# Supplementary material for: A proactive genotype-to-patient-phenotype map for cystathionine beta-synthase
Source: Genome Med. 2020 Jan 30;12:13. doi: 10.1186/s13073-020-0711-1 (PMC6993387; doi:10.1186/s13073-020-0711-1)
Supplement: Supplementary file 1 — Additional file 1: Table S1. Selected CBS variants and prediction scores for evaluation of prediction performance. [file 13073_2020_711_MOESM1_ESM.xlsx]

## Sheet: Table S1
Table S1. Selected CBS variants and prediction scores for evaluation of prediction performance.
Variant	WT AA	AA Position	Mutant AA	VE map fitness (low vitamin B6)	VE map fitness (high vitamin B6)	PROVEAN	PolyPhen-2	CADD	MAF	Label	Domain
p.Pro2Leu	P	2	L	0.837637	0.967587	-0.62	0.011	13.98	4.46e-05	neutral	N-terminal
p.Pro6Ser	P	6	S	0.7225	0.825986	0.12	0.002	0.008	1.48e-05	neutral	N-terminal
p.Gly11Arg	G	11	R	0.588658	0.863492	-0.04	0.005	10.24	1.25e-05	neutral	N-terminal
p.Pro12Ser	P	12	S	0.709511	0.842743	0.11	0	0.001	8.31e-06	neutral	N-terminal
p.Cys15Phe	C	15	F	0.731879	0.849951	-1.95	0.846	24.7	2.9e-05	neutral	N-terminal
p.His17Leu	H	17	L	0.964817	0.886416	0.04	0.002	12.25	2.9e-05	neutral	N-terminal
p.Ser19Leu	S	19	L	0.131029	0.255838	-0.46	0.002	10.35	1.1e-05	neutral	N-terminal
p.His22Arg	H	22	R	0.861435	0.91419	-0.38	0.001	0.002	3.66e-05	neutral	N-terminal
p.Ser23Leu	S	23	L	0.0695684	0.0400083	-0.2	0	0.412	1.24e-05	neutral	N-terminal
p.Ala24Val	A	24	V	0.947715	0.957594	-0.53	0.002	0.08	3.71e-05	neutral	N-terminal
p.Ser27Arg	S	27	R	0.259903	0.612659	-0.51	0.001	6.248	8.21e-06	neutral	N-terminal
p.Ser27Ile	S	27	I	0.629403	0.775567	-0.56	0.086	12.1	8.21e-06	neutral	N-terminal
p.Ser27Asn	S	27	N	0.815813	0.900484	-0.21	0	4.361	1.23e-05	neutral	N-terminal
p.Ser32Pro	S	32	P	0.617044	0.742142	-0.34	0	5.441	1.09e-05	neutral	N-terminal
p.Arg45Gln	R	45	Q	0.637776	0.880551	-2.32	0.625	23.2	8.55e-05	neutral	N-terminal
p.Arg45Trp	R	45	W	0.163309	0.64946	-4.95	0.998	29.1	0.0005964	neutral	N-terminal
p.Pro49Leu	P	49	L	0.0753464	0.480185	-8.11	0.977	25.7	0.000148	deleterious	N-terminal
p.Arg51Ser	R	51	S	0.8342	0.749717	-3.24	0.223	24.2	6.46e-05	neutral	N-terminal
p.Arg58Trp	R	58	W	0.949705	0.97481	-7.6	1	33	8.18e-06	neutral	N-terminal
p.Pro59Ser	P	59	S	0.892017	0.963289	0.06	0	0.151	4.49e-05	neutral	N-terminal
p.Glu62Lys	E	62	K	0.890984	0.928027	-0.54	0.007	8.276	1.81e-05	neutral	N-terminal
p.His65Arg	H	65	R	0.0428471	0.0468734	-6.8	0.99	23.4	4.08e-06	deleterious	N-terminal
p.Pro70Leu	P	70	L	0.636477	0.744387	-0.22	0	0.004	4.35e-05	neutral	N-terminal
p.Ser73Cys	S	73	C	0.797959	0.846027	-2.87	0.289	15.43	2.04e-05	neutral	N-terminal
p.Pro74Leu	P	74	L	0.936361	0.964089	-4.4	0.062	21.3	0.0001749	neutral	N-terminal
p.Lys75Asn	K	75	N	0.629167	0.764594	-2.9	0.025	19.19	8.54e-05	neutral	N-terminal
p.Gly85Arg	G	85	R	0.178107	0.908072	-7.76	1	32	4.06e-06	deleterious	N-terminal
p.Thr87Asn	T	87	N	0.404528	0.315199	-4.71	1	26.5	NA	deleterious	N-terminal
p.Pro88Ser	P	88	S	0.64308	0.832036	-7.76	1	26.8	NA	deleterious	N-terminal
p.Gly100Ser	G	100	S	0.312386	0.24593	-5.13	0.974	32	1.08e-05	neutral	N-terminal
p.Leu101Val	L	101	V	0.198514	0.0453309	-1.89	0.488	16.52	1.22e-05	neutral	N-terminal
p.Leu101Pro	L	101	P	0.00178285	0.055095	-6.2	1	27.4	NA	deleterious	N-terminal
p.Cys109Arg	C	109	R	0.34195	0.417444	-11.9	1	27.5	1.63e-05	deleterious	N-terminal
p.Ala114Ser	A	114	S	0.868015	0.893221	-2.05	0.206	28.7	1.22e-05	neutral	N-terminal
p.Ala114Thr	A	114	T	0.636834	0.775876	-2.82	0.992	35	1.22e-05	neutral	N-terminal
p.Ala114Val	A	114	V	0.366957	0.678293	-3.15	0.969	33	0.0002132	deleterious	N-terminal
p.Gly116Arg	G	116	R	0.81084	0.447841	-7.95	1	35	NA	deleterious	N-terminal
p.Val118Met	V	118	M	0.835084	0.768221	-2.76	0.999	34	1.81e-05	neutral	N-terminal
p.Arg121Cys	R	121	C	0.00649138	0.00185579	-7.99	1	34	1.626e-05	deleterious	N-terminal
p.Arg121His	R	121	H	0.0211786	0.0551925	-4.99	1	34	3.252e-05	deleterious	N-terminal
p.Arg121Leu	R	121	L	0.017111	0.00444222	-6.99	1	34	NA	deleterious	N-terminal
p.Arg121Ser	R	121	S	0.00705442	0.0107132	-5.99	1	32	NA	deleterious	N-terminal
p.Arg125Gln	R	125	Q	0.401676	0.970593	-3.9	0.999	35	1.45e-05	neutral	N-terminal
p.Arg125Trp	R	125	W	0.522734	0.819703	-7.89	1	32	NA	deleterious	N-terminal
p.Met126Val	M	126	V	0.154193	0.777202	-4	0.997	25.2	NA	deleterious	N-terminal
p.Arg132Ser	R	132	S	0.798736	0.786761	-3.18	0.465	20.3	1.22e-05	neutral	N-terminal
p.Arg132Cys	R	132	C	0.920607	0.934751	-5.1	0.997	27.1	0.0002856	neutral	N-terminal
p.Asp133Asn	D	133	N	0.795304	0.867084	-1	0.002	18.75	0.0001872	neutral	N-terminal
p.Gly134Arg	G	134	R	0.884484	0.839648	-7.96	1	27.4	8.68e-05	neutral	N-terminal
p.Thr135Met	T	135	M	0.694724	0.855442	0.54	0.036	2.674	4.7e-05	neutral	N-terminal
p.Gly139Arg	G	139	R	0.832959	0.929781	-8	1	29.2	3.26e-05	neutral	N-terminal
p.Thr141Met	T	141	M	0.784394	0.932878	-4.83	1	26.4	1.22e-05	neutral	N-terminal
p.Glu144Lys	E	144	K	0.11125	0.321589	-4	1	27.1	3.26e-05	deleterious	N-terminal
p.Pro145Leu	P	145	L	0.00620611	0.0491972	-9.67	1	28.3	4.084e-06	deleterious	N-terminal
p.Gly148Arg	G	148	R	0.0279346	0.0130317	-8	1	29.3	1.227e-05	deleterious	N-terminal
p.Gly151Arg	G	151	R	0.00969871	0.0238099	-8	1	28.9	2.548e-05	deleterious	N-terminal
p.Gly153Arg	G	153	R	0.0060676	0.106893	-7.87	1	33	NA	deleterious	N-terminal
p.Ala155Val	A	155	V	0.046526	0.306732	-4	1	28.5	NA	deleterious	N-terminal
p.Ala157Pro	A	157	P	0.23801	0.374957	-3.66	0.987	24.3	NA	deleterious	N-terminal
p.Cys165Tyr	C	165	Y	0.0356797	0.0490677	-11	1	31	NA	deleterious	N-terminal
p.Val168Ala	V	168	A	0.265466	0.435751	-3.6	0.849	25.8	NA	deleterious	N-terminal
p.Val168Met	V	168	M	0.237119	0.378756	-2.8	0.997	33	NA	deleterious	N-terminal
p.Glu176Lys	E	176	K	0.114459	0.726252	-3.88	1	28.5	NA	deleterious	N-terminal
p.Val178Met	V	178	M	0.592619	0.614335	-2.95	0.992	27	2.06e-05	neutral	N-terminal
p.Val180Met	V	180	M	0.44416	0.65317	-2.16	0.969	27.1	2.05e-05	neutral	N-terminal
p.Val180Ala	V	180	A	0.5468	0.749914	-2.89	0.054	22.8	NA	deleterious	N-terminal
p.Arg182Trp	R	182	W	0.186308	0.433679	-6.29	0.999	26.9	8.21e-06	neutral	N-terminal
p.Arg182Gln	R	182	Q	0.379034	0.896808	-2.33	0.304	23.8	2.05e-05	neutral	N-terminal
p.Ala183Val	A	183	V	0.054656	0.375906	-3.73	0.859	26.5	1.23e-05	neutral	N-terminal
p.Thr191Met	T	191	M	0.0246033	0.0428325	-5.69	1	27.5	6.148e-05	deleterious	N-terminal
p.Arg196Ser	R	196	S	0.594973	0.693792	-0.17	0.002	12.38	3.63e-05	neutral	N-terminal
p.Asp198Val	D	198	V	0.0559204	0.0638038	-8.49	0.993	27	NA	deleterious	N-terminal
p.Pro200Leu	P	200	L	0.664042	0.932286	-9.25	0.992	27	1.64e-05	deleterious	N-terminal
p.Val204Met	V	204	M	0.682296	0.676339	-1.83	0.089	24.5	4.72e-05	neutral	N-terminal
p.Val206Met	V	206	M	0.87036	0.916244	-2.61	0.968	29.8	1.82e-05	neutral	N-terminal
p.Arg209Trp	R	209	W	0.341535	0.546186	-6.74	0.999	33	8.18e-06	neutral	N-terminal
p.Asn212Lys	N	212	K	0.695489	0.875302	0.78	0.001	3.6	0.0001184	neutral	N-terminal
p.Glu213Lys	E	213	K	0.759995	0.809304	-3.3	0.286	24.8	2.04e-05	neutral	N-terminal
p.Pro215Ser	P	215	S	0.122926	0.649641	-6.76	0.984	27	1.63e-05	neutral	N-terminal
p.Ser217Phe	S	217	F	0.184703	0.305009	-5.17	0.999	33	NA	deleterious	N-terminal
p.Arg224Cys	R	224	C	0.334913	0.811137	-4.8	0.443	27.5	0.0001985	neutral	N-terminal
p.Arg224His	R	224	H	0.399358	0.843649	-3.3	0.295	32	8.124e-06	deleterious	N-terminal
p.Ala226Thr	A	226	T	0.545374	0.729401	-1.1	0.1	24	NA	deleterious	N-terminal
p.Asn228Lys	N	228	K	0.020681	0.0887737	-6	1	28.7	8.12e-06	deleterious	N-terminal
p.Asn228Ser	N	228	S	0.0178616	0.123221	-5	1	26.1	NA	deleterious	N-terminal
p.Asp234Asn	D	234	N	0.630943	0.880598	-4.91	0.994	28.4	1.083e-05	deleterious	N-terminal
p.Met250Leu	M	250	L	0.933318	0.971859	-2.58	0.258	29.1	1.1e-05	neutral	N-terminal
p.Thr257Met	T	257	M	0.0246033	0.0428325	-6	1	26.3	4.735e-05	deleterious	N-terminal
p.Gly259Ser	G	259	S	0.0246033	0.0411054	-6	1	33	7.272e-06	deleterious	N-terminal
p.Thr262Met	T	262	M	0.23284	0.509326	-4.94	1	33	2.043e-05	deleterious	N-terminal
p.Thr262Arg	T	262	R	0.0118931	0.0243131	-4.97	1	32	NA	deleterious	N-terminal
p.Ile264Thr	I	264	T	0.637632	0.821603	-4.2	0.591	26.5	1.09e-05	neutral	N-terminal
p.Arg266Lys	R	266	K	0.323944	0.918082	-2.6	0.587	26.9	8.17e-06	deleterious	N-terminal
p.Arg266Gly	R	266	G	0.108129	0.419025	-6.8	0.998	27.6	NA	deleterious	N-terminal
p.Cys275Tyr	C	275	Y	0.0285484	0.0232215	-5.14	0.999	24.8	NA	deleterious	N-terminal
p.Ile278Thr	I	278	T	0.34315	0.0651384	-3.82	0.967	23.5	0.00078	deleterious	N-terminal
p.Asp281Asn	D	281	N	0.112319	0.145423	-4.71	0.996	27.2	NA	deleterious	N-terminal
p.Glu283Lys	E	283	K	0.548005	0.799762	-1.84	0.045	22.1	2.02e-05	neutral	N-terminal
p.Ile286Val	I	286	V	0.935128	0.9389	-0.65	0.015	9.536	0.0001132	neutral	N-terminal
p.Ala288Thr	A	288	T	0.0314727	0.0275025	-3.6	0.985	28	NA	deleterious	N-terminal
p.Glu292Val	E	292	V	0.853053	0.970847	-4.83	0.056	23.2	1.67e-05	neutral	N-terminal
p.Thr296Arg	T	296	R	0.525054	0.869085	-3.7	0.09	14.4	7.94e-05	neutral	N-terminal
p.Thr296Met	T	296	M	0.678779	0.951588	-3.91	0.969	24.3	0.0002437	neutral	N-terminal
p.Glu302Lys	E	302	K	0.789089	0.954404	-2.29	0.195	23	4.06e-06	deleterious	N-terminal
p.Gly305Arg	G	305	R	0.0196113	0.0310881	-7.85	1	31	NA	deleterious	N-terminal
p.Gly307Ser	G	307	S	0.00303644	0.073195	-5.62	1	33	0.000159	deleterious	N-terminal
p.Asp309Asn	D	309	N	0.0659699	0.0652795	-4.54	0.996	33	1.63e-05	neutral	N-terminal
p.Thr313Met	T	313	M	0.0180068	0.537341	-4.94	1	31	5.77e-05	neutral	N-terminal
p.Val314Met	V	314	M	0.379212	0.771157	-2.78	1	32	1.22e-05	neutral	N-terminal
p.Thr318Met	T	318	M	0.79589	0.90317	-2.31	0.976	23	4.47e-05	neutral	N-terminal
p.Val320Ala	V	320	A	0.127121	0.705837	-3.92	0.926	25.9	1.63e-05	deleterious	N-terminal
p.Asp321Val	D	321	V	0.660955	0.871041	-8.83	1	25.9	NA	deleterious	N-terminal
p.Ala331Glu	A	331	E	0.397575	0.440933	-1.63	0.671	26.4	4.07e-06	deleterious	N-terminal
p.Ala331Val	A	331	V	0.274966	0.682743	-2.9	0.819	24.1	8.135e-06	deleterious	N-terminal
p.Arg336Cys	R	336	C	0.00351755	0.000656012	-7.85	1	33	1.628e-05	deleterious	N-terminal
p.Arg336His	R	336	H	0.0157953	0.0283729	-4.91	1	32	NA	deleterious	N-terminal
p.Met337Arg	M	337	R	0.735404	0.801156	2.88	0.001	6.771	1.63e-05	neutral	N-terminal
p.Leu338Pro	L	338	P	0.0784454	0.195164	-6.68	1	25.9	NA	deleterious	N-terminal
p.Ala340Val	A	340	V	0.852901	0.919636	-2.04	0.174	22.6	1.22e-05	neutral	N-terminal
p.Gly347Ser	G	347	S	0.00418397	0.0113847	-5.82	0.999	33	3.24e-05	deleterious	N-terminal
p.Ser349Asn	S	349	N	0.214477	0.356822	-2.93	0.991	31	NA	deleterious	N-terminal
p.Ala350Ser	A	350	S	0.754388	0.941127	1.87	0	0.758	8.61e-06	neutral	N-terminal
p.Ser352Asn	S	352	N	0.150207	0.569384	-2.15	0.427	25.5	NA	deleterious	N-terminal
p.Thr353Met	T	353	M	0.219558	0.940458	-1.21	0.059	24.2	3.025e-05	deleterious	N-terminal
p.Val354Met	V	354	M	0.568347	0.760673	1.93	0.002	0.002	NA	deleterious	N-terminal
p.Ala357Gly	A	357	G	0.827473	0.979819	-3.91	0.631	25.2	8.54e-06	neutral	N-terminal
p.Val358Met	V	358	M	0.975041	0.997278	-1.14	0.765	22	0.0001014	neutral	N-terminal
p.Ala361Thr	A	361	T	0.116473	0.254821	-3.7	0.61	24.3	1.86e-05	deleterious	N-terminal
p.Ala361Val	A	361	V	0.0713552	0.0625042	-3.61	0.993	25.1	NA	deleterious	N-terminal
p.Glu366Lys	E	366	K	0.764501	0.82647	-2.14	0.003	22.7	8.31e-06	neutral	N-terminal
p.Arg369Cys	R	369	C	0.967696	0.965972	-6.19	1	34	0.003022	neutral	N-terminal
p.Arg369His	R	369	H	0.849589	0.922813	-3.67	1	34	3.233e-05	deleterious	N-terminal
p.Cys370Tyr	C	370	Y	0.0356165	0.00610284	-9.84	1	31	1.236e-05	deleterious	N-terminal
p.Val371Met	V	371	M	0.745707	0.883446	-2.93	1	34	NA	deleterious	N-terminal
p.Val372Ile	V	372	I	0.813316	0.96417	-0.97	0.204	28.5	1.23e-05	neutral	N-terminal
p.Asp376Asn	D	376	N	0.0313781	0.166839	-4.89	1	35	4.09e-06	deleterious	N-terminal
p.Arg379Gln	R	379	Q	0.279194	0.54456	-3.75	0.708	34	8.18e-06	deleterious	N-terminal
p.Lys384Asn	K	384	N	0.0426101	0.115544	-4.67	0.999	27.4	NA	deleterious	N-terminal
p.Asp388Tyr	D	388	Y	0.151606	0.49059	-8.56	0.989	32	1.22e-05	neutral	N-terminal
p.Met391Ile	M	391	I	0.348725	0.780311	-3.82	0.293	25.1	NA	deleterious	N-terminal
p.Arg413His	R	413	H	0.79319	0.883938	-1	0.019		2.78022e-05	neutral	C-terminal
p.Gly418Val	G	418	V	0.931477	0.888966	-1.26	0.002		9.79039e-06	neutral	C-terminal
p.Val425Met	V	425	M	0.763275	0.805568	-1.97	0.983		0.000183919	neutral	C-terminal
p.Thr434Asn	T	434	N	0.567303	0.671848	-2.56	0.86		NA	deleterious	C-terminal
p.Arg439Trp	R	439	W	0.621501	0.796935	-4.93	0.999		5.80977e-05	neutral	C-terminal
p.Ala446Val	A	446	V	0.950721	0.990327	1.35	0.001		1.79301e-05	neutral	C-terminal
p.Ala446Thr	A	446	T	0.842192	0.900459	-0.65	0.173		1.1932e-05	neutral	C-terminal
p.Val448Met	V	448	M	0.972666	0.94941	-2.51	0.999		1.80271e-05	neutral	C-terminal
p.Ala452Val	A	452	V	0.917412	0.986252	-1.8	0.012		1.22194e-05	neutral	C-terminal
p.Val454Ala	V	454	A	0.930639	0.803734	0.41	0		7.96692e-06	neutral	C-terminal
p.Leu456Pro	L	456	P	0.811746	0.867922	-3.56	0.999		NA	deleterious	C-terminal
p.Met458Thr	M	458	T	0.955145	0.966478	-3.61	0.418		7.95931e-06	neutral	C-terminal
p.Thr460Met	T	460	M	0.892931	0.919627	-4.93	1		2.47609e-05	neutral	C-terminal
p.Gly471Arg	G	471	R	0.714409	0.768115	-3.95	0.752		8.48662e-05	neutral	C-terminal
p.Pro475Leu	P	475	L	0.938041	0.920928	-4.04	0.006		2.82885e-05	neutral	C-terminal
p.Ile483Thr	I	483	T	0.631003	0.710957	-1.86	0.005		7.95621e-06	neutral	C-terminal
p.Arg491His	R	491	H	0.819318	0.944282	-0.21	0.001		4.70239e-05	neutral	C-terminal
p.Thr495Met	T	495	M	0.96815	0.918026	-3.29	0.96		7.29174e-05	neutral	C-terminal
p.Ser500Leu	S	500	L	0.716162	0.951079	-4.92	0.078		3.73902e-05	neutral	C-terminal
p.Ala509Thr	A	509	T	0.921377	0.974729	-2.57	0.998		2.11343e-05	neutral	C-terminal
p.Glu514Lys	E	514	K	0.78481	0.883938	-1.6	0.012		1.06317e-05	neutral	C-terminal
p.Tyr518His	Y	518	H	0.122421	0.08346	-1.43	0.002		1.92241e-05	neutral	C-terminal
p.Gly522Arg	G	522	R	0.933076	0.93756	-2.63	0.027		5.22311e-05	neutral	C-terminal
p.Ser525Asn	S	525	N	0.699055	0.884283	-0.82	0.001		7.12606e-06	neutral	C-terminal
p.Gly532Arg	G	532	R	0.544082	0.820553	-5.88	0.682		8.88737e-05	neutral	C-terminal
p.Val534Ile	V	534	I	0.922089	0.979102	-0.66	0.303		1.06626e-05	neutral	C-terminal
p.Leu539Ser	L	539	S	0.395687	0.276442	-4.98	0.996		NA	deleterious	C-terminal
p.Val543Met	V	543	M	0.624175	0.890155	-1.35	0.776		7.99469e-06	neutral	C-terminal
p.Ala545Ser	A	545	S	0.754606	0.883061	0.78	0.001		1.77903e-05	neutral	C-terminal
p.Arg548Gln	R	548	Q	0.866108	0.906908	0.02	0.007		0.00151178	neutral	C-terminal
p.Arg548Trp	R	548	W	0.673382	0.731952	-2.7	0.99		0.000131856	neutral	C-terminal
