# Supplementary material for: A proactive genotype-to-patient-phenotype map for cystathionine beta-synthase
Source: Genome Med. 2020 Jan 30;12:13. doi: 10.1186/s13073-020-0711-1 (PMC6993387; doi:10.1186/s13073-020-0711-1)
Supplement: Supplementary file 3 — Additional file 3. DMS data. Contains all raw read counts, experimental scores, and the final imputed and refined data for each variant in each condition. [file 13073_2020_711_MOESM3_ESM.xlsx]

## Sheet: raw read counts lowB6
HGVS Variant descriptor		pre-selection library relative read frequency (per 1M total reads)								post-selection library relative read frequency (per 1M total reads)								WT control for pre-selection relative read frequency (per 1M total reads)								WT control for selection relative read frequency (per 1M total reads)
nucleotide	amino acid	replicate 1	replicate 2	replicate 3	replicate 4	replicate 5	replicate 6	replicate 7	replicate 8	replicate 1	replicate 2	replicate 3	replicate 4	replicate 5	replicate 6	replicate 7	replicate 8	replicate 1	replicate 2	replicate 3	replicate 4	replicate 5	replicate 6	replicate 7	replicate 8	replicate 1	replicate 2	replicate 3	replicate 4	replicate 5	replicate 6	replicate 7	replicate 8
c.898_900delinsTTC	p.Thr300Phe	0	0	0	0.61774	NA	NA	0	0.61774	0	0.463605	0	0	NA	NA	0.607462	0	0	0	0	0	NA	NA	0	0	0	0	0	0	NA	NA	0	0
c.913G>C	p.Gly305Arg	37.1197	46.8932	31.5995	30.2693	37.1197	46.8932	31.5995	30.2693	32.3125	28.2799	18.6145	17.267	43.5765	53.6653	27.3358	22.3307	48.2556	49.9972	25.1587	12.6721	48.2556	49.9972	25.1587	12.6721	48.2556	49.9972	25.1587	12.6721	48.2556	49.9972	24.0424	17.5491
c.844_846delinsGAT	p.Pro282Asp	0	0.398352	NA	NA	0	0.398352	NA	NA	0	0	NA	NA	0	0	NA	NA	0	0	NA	NA	0	0	NA	NA	0	0	NA	NA	0	0	NA	NA
c.487T>C	p.Tyr163His	693.238	667.272	620.226	626.733	693.238	667.272	620.226	626.733	242.461	263.093	197.588	192.771	217.936	277.635	211.888	259.212	186.841	179.612	121.414	131.495	186.841	179.612	121.414	131.495	186.841	179.612	121.414	131.495	186.841	179.612	130.469	126.27
c.1315_1317delinsACT	p.Arg439Thr	22.6651	25.8305	22.9778	17.4963	22.6651	25.8305	22.9778	17.4963	0.5985	2.03036	0.540777	1.66288	0.909274	0	0.83739	0	0	0	0	0	0	0	0	0	0	0	0	0	0	0	0	0
c.409_411delinsGCT	p.Lys137Ala	1.86898	0.943282	NA	NA	1.86898	0.943282	NA	NA	0	0	NA	NA	0	0	NA	NA	0	0	NA	NA	0	0	NA	NA	0	0	NA	NA	0	0	NA	NA
c.913_915delinsCAT	p.Gly305His	0.727838	0	NA	NA	0.727838	0	NA	NA	0	0	NA	NA	0	0	NA	NA	0	0	NA	NA	0	0	NA	NA	0	0	NA	NA	0	0	NA	NA
c.1238G>A	p.Arg413His	407.973	385.418	338.4	327.569	407.973	385.418	338.4	327.569	300.447	310.646	221.719	242.781	287.331	268.717	260.707	266.058	214.301	206.149	115.547	140.612	214.301	206.149	115.547	140.612	214.301	206.149	115.547	140.612	214.301	206.149	169.833	161.53
c.1081_1083delinsCCT	p.Ala361Pro	68.3667	68.3557	69.5339	61.1181	68.3667	68.3557	69.5339	61.1181	1.08981	9.67718	3.54612	5.59607	6.30507	5.98923	9.01734	7.19388	0	0	0	0	0	0	0	0	0	0	0	0	0	0	0	0
c.178_180delinsACA	p.Ala60Thr	1.45362	0	2.13457	0	1.45362	0	2.13457	0	0	1.95045	0	0	0.736816	0	0	0	0	0	0	0	0	0	0	0	0	0	0	0	0	0	0	0
c.967_969delinsTTT	p.Trp323Phe	1733.71	1667.42	1724.34	1640.72	1733.71	1667.42	1724.34	1640.72	137.627	157.626	133.304	152.845	149.842	205.925	125.745	195.872	0	0.724597	0	0	0	0.724597	0	0	0	0.724597	0	0	0	0.724597	0.26133	0.474301
c.181_183delinsACT	p.Ser61Thr	22.531	9.38264	13.8747	19.0933	22.531	9.38264	13.8747	19.0933	32.1157	21.455	38.9786	19.9031	19.894	13.6154	21.7992	15.8679	0	0	0	0	0	0	0	0	0	0	0	0	0	0	0	0
c.160_162delinsGCG	p.Trp54Ala	0.726808	0	NA	NA	0.726808	0	NA	NA	0	0	NA	NA	0	0	NA	NA	0	0	NA	NA	0	0	NA	NA	0	0	NA	NA	0	0	NA	NA
c.859_861delinsATT	p.Leu287Ile	0	0	0	0.530447	0	0	0	0.530447	0	0	0	0	0	0	0	0	0.874709	0	0	0	0.874709	0	0	0	0.874709	0	0	0	0.874709	0	0	0
c.433_435delinsACC	p.Pro145Thr	0.467246	0	NA	NA	0.467246	0	NA	NA	0	0	NA	NA	0	0	NA	NA	0	0	NA	NA	0	0	NA	NA	0	0	NA	NA	0	0	NA	NA
c.614G>C	p.Gly205Ala	85.7552	79.2312	49.6175	54.416	85.7552	79.2312	49.6175	54.416	43.8405	51.0802	25.008	18.6989	68.927	48.4619	20.1008	27.5769	44.1642	56.7986	29.2516	19.837	44.1642	56.7986	29.2516	19.837	44.1642	56.7986	29.2516	19.837	44.1642	56.7986	22.187	18.9204
c.1641G>A	p.Glu547=	148.943	149.729	157.022	118.741	148.943	149.729	157.022	118.741	85.1102	81.4008	60.0396	65.7503	79.6024	103.241	66.4761	85.7114	90.7783	92.4996	55.6862	55.0693	90.7783	92.4996	55.6862	55.0693	90.7783	92.4996	55.6862	55.0693	90.7783	92.4996	55.6862	55.0693
c.523_525delinsTTT	p.Ser175Phe	585.634	606.736	621.795	597.162	585.634	606.736	621.795	597.162	144.274	152.961	119.483	134.893	102.6	132.921	87.7869	119.116	0	1.66307	0	0.381144	0	1.66307	0	0.381144	0	1.66307	0	0.381144	0	1.66307	0.615418	0.44856
c.655_657delinsGTT	p.Ile219Val	213.653	214.106	198.47	186.883	213.653	214.106	198.47	186.883	31.4508	34.3471	30.4975	25.2435	22.8104	20.7694	16.1923	23.5738	0	0	0	0	0	0	0	0	0	0	0	0	0	0	0.224111	0
c.757_759delinsAGG	p.Ala253Arg	0.745712	0.226912	2.27316	1.49622	0.745712	0.226912	2.27316	1.49622	0	0	0	0	0	0	0	0	0	0	0	0	0	0	0	0	0	0	0	0	0	0	0	0
c.22_24delinsCTT	p.Ala8Leu	51.4362	58.7125	38.9893	44.8695	51.4362	58.7125	38.9893	44.8695	70.8609	91.4156	80.6597	59.1441	54.7484	53.2443	59.9457	55.2947	0	0	0	0	0	0	0	0	0	0	0	0	0	0	0	0
c.1114_1116delinsGGT	p.Val372Gly	62.3696	32.7101	33.7134	34.2858	62.3696	32.7101	33.7134	34.2858	3.26944	2.76491	2.02636	1.5262	3.15254	1.19785	2.88555	0.39966	0	0	0	0	0	0	0	0	0	0	0	0	0	0	0.236587	0
c.859_861delinsAAC	p.Leu287Asn	0.412561	0	NA	NA	0.412561	0	NA	NA	0	0	NA	NA	0	0	NA	NA	0	0	NA	NA	0	0	NA	NA	0	0	NA	NA	0	0	NA	NA
c.1072_1074delinsATT	p.Val358Ile	1.19942	0.83872	0	0	1.19942	0.83872	0	0	0	2.76491	0.506589	0.508733	0.700563	0.598923	0.360694	0.39966	0	0.374329	0	0	0	0.374329	0	0	0	0.374329	0	0	0	0.374329	0.236587	0
c.1231_1233delinsAAT	p.His411Asn	152.99	146.146	180.689	152.12	152.99	146.146	180.689	152.12	79.6006	92.3816	69.2195	75.3841	70.0141	86.5675	71.7364	79.2513	0	0	0	0	0	0	0	0	0	0	0	0	0	0	0	0.670249
c.1407T>C	p.Leu469=	170.237	174.849	156.112	152.024	170.237	174.849	156.112	152.024	177.024	162.615	136.082	138.161	163.242	161.202	186.745	189.746	156.926	175.67	141.467	154.536	156.926	175.67	141.467	154.536	156.926	175.67	141.467	154.536	156.926	175.67	176.087	173.049
c.1162_1164delinsCTT	p.Asp388Leu	13.1016	14.1595	9.96034	10.1144	13.1016	14.1595	9.96034	10.1144	8.35023	5.66746	11.0899	6.31145	8.23757	3.76596	6.11328	4.51265	0	0	0	0	0	0	0	0	0	0	0	0	0	0	0	0
c.1249_1251delinsCCT	p.Leu417Pro	11.3326	29.2292	20.8889	20.8983	11.3326	29.2292	20.8889	20.8983	0.897751	0	0.540777	2.77147	2.27319	2.17584	1.95391	2.1565	1.21417	0	0	0	1.21417	0	0	0	1.21417	0	0	0	1.21417	0	0	0
c.1477_1479delinsTCT	p.Thr493Ser	11.4168	5.02622	6.87321	8.58084	11.4168	5.02622	6.87321	8.58084	0	0	0	0.877912	0.32468	1.82611	0.857904	0	0.904533	0.432379	0	0	0.904533	0.432379	0	0	0.904533	0.432379	0	0	0.904533	0.432379	0	0
c.1246_1248delinsCTG	p.Glu416Leu	19.4273	12.9152	32.3778	11.1782	19.4273	12.9152	32.3778	11.1782	2.09475	2.03036	0.540777	2.77147	2.27319	2.64209	3.07043	1.88694	0	0	0	0	0	0	0	0	0	0	0	0	0	0	0	0
c.1513_1515delinsCTT	p.Met505Leu	7.02573	7.53933	8.74773	5.14851	7.02573	7.53933	8.74773	5.14851	15.2411	10.9617	17.7887	14.9245	11.0391	19.722	10.2949	15.8003	0	0	0	0	0	0	0	0	0	0	0	0	0	0	0	0
c.946_948delinsCTT	p.Asp316Leu	91.7075	93.4673	89.222	63.6272	91.7075	93.4673	89.222	63.6272	5.9838	12.0537	7.20561	12.7904	4.587	7.48819	8.50447	10.2083	0	0	0	0	0	0	0	0	0	0	0	0	0	0	0	0
c.841G>T	p.Asp281Tyr	377.906	436.992	250.426	252.493	377.906	436.992	250.426	252.493	273.242	211.109	72.6494	83.0277	225.786	255.431	246.243	214.117	202.933	240.171	68.8368	65.5066	202.933	240.171	68.8368	65.5066	202.933	240.171	68.8368	65.5066	202.933	240.171	182.675	214.867
c.1423_1425delinsACT	p.Pro475Thr	352.279	287.5	287.574	302.754	352.279	287.5	287.574	302.754	821.127	751.093	722.165	709.594	733.887	743.954	807.253	713.873	1.56146	0	0	0	1.56146	0	0	0	1.56146	0	0	0	1.56146	0	0.180973	0.292313
c.259_261delinsAAG	p.Thr87Lys	0	0.73877	NA	NA	0	0.73877	NA	NA	0	0	NA	NA	0	0	NA	NA	0	0	NA	NA	0	0	NA	NA	0	0	NA	NA	0	0	NA	NA
c.1081_1083delinsACA	p.Ala361Thr	3.59825	0	0	0	3.59825	0	0	0	1.08981	1.38245	0	1.01747	0.700563	0	1.44277	0	0	0.374329	0	0	0	0.374329	0	0	0	0.374329	0	0	0	0.374329	0	0
c.154_156delinsAGA	p.Cys52Arg	0.726808	0	NA	NA	0.726808	0	0	0	0	0	NA	NA	0	0	0	0	0	0	NA	NA	0	0	0	0	0	0	NA	NA	0	0	0	0.463451
c.1006_1008delinsTGA	p.Arg336Ter	64.7685	28.0971	51.0969	27.3292	64.7685	28.0971	51.0969	27.3292	1.08981	2.76491	1.01318	2.03493	4.55366	2.99462	3.24624	3.19728	0	0	0	0	0	0	0	0	0	0	0	0	0	0	0	0
c.973_975delinsTGT	p.Lys325Cys	373.381	353.134	363.084	327.402	373.381	353.134	363.084	327.402	17.9514	28.7435	25.2196	26.2203	25.993	56.1614	29.7656	38.2812	0	0	0	0	0	0	0	0	0	0	0	0	0	0	0	0
c.208_210delinsCAT	p.Pro70His	7.26808	6.25509	7.471	5.20727	7.26808	6.25509	7.471	5.20727	3.29392	1.95045	0	0	1.47363	0.972531	0	0	0	0.552711	0	0.425966	0	0.552711	0	0.425966	0	0.552711	0	0.425966	0	0.552711	0	0
c.1468_1470delinsCCG	p.Ile490Pro	13.1732	8.37703	12.4968	8.58084	13.1732	8.37703	12.4968	8.58084	8.0688	10.0482	9.1113	11.4129	5.84423	11.3219	7.37798	10.3186	0	0	0	0	0	0	0	0	0	0	0	0	0	0	0	0
c.1439G>T	p.Gly480Val	377.752	372.75	180.304	165.609	377.752	372.75	180.304	165.609	373.995	395.965	191.752	181.82	370.813	376.613	38.4711	45.5763	256.86	209.755	39.9598	32.563	256.86	209.755	39.9598	32.563	256.86	209.755	39.9598	32.563	256.86	209.755	15.2017	17.8311
c.1594_1596delinsATA	p.Gly532Ile	0	1.64538	NA	NA	0	1.64538	0	0	0	0	NA	NA	0	0	0	0.386087	0	0	NA	NA	0	0	0	0	0	0	NA	NA	0	0	0	0
c.22_24delinsTCT	p.Ala8Ser	0	0.425453	2.43683	1.24637	0	0.425453	2.43683	1.24637	0	0	2.60193	3.53099	0	0	0	0	0	0	0.627566	0.579802	0	0	0.627566	0.579802	0	0	0.627566	0.579802	0	0	0	0
c.181_183delinsGTT	p.Ser61Val	84.3097	97.5794	93.9212	119.767	84.3097	97.5794	93.9212	119.767	11.5287	16.5788	16.7051	12.1987	5.89453	13.9396	6.70744	14.1048	0	0	0	0	0	0	0	0	0	0	0	0	0	0	0	0
c.1618_1620delinsTAG	p.Leu540Ter	15.8909	18.0991	11.097	24.1879	15.8909	18.0991	11.097	24.1879	0.664923	2.42988	1.16582	0	0.921324	0	1.59969	0.386087	0	0	0	0	0	0	0	0	0	0	0	0	0	0	0	0
c.523_525delinsAAC	p.Ser175Asn	0	0	NA	NA	0	0	NA	NA	2.00381	0	NA	NA	0.179371	0	NA	NA	0	0	NA	NA	0	0	NA	NA	0	0	NA	NA	0	0	NA	NA
c.691_693delinsGAC	p.Ala231Asp	0	0.226912	NA	NA	0	0.226912	NA	NA	0	0	NA	NA	0	0	NA	NA	0	0	NA	NA	0	0	NA	NA	0	0	NA	NA	0	0	NA	NA
c.1519_1521delinsCCG	p.His507Pro	45.6672	44.3983	57.4851	32.0351	45.6672	44.3983	57.4851	32.0351	1.3448	0.913472	2.16936	1.75582	6.16891	4.01745	5.49059	3.54701	0	0	0	0	0	0	0	0	0	0	0	0	0	0	0	0
c.904_906delinsAGT	p.Glu302Ser	4.36703	4.46602	1.23919	1.23548	4.36703	4.46602	1.23919	1.23548	0	0.927209	0	0	1.529	0	0	0	0	0	0	0	0	0	0	0	0	0	0	0	0	0	0	0
c.1156C>A	p.Leu386Met	390.611	523.444	253.435	255.617	390.611	523.444	253.435	255.617	419.599	296.975	115.058	124.336	386.836	375.655	180.107	147.276	412.941	366.243	102.151	89.8744	412.941	366.243	102.151	89.8744	412.941	366.243	102.151	89.8744	412.941	366.243	161.006	135.524
c.1231_1233delinsGTG	p.His411Val	18.6178	16.9937	14.6222	19.4403	18.6178	16.9937	14.6222	19.4403	0.29925	0	0	1.10859	0.909274	0.155417	1.11652	0	0	0	0	0	0	0	0	0	0	0	0	0	0	0	0	0
c.1456_1458delinsCGT	p.Gln486Arg	125.585	126.493	131.841	131.573	125.585	126.493	131.841	131.573	52.8954	66.6835	59.8742	56.1864	60.7151	55.5138	61.5975	59.3318	0	0	0	0	0	0	0	0	0	0	0	0	0	0	0	0
c.199_201delinsTAA	p.His67Ter	0.726808	0.625509	NA	NA	0.726808	0.625509	NA	NA	0	0	NA	NA	0	0	NA	NA	0	0	NA	NA	0	0	NA	NA	0	0	NA	NA	0	0	NA	NA
c.819T>G	p.Pro273=	167.912	150.179	148.96	150.647	167.912	150.179	148.96	150.647	78.8	73.5975	64.4158	57.8395	63.8404	84.9394	57.39	66.5453	34.1137	38.8941	17.9263	20.3676	34.1137	38.8941	17.9263	20.3676	34.1137	38.8941	17.9263	20.3676	34.1137	38.8941	17.3784	14.3518
c.883_885delinsTTC	p.Gln295Phe	0.412561	0	0	0.530447	0.412561	0	0	0.530447	0	0	0	0	0	0	0	0	0	0	0	0	0	0	0	0	0	0	0	0	0	0	0	0
c.1492_1494delinsTCG	p.Arg498Ser	76.4048	67.854	63.1086	72.6511	76.4048	67.854	63.1086	72.6511	8.96533	16.4425	9.54517	9.65703	12.6625	7.30445	12.0107	8.06138	0.904533	0	0	0	0.904533	0	0	0	0.904533	0	0	0	0.904533	0	0	0
c.918C>A	p.Ile306=	613.567	696.06	321.571	337.904	613.567	696.06	321.571	337.904	611.544	549.372	325.453	267.319	613.129	579.086	607.462	586.979	448.205	487.654	120.614	120.012	448.205	487.654	120.614	120.012	448.205	487.654	120.614	120.012	448.205	487.654	452.363	437.305
c.784_786delinsTCT	p.Thr262Ser	330.874	267.294	281.73	251.432	330.874	267.294	281.73	251.432	77.7767	95.8704	78.9457	87.6922	75.3822	74.8202	63.7295	78.2683	0	0	0	0	0	0	0	0	0	0	0	0	0	0	0	0
c.634_636delinsCAT	p.Asn212His	38.2223	32.6602	31.3063	21.4366	38.2223	32.6602	31.3063	21.4366	0.953054	4.40347	1.82985	2.80484	2.47939	0	2.04731	0.444788	0	0	0	0	0	0	0	0	0	0	0	0	0	0	0	0
c.845C>A	p.Pro282His	592.438	605.495	293.063	334.181	592.438	605.495	293.063	334.181	410.374	372.829	110.427	101.219	411.536	411.511	127.793	147.227	370.002	393.803	87.4802	70.4608	370.002	393.803	87.4802	70.4608	370.002	393.803	87.4802	70.4608	370.002	393.803	120.84	114.404
c.1294_1296delinsTAT	p.Gly432Tyr	152.18	148.865	148.311	140.942	152.18	148.865	148.311	140.942	11.97	18.2733	10.2748	17.7374	12.7298	17.873	11.1652	14.2868	0	0	0	0	0	0	0	0	0	0	0	0	0	0	0	0
c.361_363delinsAAG	p.Arg121Lys	4.20521	4.71641	0	5.28712	4.20521	4.71641	0	5.28712	0	0	0	3.20823	0	0	0.67422	0	0	0	0	0	0	0	0	0	0	0	0	0	0	0	0	0
c.1345_1347delinsCTT	p.Val449Leu	231.746	217.474	199.02	208.952	231.746	217.474	199.02	208.952	21.6086	37.9193	23.9691	27.0795	28.1452	22.8251	20.3576	13.4869	0	0	0	0	0	0	0	0	0	0	0	0	0	0	0	0
c.1330_1332delinsTTT	p.Asp444Phe	42.9019	57.7787	45.9555	58.3209	42.9019	57.7787	45.9555	58.3209	28.1295	15.2277	19.468	24.389	20.4587	27.8197	18.4226	32.617	0	0	0	0	0	0	0	0	0	0	0	0	0	0	0	0
c.970_972delinsTAA	p.Phe324Ter	0	0.319001	0.619597	0	0	0.319001	0.619597	0	0	0	0.600467	0	0	0	0	0	0	0	0	0	0	0	0	0	0	0	0	0	0	0	0	0
c.1210_1212delinsTTT	p.Glu404Phe	553.62	565.466	583.233	608.7	553.62	565.466	583.233	608.7	197.622	198.078	194.766	193.762	172.659	149.697	71.4783	57.4337	0	0	0	0	0	0	0	0	0	0	0	0	0	0	0	0
c.703_705delinsCAC	p.Thr235His	0.745712	0.453824	0.56829	0	0.745712	0.453824	0.56829	0	0	2.15551	0	0	0	1.50365	0.321521	0.75776	2.96225	0	0	0	2.96225	0	0	0	2.96225	0	0	0	2.96225	0	0	0.202892
c.1474_1476delinsTTG	p.Leu492=	119.437	83.7703	114.345	95.5334	119.437	83.7703	114.345	95.5334	191.858	173.56	198.713	152.757	206.821	220.594	214.819	217.98	0	0	0	0	0	0	0	0	0	0	0	0	0	0	0	0
c.730_732delinsCTT	p.Cys244Leu	0.745712	0.226912	NA	NA	0.745712	0.226912	0	0	0	0	NA	NA	0	0.751825	0.160761	0	0	0	NA	NA	0	0	0	0	0	0	NA	NA	0	0	0.359915	0
c.268_270delinsCGT	p.Val90Arg	0.676785	0.369385	NA	NA	0.676785	0.369385	0	0	0	0	NA	NA	0	0	0	0.83796	0	0	NA	NA	0	0	0	0	0	0	NA	NA	0	0	0	0
c.619_621delinsGGG	p.Ala207Gly	0.49003	0	NA	NA	0.49003	0	NA	NA	0	0	NA	NA	0	0.247254	NA	NA	0	0	NA	NA	0	0	NA	NA	0	0	NA	NA	0	0	NA	NA
c.602A>G	p.Glu201Gly	236.194	225.597	185.475	190.731	236.194	225.597	185.475	190.731	216.343	197.275	171.396	161.278	196.367	208.93	177.743	178.138	211.578	196.477	153.758	145.699	211.578	196.477	153.758	145.699	211.578	196.477	153.758	145.699	211.578	196.477	177.048	167.397
c.898_900delinsCTG	p.Thr300Leu	50.2208	72.0943	61.3401	65.4804	50.2208	72.0943	61.3401	65.4804	0	0.463605	4.20327	1.91856	5.3515	4.99212	2.42985	10.8464	0	0	0	0	0	0	0	0	0	0	0	0	0	0	0	0
c.721_723delinsTAG	p.Leu241Ter	17.1514	10.4379	9.09264	7.48111	17.1514	10.4379	9.09264	7.48111	0.87282	0	0	1.03362	0	0	0.160761	0	0	0	0	0	0	0	0	0	0	0	0	0	0	0	0	0
c.796_798delinsTTT	p.Arg266Phe	132.432	156.154	128.451	137.386	132.432	156.154	128.451	137.386	17.3974	13.5574	15.9829	13.527	10.8204	22.3847	9.34255	24.1356	0	0	0	0	0	0	0	0	0	0	0	0	0	0	0	0
c.1000_1002delinsCTA	p.Phe334Leu	0	0.319001	0	0	0	0.319001	NA	NA	0	0	0	0.63952	0	0	NA	NA	0	0	0	0	0	0	NA	NA	0	0	0	0	0	0	NA	NA
c.1523T>G	p.Phe508Cys	124.707	90.472	110.596	92.6731	124.707	90.472	110.596	92.6731	20.6203	21.0099	15.1855	18.4362	17.208	26.296	18.016	19.0249	16.2816	15.5656	8.95282	9.36752	16.2816	15.5656	8.95282	9.36752	16.2816	15.5656	8.95282	9.36752	16.2816	15.5656	10.6849	11.7388
c.1441_1443delinsTGT	p.Lys481Cys	426.835	447.996	420.406	437.312	426.835	447.996	420.406	437.312	406.408	390.131	402.835	415.588	372.221	323.117	355.057	351.588	0	0	0	0	0	0	0	0	0	0	0	0	0	0	0	0.292313
c.871_873delinsCTT	p.Glu291Leu	5.77586	1.19506	6.47654	0	5.77586	1.19506	6.47654	0	0	0	0	0	0	0	0	0	0	0	0	0	0	0	0	0	0	0	0	0	0	0	0	0
c.796A>G	p.Arg266Gly	525.603	480.413	427.452	430.192	525.603	480.413	427.452	430.192	223.096	265.338	163.703	167.921	205.588	214.035	184.849	201.705	216.928	210.028	141.259	149.729	216.928	210.028	141.259	149.729	216.928	210.028	141.259	149.729	216.928	210.028	159.234	158.28
c.1183_1185delinsTCC	p.Gly395Ser	0	0	NA	NA	NA	NA	NA	NA	0.695853	0	NA	NA	NA	NA	NA	NA	0	0	NA	NA	NA	NA	NA	NA	0	0	NA	NA	NA	NA	NA	NA
c.328_330delinsGTC	p.Glu110Val	0	0.188656	NA	NA	0	0.188656	NA	NA	0	0	NA	NA	0	0	NA	NA	0	0	NA	NA	0	0	NA	NA	0	0	NA	NA	0	0	NA	NA
c.1609A>C	p.Ile537Leu	141.671	140.954	145.371	109.395	141.671	140.954	145.371	109.395	47.2095	54.0647	32.06	28.5871	62.0972	69.6608	49.7682	61.0018	15.6701	14.3309	2.93086	2.89838	15.6701	14.3309	2.93086	2.89838	15.6701	14.3309	2.93086	2.89838	15.6701	14.3309	2.93086	2.89838
c.85G>A	p.Glu29Lys	319.528	335.682	209.567	234.318	319.528	335.682	209.567	234.318	289.252	194.258	178.232	193.322	265.73	279.055	196.676	196.391	174.066	200.689	87.2316	77.1136	174.066	200.689	87.2316	77.1136	174.066	200.689	87.2316	77.1136	174.066	200.689	94.264	97.1347
c.973_975delinsCAT	p.Lys325His	80.0621	82.6213	74.9713	60.5385	80.0621	82.6213	74.9713	60.5385	4.78704	6.02686	1.8014	2.55808	3.8225	7.48819	3.64477	7.01823	0	0	0	0	0	0	0	0	0	0	0	0	0	0	0	0
c.1276_1278delinsGTG	p.Leu426Val	250.936	237.912	257.978	207.525	250.936	237.912	257.978	207.525	45.1868	61.9261	40.5583	42.6807	46.373	45.5373	43.5443	46.9038	0	0.802137	0	0	0	0.802137	0	0	0	0.802137	0	0	0	0.802137	0	0
c.1408G>A	p.Ala470Thr	511.332	504.974	479.747	522.704	511.332	504.974	479.747	522.704	728.043	737.238	695.876	666.488	647.34	654.794	633.171	631.092	155.365	192.712	135.955	142.946	155.365	192.712	135.955	142.946	155.365	192.712	135.955	142.946	155.365	192.712	143.512	144.695
c.1540_1542delinsTGT	p.Glu514Cys	65.8662	48.5868	51.2367	41.188	65.8662	48.5868	51.2367	41.188	72.6192	73.9913	60.742	50.9189	74.0269	55.5138	61.426	58.042	0	0	0	0	0	0	0	0	0	0	0	0	0	0	0	0
c.262_264delinsAGT	p.Pro88Ser	0	0.73877	NA	NA	0	0.73877	0	0	0	0	NA	NA	0	0	0	0	0.893591	0.643511	NA	NA	0.893591	0.643511	0	0	0.893591	0.643511	NA	NA	0.893591	0.643511	0.533844	0.154079
c.769_771delinsATT	p.Thr257Ile	111.857	101.883	89.7898	105.234	111.857	101.883	89.7898	105.234	14.8379	10.7775	3.99177	4.13446	9.71997	12.0292	8.1988	8.33536	0	0.845983	0.492317	0	0	0.845983	0.492317	0	0	0.845983	0.492317	0	0	0.845983	0	0
c.773G>T	p.Gly258Val	762.864	718.403	277.326	292.761	762.864	718.403	277.326	292.761	547.258	494.689	89.316	113.181	468.381	572.891	176.354	176.937	490.747	435.681	71.386	72.2424	490.747	435.681	71.386	72.2424	490.747	435.681	71.386	72.2424	490.747	435.681	153.324	150.952
c.1285_1287delinsACA	p.Ile429Thr	0.809469	0	NA	NA	0.809469	0	NA	NA	0	0	NA	NA	0	0.155417	NA	NA	0	0	NA	NA	0	0	NA	NA	0	0	NA	NA	0	0	NA	NA
c.1543_1545delinsTGT	p.Gln515Cys	43.9108	58.6392	49.3622	56.0615	43.9108	58.6392	49.3622	56.0615	20.172	17.356	19.9581	12.2908	12.6625	14.2437	11.4959	12.8982	0	0	0	0	0	0	0	0	0	0	0	0	0	0	0	0
c.1144_1146delinsTCT	p.Met382Ser	156.915	141.138	177.073	152.175	156.915	141.138	177.073	152.175	10.4378	13.8853	16.6349	11.3606	10.2146	14.1224	7.05378	13.1277	0	0	0	0	0	0	0	0	0	0	0	0	0	0	0	0
c.406_408delinsGTT	p.Leu136Val	15.8864	22.2615	15.9685	18.5049	15.8864	22.2615	15.9685	18.5049	8.07422	2.27142	0	0	5.32733	4.82471	5.73087	1.34427	0	0	0	0	0	0	0	0	0	0	0	0	0	0	0	0.212835
c.421_423delinsAGA	p.Thr141Arg	0.467246	0	NA	NA	0.467246	0	0	0	0	0	NA	NA	0	0	0	0	0	0	NA	NA	0	0	0	0	0	0	NA	NA	0	0	0	0.212835
c.166_168delinsGGT	p.Leu56Gly	15.9898	11.8847	13.8747	7.8109	15.9898	11.8847	13.8747	7.8109	0.82348	0	0	1.28407	0	0.324177	0	0.587702	0	0	0	0	0	0	0	0	0	0	0	0	0	0	0	0
c.508_510delinsGGG	p.Pro170Gly	16.1883	33.0196	18.3035	25.1576	16.1883	33.0196	18.3035	25.1576	4.00761	2.03948	1.85965	2.33379	2.69057	5.89667	1.66579	2.70718	0	0	0	0	0	0	0	0	0	0	0	0	0	0	0	0
c.907_909delinsGCT	p.Val303Ala	81.5178	83.2593	68.1557	78.453	81.5178	83.2593	68.1557	78.453	7.18056	7.88128	4.20327	12.1509	3.058	9.98425	2.42985	12.7604	0	1.44919	0	0	0	1.44919	0	0	0	1.44919	0	0	0	1.44919	0	0
c.61_63delinsTGT	p.Pro21Cys	43.6429	35.738	54.8286	38.6376	43.6429	35.738	54.8286	38.6376	111.519	124.064	119.689	135.06	138.874	133.52	115.177	128.703	0	0	0	0	0	0	0	0	0	0	0	0	0	0	0	0
c.4_6delinsGTT	p.Pro2Val	201.848	210.174	212.004	168.261	201.848	210.174	212.004	168.261	59.2444	55.5023	61.1453	59.1441	51.4101	67.1697	56.578	62.4449	0	0	0	0	0	0	0	0	0	0	0	0	0	0	0	0
c.569G>T	p.Arg190Met	739.945	775.982	474.32	460.062	739.945	775.982	474.32	460.062	285.916	288.868	120.16	121.543	387.776	353.327	153.734	162.792	322.502	312.972	53.2528	45.8303	322.502	312.972	53.2528	45.8303	322.502	312.972	53.2528	45.8303	322.502	312.972	85.6104	70.8713
c.730T>A	p.Cys244Ser	442.953	413.887	399.508	366.574	442.953	413.887	399.508	366.574	178.055	164.896	141.209	142.122	181.034	175.927	153.205	169.738	151.075	120.976	96.4941	100.827	151.075	120.976	96.4941	100.827	151.075	120.976	96.4941	100.827	151.075	120.976	110.134	116.663
c.670_672delinsCAA	p.Arg224Gln	0.745712	0.680736	NA	NA	0.745712	0.680736	0	0	3.49128	1.07775	NA	NA	0	0.751825	0	0	1.97484	0.845983	NA	NA	1.97484	0.845983	0	0	1.97484	0.845983	NA	NA	1.97484	0.845983	0	0.202892
c.1436T>C	p.Val479Ala	280.208	234.872	271.598	261.999	280.208	234.872	271.598	261.999	133.807	128.342	122.165	119.924	125.246	111.985	116.375	113.941	91.3452	89.1458	75.3265	87.2025	91.3452	89.1458	75.3265	87.2025	91.3452	89.1458	75.3265	87.2025	91.3452	89.1458	73.475	85.94
c.121_123delinsAAC	p.Pro41Asn	2.90723	0.625509	0	0	2.90723	0.625509	0	0	4.1174	1.95045	0	1.28407	2.21045	0.972531	2.51529	0.587702	1.95344	2.76356	0	1.2779	1.95344	2.76356	0	1.2779	1.95344	2.76356	0	1.2779	1.95344	2.76356	1.37253	1.15863
c.711T>C	p.Ala237=	592.841	552.757	647.851	604.474	592.841	552.757	647.851	604.474	333.417	329.793	276.929	297.164	300.104	351.102	295.8	306.514	214.27	215.726	162.465	172.55	214.27	215.726	162.465	172.55	214.27	215.726	162.465	172.55	214.27	215.726	188.595	189.298
c.76G>T	p.Gly26Trp	1055.22	974.287	694.496	656.839	1055.22	974.287	694.496	656.839	1019.93	757.443	550.308	548.628	859.951	851.363	561.065	511.952	481.24	417.362	64.6393	63.7782	481.24	417.362	64.6393	63.7782	481.24	417.362	64.6393	63.7782	481.24	417.362	94.715	95.0458
c.397_399delinsTAA	p.Asp133Ter	0	0.377313	NA	NA	0	0.377313	0	0	0	0	NA	NA	0	0	0	0	0	0	NA	NA	0	0	0	0	0	0	NA	NA	0	0	0.790171	0.425669
c.1612_1614delinsCAT	p.Asp538His	0.269337	0	NA	NA	0.269337	0	NA	NA	0	0	NA	NA	0	0	NA	NA	0	0	NA	NA	0	0	NA	NA	0	0	NA	NA	0	0	NA	NA
c.298_300delinsACT	p.Gly100Thr	0.225595	0.369385	NA	NA	0.225595	0.369385	NA	NA	0	0	NA	NA	0	0	NA	NA	0	0	NA	NA	0	0	NA	NA	0	0	NA	NA	0	0	NA	NA
c.829_831delinsCCC	p.Ile277Pro	0	0.398352	NA	NA	0	0.398352	NA	NA	0	0	NA	NA	0	0	NA	NA	0	0	NA	NA	0	0	NA	NA	0	0	NA	NA	0	0	NA	NA
c.1360_1362delinsGAG	p.Val454Glu	160.296	146.142	150.178	166.256	160.296	146.142	150.178	166.256	119.678	118.862	102.835	111.081	116.099	106.992	128.077	117.196	0	0	0	0	0	0	0	0	0	0	0	0	0	0	0	0
c.559_561delinsTGG	p.Glu187Trp	9.8006	8.46746	15.9485	11.5428	9.8006	8.46746	15.9485	11.5428	0.953054	0.880694	0.60995	0	1.48763	0	1.67507	0	0.513538	0	0	0	0.513538	0	0	0	0.513538	0	0	0	0.513538	0	0	0
c.1534_1536delinsGAA	p.Val512Glu	0	0	0	0	NA	NA	NA	NA	0.448266	0	0	0.877912	NA	NA	NA	NA	0	0	0	0	NA	NA	NA	NA	0	0	0	0	NA	NA	NA	NA
c.621C>G	p.Ala207=	181.311	179.631	131.723	153.354	181.311	179.631	131.723	153.354	50.5118	50.1995	29.8876	33.658	88.7621	63.2971	26.0566	28.6888	70.3547	73.0268	24.0013	26.6774	70.3547	73.0268	24.0013	26.6774	70.3547	73.0268	24.0013	26.6774	70.3547	73.0268	23.5316	23.0893
c.681C>T	p.Ser227=	1143.92	1015.2	1018.94	944.615	1143.92	1015.2	1018.94	944.615	1070.95	975.367	909.626	859.451	968.352	919.482	904.44	882.033	160.949	175.118	116.187	115.38	160.949	175.118	116.187	115.38	160.949	175.118	116.187	115.38	160.949	175.118	126.69	129.851
c.514A>T	p.Lys172Ter	122.84	115.11	123.418	123.14	122.84	115.11	123.418	123.14	76.1447	89.7371	66.9475	65.1127	81.7934	80.3421	74.6272	87.3065	75.455	74.284	66.9868	57.1716	75.455	74.284	66.9868	57.1716	75.455	74.284	66.9868	57.1716	75.455	74.284	64.6189	70.6482
c.1162_1164delinsCCT	p.Asp388Pro	0.304689	0	NA	NA	0.304689	0	NA	NA	0	0	NA	NA	0	0	NA	NA	0	0	NA	NA	0	0	NA	NA	0	0	NA	NA	0	0	NA	NA
c.179C>T	p.Ala60Val	526.209	466.004	480.279	455.636	526.209	466.004	480.279	455.636	325.274	338.404	278.418	258.099	265.991	399.386	275.005	408.453	195.995	194.554	146.887	154.626	195.995	194.554	146.887	154.626	195.995	194.554	146.887	154.626	195.995	194.554	163.788	136.486
c.911A>C	p.Glu304Ala	22.563	29.3481	13.6311	14.208	22.563	29.3481	13.6311	14.208	25.1319	29.6707	9.60747	8.31376	17.5835	34.9449	16.4015	13.3984	17.1757	29.7085	13.3193	12.6721	17.1757	29.7085	13.3193	12.6721	17.1757	29.7085	13.3193	12.6721	17.1757	29.7085	12.2825	12.8061
c.883C>G	p.Gln295Glu	141.096	134.245	84.195	84.8715	141.096	134.245	84.195	84.8715	78.8	72.6291	24.2165	28.9198	76.8249	71.1405	32.3653	38.9617	71.7262	72.9264	22.9456	14.8628	71.7262	72.9264	22.9456	14.8628	71.7262	72.9264	22.9456	14.8628	71.7262	72.9264	36.7774	27.8835
c.1171_1173delinsCGG	p.Met391Arg	30.1642	19.6406	22.1341	33.5613	30.1642	19.6406	22.1341	33.5613	2.78341	4.53397	2.77248	5.04916	3.62453	3.76596	2.82151	2.46144	0	0.735428	0	0	0	0.735428	0	0	0	0.735428	0	0	0	0.735428	0	0
c.490C>T	p.Arg164Cys	606.583	526.021	470.138	463.871	606.583	526.021	470.138	463.871	456.868	436.449	361.238	330.931	409.684	434.634	343.485	415.552	243.133	239.483	143.277	135.687	243.133	239.483	143.277	135.687	243.133	239.483	143.277	135.687	243.133	239.483	165.958	172.247
c.1588_1590delinsCTT	p.Val530Leu	387.307	387.76	362.872	360.62	387.307	387.76	362.872	360.62	271.289	267.894	285.625	256.14	264.236	222.2	245.464	226.247	0.270174	0	0	0	0.270174	0	0	0	0.270174	0	0	0	0.270174	0	0	0
c.1471_1473delinsAAC	p.Arg491Asn	0.878216	2.51311	0.624838	0	0.878216	2.51311	0.624838	0	0.448266	0.913472	0	0	0.32468	1.82611	0	0.322455	0	0.432379	0	0	0	0.432379	0	0	0	0.432379	0	0	0	0.432379	0	0
c.907_909delinsACT	p.Val303Thr	0.727838	0.638002	0.619597	0	0.727838	0.638002	0.619597	0	0	0	0	0	0	0	0	0	0	0	0	0	0	0	0	0	0	0	0	0	0	0	0	0
c.499_501delinsAAA	p.Ile167Lys	0	0	NA	NA	NA	NA	NA	NA	2.00381	0	NA	NA	NA	NA	NA	NA	0	0	NA	NA	NA	NA	NA	NA	0	0	NA	NA	NA	NA	NA	NA
c.112_114delinsTAG	p.Ala38Ter	65.4127	53.1683	56.5662	60.7514	65.4127	53.1683	56.5662	60.7514	9.88176	2.92568	7.79572	6.42036	5.89453	8.10443	5.86901	11.1663	0	0	0	0	0	0	0	0	0	0	0	0	0	0	0.45751	0
c.652_654delinsCTA	p.His218Leu	0	0	NA	NA	0	0	0	0	0	0	NA	NA	0	0	0.186119	0	0	0.579578	NA	NA	0	0.579578	0	0	0	0.579578	NA	NA	0	0.579578	0	0
c.1162_1164delinsGCA	p.Asp388Ala	0	0	0	0.459743	0	0	0	0.459743	0	0.566746	0	0	0	0	0	0	0	1.47086	1.0531	0	0	1.47086	1.0531	0	0	1.47086	1.0531	0	0	1.47086	0.227732	0.35019
c.1276_1278delinsTTG	p.Leu426=	353.738	395.614	364.511	416.995	353.738	395.614	364.511	416.995	34.4138	45.6832	32.9874	39.9092	42.2813	52.9973	29.5878	33.9648	0	0	0	0	0	0	0	0	0	0	0	0	0	0	0	0
c.1450_1452delinsAAG	p.Tyr484Lys	0	0.434947	NA	NA	0	0.434947	0	0	0	0	NA	NA	0	0	0.320593	0	0	0	NA	NA	0	0	0	0	0	0	NA	NA	0	0	0.180973	0
c.1555_1557delinsCGG	p.His519Arg	14.0515	25.1311	14.9961	21.1661	14.0515	25.1311	14.9961	21.1661	22.4133	10.9617	14.7516	10.5349	12.3378	21.5481	13.7265	18.0575	0	0	0	0	0	0	0	0	0	0	0	0	0	0	0	0
c.745_747delinsCGC	p.Asp249Arg	0.745712	0.226912	NA	NA	0.745712	0.226912	0	0	0	0	NA	NA	0.607498	0	0	0	0	0	NA	NA	0	0	0	0	0	0	NA	NA	0	0	0.359915	0
c.1222_1224delinsCTG	p.Trp408Leu	2.7422	5.02433	0	1.37923	2.7422	5.02433	0	1.37923	0.695853	0.566746	2.07936	0.631145	1.64751	1.88298	0.940504	0.820482	2.94257	3.67714	2.63275	0.456215	2.94257	3.67714	2.63275	0.456215	2.94257	3.67714	2.63275	0.456215	2.94257	3.67714	0.910926	1.05057
c.919_921delinsAAT	p.Gly307Asn	48.0373	75.9223	74.3517	81.5417	48.0373	75.9223	74.3517	81.5417	13.1644	4.17244	6.60514	3.83712	2.2935	3.74409	2.42985	7.01823	0	0	0	0	0	0	0	0	0	0	0	0	0	0	0	0
c.1408_1410delinsGGT	p.Ala470Gly	0.621303	0	NA	NA	0.621303	0	NA	NA	0	0	NA	NA	0	0	NA	NA	0	0	NA	NA	0	0	NA	NA	0	0	NA	NA	0	0	NA	NA
c.421_423delinsCCT	p.Thr141Pro	0	0	NA	NA	0	0	NA	NA	0	0	NA	NA	0	0	NA	NA	0	0.38458	NA	NA	0	0.38458	NA	NA	0	0.38458	NA	NA	0	0.38458	NA	NA
c.157_159delinsTCA	p.Thr53Ser	0	1.25102	1.06729	0.867878	0	1.25102	1.06729	0.867878	0	1.95045	0	0.642036	0	0	0	0	0	0	0	0	0	0	0	0	0	0	0	0	0	0	0	0.695177
c.1501_1503delinsTCA	p.His501Ser	0	0	NA	NA	NA	NA	NA	NA	0	0.913472	NA	NA	NA	NA	NA	NA	0	0	NA	NA	NA	NA	NA	NA	0	0	NA	NA	NA	NA	NA	NA
c.10_12delinsATG	p.Glu4Met	130.149	122.53	118.186	118.406	130.149	122.53	118.186	118.406	8.13158	14.6918	14.9611	6.62061	14.0209	11.468	5.38838	9.05689	0	0	0	0	0	0	0	0	0	0	0	0	0	0	0	0
c.1351_1353delinsATC	p.Glu451Ile	0.621303	0	NA	NA	0.621303	0	0	0	1.6622	0	NA	NA	0	1.42657	0.160296	0	0	0	NA	NA	0	0	0	0	0	0	NA	NA	0	0	0	0
c.736_738delinsATG	p.Gly246Met	0	0.226912	0	0.997481	0	0.226912	0	0.997481	0	0	0	0	0	0	0	0	0.987418	0	0	0	0.987418	0	0	0	0.987418	0	0	0	0.987418	0	0	0
c.817_819delinsCAG	p.Pro273Gln	21.0406	29.0797	26.9856	32.8877	21.0406	29.0797	26.9856	32.8877	2.04675	0.968388	0.48433	0.932896	1.44272	3.0664	0.333663	0.344794	0.874709	0	0	0	0.874709	0	0	0	0.874709	0	0	0	0.874709	0	0	0
c.1622A>C	p.Asn541Thr	29.0884	38.9406	11.6518	7.14643	29.0884	38.9406	11.6518	7.14643	30.5865	44.3452	9.32654	5.71742	30.7722	36.0807	11.9088	13.8991	47.2804	45.5984	10.7465	5.79677	47.2804	45.5984	10.7465	5.79677	47.2804	45.5984	10.7465	5.79677	47.2804	45.5984	10.7465	5.79677
c.682_684delinsCGT	p.Asn228Arg	17.1514	12.2532	21.0267	15.461	17.1514	12.2532	21.0267	15.461	1.74564	3.23326	0.498972	3.61765	7.28998	0	4.17978	0	0	0	0	0	0	0	0	0	0	0	0	0	0	0	0	0
c.943_945delinsGAT	p.Leu315Asp	4.36703	1.91401	10.5332	6.79514	4.36703	1.91401	10.5332	6.79514	0	0	3.00234	0	0	0	0	0	0	0	0	0	0	0	0	0	0	0	0	0	0	0	0	0
c.1546A>T	p.Ile516Phe	122.072	123.98	113.096	106.975	122.072	123.98	113.096	106.975	135.376	151.636	98.0549	102.716	139.612	128.193	124.739	116.084	142.012	133.605	94.0046	102.002	142.012	133.605	94.0046	102.002	142.012	133.605	94.0046	102.002	142.012	133.605	114.776	113.671
c.82_84delinsCCT	p.Leu28Pro	3.11735	4.25453	0	1.24637	3.11735	4.25453	0	1.24637	2.32331	1.63242	0	0.441374	8.01196	4.09572	0.673547	0.953357	3.07175	2.66401	0	0	3.07175	2.66401	0	0	3.07175	2.66401	0	0	3.07175	2.66401	0.902048	1.74077
c.385_387delinsATT	p.Asp129Ile	71.0214	96.4034	54.2928	66.089	71.0214	96.4034	54.2928	66.089	4.48568	2.27142	0	6.41647	7.69503	20.9071	3.70821	18.8198	0	0	0	0	0	0	0	0	0	0	0	0	0	0	0	0
c.889_891delinsTTT	p.Glu297Phe	1124.51	1001.66	1056.41	1047.69	1124.51	1001.66	1056.41	1047.69	698.907	626.794	640.698	620.974	489.28	567.854	544.286	570.391	0	0	0	0	0	0	0	0	0	0	0	0	0	0	0	0
c.196_198delinsTCC	p.His66Ser	0	0	NA	NA	NA	NA	NA	NA	1.64696	0	NA	NA	NA	NA	NA	NA	0	0	NA	NA	NA	NA	NA	NA	0	0	NA	NA	NA	NA	NA	NA
c.1486_1488delinsTAG	p.Leu496Ter	149.297	130.682	156.209	133.289	149.297	130.682	156.209	133.289	6.27573	5.48083	6.0742	6.14539	9.09103	10.2262	10.2949	9.67366	0	0	0	0	0	0	0	0	0	0	0	0	0	0	0	0
c.554G>A	p.Gly185Glu	439.557	456.638	362.681	365.521	439.557	456.638	362.681	365.521	184.892	195.954	167.736	145.852	210.252	173.325	155.409	136.995	145.331	157.645	87.0047	82.0842	145.331	157.645	87.0047	82.0842	145.331	157.645	87.0047	82.0842	145.331	157.645	91.8855	89.7917
c.97_99delinsAAA	p.Pro33Lys	6.2347	7.2327	0	0	6.2347	7.2327	0	0	12.7782	0	3.90289	0	9.34729	7.64534	1.34709	0	8.19132	3.55202	0.627566	0	8.19132	3.55202	0.627566	0	8.19132	3.55202	0.627566	0	8.19132	3.55202	0	0.348153
c.58_60delinsGTC	p.Gly20Val	0.779337	0.425453	NA	NA	0.779337	0.425453	0	0	0	1.63242	NA	NA	0	0	0.673547	0	1.02392	0	NA	NA	1.02392	0	0	0	1.02392	0	NA	NA	1.02392	0	0	0
c.121_123delinsCTA	p.Pro41Leu	0	0.625509	NA	NA	0	0.625509	NA	NA	0.82348	0.975226	NA	NA	1.47363	0	NA	NA	0	0.552711	NA	NA	0	0.552711	NA	NA	0	0.552711	NA	NA	0	0.552711	NA	NA
c.679_681delinsGAC	p.Ser227Asp	0	0.226912	NA	NA	0	0.226912	0	0	0	0	NA	NA	0	0.751825	0.160761	0	0	0	NA	NA	0	0	0	0	0	0	NA	NA	0	0	0	0
c.1288_1290delinsAAT	p.Thr430Asn	93.8985	109.44	99.2222	104.492	93.8985	109.44	99.2222	104.492	78.7028	84.2601	69.7602	75.3841	87.2903	70.0932	72.5738	71.434	0	0	0	0	0	0	0	0	0	0	0	0	0	0	0	0
c.1333_1335delinsGGG	p.Gln445Gly	44.5208	67.2952	49.0889	56.3769	44.5208	67.2952	49.0889	56.3769	67.6306	68.0172	57.8631	84.2528	54.1018	67.4511	58.3381	71.1644	0	0	0	0	0	0	0	0	0	0	0	0	0	0	0	0
c.1564_1566delinsATT	p.Gly522Ile	128.204	117.37	95.989	115.442	128.204	117.37	95.989	115.442	13.9634	15.1867	17.4873	17.1523	8.84471	9.64535	8.88718	10.4244	0	0	0	0	0	0	0	0	0	0	0	0	0	0	0	0
c.1606_1608delinsCGT	p.Ala536Arg	0	0	NA	NA	NA	NA	NA	NA	0.664923	0	NA	NA	NA	NA	NA	NA	0	0	NA	NA	NA	NA	NA	NA	0	0	NA	NA	NA	NA	NA	NA
c.274_276delinsCTT	p.Ile92Leu	46.4726	48.0201	56.5711	27.2427	46.4726	48.0201	56.5711	27.2427	0	3.70325	1.50097	7.0675	4.88513	1.60076	5.07821	1.67592	0	0	0	0	0	0	0	0	0	0	0	0	0	0	0	0
c.202_204delinsGGG	p.Thr68Gly	192.604	205.167	200.65	168.368	192.604	205.167	200.65	168.368	442.209	427.149	368.626	316.524	386.092	407.491	343.756	376.129	0	0	0	0	0	0	0	0	0	0	0	0	0	0	0	0
c.1193A>G	p.Lys398Arg	231.259	219.7	191.46	172.864	231.259	219.7	191.46	172.864	150.304	164.073	124.761	116.762	151.571	140.282	159.886	153.84	126.531	134.583	87.9338	114.054	126.531	134.583	87.9338	114.054	126.531	134.583	87.9338	114.054	126.531	134.583	133.451	132.372
c.1438_1440delinsGAG	p.Gly480Glu	0.621303	0.434947	NA	NA	0.621303	0.434947	0	0	0	0	NA	NA	0	0	0.160296	0.465064	0	0	NA	NA	0	0	0	0	0	0	NA	NA	0	0	0	0
c.949_951delinsTAG	p.Arg317Ter	135.378	144.827	117.723	147.64	135.378	144.827	117.723	147.64	3.59028	12.0537	9.60747	14.709	11.4675	28.7047	9.71939	10.2083	0	0	0	0	0	0	0	0	0	0	0	0	0	0	0	0
c.535_537delinsATA	p.Asp179Ile	0	0.458606	NA	NA	0	0.458606	NA	NA	0	0	NA	NA	0	0	NA	NA	0	0	NA	NA	0	0	NA	NA	0	0	NA	NA	0	0	NA	NA
c.1528_1530delinsCCC	p.Leu510Pro	0	0	0	0	0	0	0	0	0	0	0	0	0.649359	0.730445	0.171581	0	0	0.432379	0	0.520418	0	0.432379	0	0.520418	0	0.432379	0	0.520418	0	0.432379	0	0
c.178_180delinsAAC	p.Ala60Asn	0.726808	0.625509	NA	NA	0.726808	0.625509	NA	NA	1.64696	1.95045	NA	NA	0	0.972531	NA	NA	0.651147	0	NA	NA	0.651147	0	NA	NA	0.651147	0	NA	NA	0.651147	0	NA	NA
c.1567_1569delinsGTT	p.Lys523Val	90.7666	106.401	110.415	121.489	90.7666	106.401	110.415	121.489	55.1886	57.1021	55.9592	72.0395	53.6211	55.7287	61.3216	61.3879	0	0	0	0	0	0	0	0	0	0	0	0	0	0	0	0
c.367_369delinsCCC	p.Ser123Pro	0	0	NA	NA	0	0	NA	NA	0	0	NA	NA	0	0	NA	NA	0	0.38458	NA	NA	0	0.38458	NA	NA	0	0.38458	NA	NA	0	0.38458	NA	NA
c.769A>T	p.Thr257Ser	214.019	183.345	198.901	210.967	214.019	183.345	198.901	210.967	172.818	169.207	155.18	182.95	163.417	136.08	79.255	80.3226	135.276	124.359	118.648	109.663	135.276	124.359	118.648	109.663	135.276	124.359	118.648	109.663	135.276	124.359	75.942	73.447
c.1051_1053delinsCGT	p.Gly351Arg	0	0.41936	NA	NA	0	0.41936	NA	NA	0	0	NA	NA	0.350282	0	NA	NA	0	0	NA	NA	0	0	NA	NA	0	0	NA	NA	0	0	NA	NA
c.1138_1140delinsTTC	p.Asn380Phe	0.304689	0	NA	NA	0.304689	0	NA	NA	0	0	NA	NA	0	0	NA	NA	0	0	NA	NA	0	0	NA	NA	0	0	NA	NA	0	0	NA	NA
c.4_6delinsAGT	p.Pro2Ser	655.422	675.619	625.046	654.347	655.422	675.619	625.046	654.347	223.038	204.053	196.446	205.239	300.449	315.916	287.605	283.624	0	0	0	0	0	0	0	0	0	0	0	0	0	0	0	0
c.640_642delinsCTA	p.Ile214Leu	0	0.604818	0	1.09931	0	0.604818	0	1.09931	0	0	0	0.467473	0	0.247254	0	1.33436	0.513538	0	0.75004	0	0.513538	0	0.75004	0	0.513538	0	0.75004	0	0.513538	0	0.448222	0.962054
c.1516_1518delinsATG	p.Asp506Met	43.0326	23.4557	33.7412	29.7469	43.0326	23.4557	33.7412	29.7469	6.27573	0.913472	7.80968	1.75582	11.3638	4.01745	11.6675	3.22455	0	0	0	0	0	0	0	0	0	0	0	0	0	0	0	0
c.925_927delinsGCG	p.Asp309Ala	49.493	58.6962	50.1874	49.4192	49.493	58.6962	50.1874	49.4192	2.39352	6.02686	2.40187	6.3952	4.587	4.99212	4.25223	5.10417	0	0	0	0	0	0	0	0	0	0	0	0	0	0	0	0
c.994_996delinsTCT	p.Phe332Ser	131.011	112.288	118.343	140.845	131.011	112.288	118.343	140.845	16.7546	7.41768	10.8084	11.5114	4.587	9.98425	7.897	14.6745	0	0	0	0	0	0	0	0	0	0	0	0	0	0	0	0
c.1273_1275delinsTAT	p.Val425Tyr	278.458	339.195	297.667	321.251	278.458	339.195	297.667	321.251	138.254	148.217	153.04	149.66	116.387	142.207	119.468	129.12	0	0	0	0	0	0	0	0	0	0	0	0	0	0	0	0
c.877_879delinsAGG	p.Leu293Arg	7.83867	11.9506	5.39712	6.89581	7.83867	11.9506	5.39712	6.89581	2.04675	0.968388	0.48433	0.932896	1.44272	4.5996	5.00494	5.17191	0	0	0	0	0	0	0	0	0	0	0	0	0	0	0	0
c.1297_1299delinsCTT	p.His433Leu	47.7587	38.066	42.8222	52.9748	47.7587	38.066	42.8222	52.9748	3.29175	5.07591	3.24466	4.43436	6.81956	7.1492	4.18695	4.85212	0	0	0	0	0	0	0	0	0	0	0	0	0	0	0	0
c.1040G>C	p.Gly347Ala	116.343	91.0011	64.7929	58.6336	116.343	91.0011	64.7929	58.6336	50.1315	40.0912	18.7438	17.2969	48.6892	45.5182	24.5272	31.1735	54.3076	49.7858	16.4802	16.8868	54.3076	49.7858	16.4802	16.8868	54.3076	49.7858	16.4802	16.8868	54.3076	49.7858	23.4221	29.2664
c.706_708delinsCTT	p.Thr236Leu	196.868	157.023	160.826	205.98	196.868	157.023	160.826	205.98	40.1497	36.6436	30.9363	29.458	35.8424	47.365	24.5964	39.0247	0	0	0	0	0	0	0	0	0	0	0	0	0	0	0	0
c.340_342delinsCCT	p.Ala114Pro	8.41043	15.2812	14.3716	10.5742	8.41043	15.2812	14.3716	10.5742	0	2.27142	0	0	0	1.28659	0	1.79236	0	0	0	0.44913	0	0	0	0.44913	0	0	0	0.44913	0	0	0	0
c.1624_1626delinsCTT	p.Phe542Leu	0.269337	1.09692	NA	NA	0.269337	1.09692	NA	NA	0	0	NA	NA	0	0	NA	NA	0.270174	0	NA	NA	0.270174	0	NA	NA	0.270174	0	NA	NA	0.270174	0	NA	NA
c.1146G>C	p.Met382Ile	81.6566	109.165	45.3749	36.3197	81.6566	109.165	45.3749	36.3197	112.728	87.2789	41.5871	48.5982	119.939	107.33	70.5378	61.5361	92.2006	94.1347	39.4912	35.1286	92.2006	94.1347	39.4912	35.1286	92.2006	94.1347	39.4912	35.1286	92.2006	94.1347	64.2203	63.3844
c.601_603delinsATT	p.Glu201Ile	11.2707	12.0964	9.45096	8.24484	11.2707	12.0964	9.45096	8.24484	0	0.440347	0	1.40242	0	0	0	0	0	0	0	0	0	0	0	0	0	0	0	0	0	0	0	0
c.1645_1647delinsACT	p.Asp549Thr	0.269337	0.548459	NA	NA	0.269337	0.548459	NA	NA	0	0.607469	NA	NA	0	0	NA	NA	0	0	NA	NA	0	0	NA	NA	0	0	NA	NA	0	0	NA	NA
c.391_393delinsTGT	p.Glu131Cys	57.9385	48.296	39.9212	10.5742	57.9385	48.296	39.9212	10.5742	2.69141	0	3.25879	0	2.3677	1.28659	1.34844	1.79236	0	0	0	0	0	0	0	0	0	0	0	0	0	0	0	0
c.987G>C	p.Glu329Asp	52.4043	65.0762	34.0778	29.6515	52.4043	65.0762	34.0778	29.6515	45.4768	58.8778	19.8154	23.0227	81.8015	81.122	56.4939	46.5755	71.1566	71.0105	27.3785	27.5804	71.1566	71.0105	27.3785	27.5804	71.1566	71.0105	27.3785	27.5804	71.1566	71.0105	49.6528	45.0586
c.988_990delinsTAT	p.Glu330Tyr	5.09486	2.87101	0	3.0887	5.09486	2.87101	0	3.0887	1.19676	3.70884	0	0	0	2.49606	1.21492	0.638021	0.817892	3.62298	0.739961	0	0.817892	3.62298	0.739961	0	0.817892	3.62298	0.739961	0	0.817892	3.62298	0.522661	0.23715
c.523_525delinsGCT	p.Ser175Ala	286.627	236.641	285.011	241.425	286.627	236.641	285.011	241.425	98.1866	116.25	101.351	115.289	76.5916	75.1826	79.2914	75.1242	0	0	0	0	0	0	0	0	0	0	0	0	0	0	0.410279	0
c.340_342delinsGAT	p.Ala114Asp	60.2747	57.1629	47.9054	58.1583	60.2747	57.1629	47.9054	58.1583	0.897135	6.81427	6.51759	3.20823	3.55155	30.5565	0.67422	23.3007	0	0.38458	0.695873	0.44913	0	0.38458	0.695873	0.44913	0	0.38458	0.695873	0.44913	0	0.38458	0.790171	1.70268
c.1045_1047delinsTAT	p.Ser349Tyr	2.39883	0.83872	NA	NA	2.39883	0.83872	NA	NA	0	0	NA	NA	0	0	NA	NA	0	0	NA	NA	0	0	NA	NA	0	0	NA	NA	0	0	NA	NA
c.73A>G	p.Lys25Glu	202.628	196.985	157.175	142.087	202.628	196.985	157.175	142.087	111.519	91.4156	71.553	73.2681	122.182	95.0206	92.276	87.2321	77.8176	103.009	53.9706	66.0974	77.8176	103.009	53.9706	66.0974	77.8176	103.009	53.9706	66.0974	77.8176	103.009	82.9884	73.8085
c.522C>G	p.Ser174Arg	94.2728	110.065	83.673	70.6178	94.2728	110.065	83.673	70.6178	58.1104	34.6712	24.6404	28.939	60.0894	53.07	41.6446	39.2541	43.1171	59.8707	19.0726	22.1064	43.1171	59.8707	19.0726	22.1064	43.1171	59.8707	19.0726	22.1064	43.1171	59.8707	41.4382	41.9404
c.175C>A	p.Pro59Thr	513.126	491.025	310.58	297.682	513.126	491.025	310.58	297.682	379.624	335.478	177.074	163.719	316.094	314.452	162.655	156.916	230.506	261.432	90.955	93.7125	230.506	261.432	90.955	93.7125	230.506	261.432	90.955	93.7125	230.506	261.432	92.417	84.3481
c.1021_1023delinsGGT	p.Gln341Gly	11.9942	1.25808	4.74095	5.46585	11.9942	1.25808	4.74095	5.46585	2.17963	2.76491	3.54612	2.54367	0.700563	1.79677	1.44277	1.9983	0	0	0	0	0	0	0	0	0	0	0	0	0	0	0	0
c.645C>G	p.Pro215=	116.627	119.754	60.8405	59.9125	116.627	119.754	60.8405	59.9125	114.366	107.004	75.6338	47.6822	130.912	132.776	84.684	90.5144	98.5992	102.585	31.5017	22.5731	98.5992	102.585	31.5017	22.5731	98.5992	102.585	31.5017	22.5731	98.5992	102.585	47.2874	44.8959
c.718_720delinsACT	p.Ile240Thr	0	0.226912	0	0	0	0.226912	NA	NA	0	0	0.498972	0	0	0.751825	NA	NA	0	0	0	0	0	0	NA	NA	0	0	0	0	0	0	NA	NA
c.1186T>C	p.Phe396Leu	323.58	292.325	325.371	287.799	323.58	292.325	325.371	287.799	196.926	161.523	142.782	174.827	179.579	177	168.82	181.737	184.401	165.471	149.54	129.565	184.401	165.471	149.54	129.565	184.401	165.471	149.54	129.565	184.401	165.471	156.679	162.838
c.1471_1473delinsCAT	p.Arg491His	93.0909	132.357	104.348	102.398	93.0909	132.357	104.348	102.398	520.437	464.957	454.263	453.881	698.061	634.026	654.581	619.759	0	0	0	0	0	0	0	0	0	0	0	0	0	0	0.344673	0
c.1606_1608delinsTCA	p.Ala536Ser	1.07735	0.548459	0	1.09945	1.07735	0.548459	0	1.09945	1.32985	0	0	0	0.184265	0.357235	0	0.772175	0.270174	0	0	0	0.270174	0	0	0	0.270174	0	0	0	0.270174	0	0	0
c.904_906delinsGGT	p.Glu302Gly	254.015	236.38	275.101	298.368	254.015	236.38	275.101	298.368	16.7546	15.7626	20.4159	19.8251	15.29	43.6811	23.0835	34.4531	0	0	0	0	0	0	0	0	0	0	0	0	0	0	0	0
c.190_192delinsTAA	p.Pro64Ter	0	0	NA	NA	0	0	NA	NA	0	0	NA	NA	0	0.324177	NA	NA	0	0.552711	NA	NA	0	0.552711	NA	NA	0	0.552711	NA	NA	0	0.552711	NA	NA
c.1423_1425delinsGCT	p.Pro475Ala	118.669	146.577	137.853	131.97	118.669	146.577	137.853	131.97	54.0215	64.171	66.4948	63.0014	52.0687	47.0767	45.5242	48.8317	0.780728	0	0	0	0.780728	0	0	0	0.780728	0	0	0	0.780728	0	0.361946	0.292313
c.1300_1302delinsAAG	p.Thr434Lys	0	0.679749	NA	NA	0	0.679749	0	0	0	0	NA	NA	0	0.310835	0.27913	0.539124	0	0	NA	NA	0	0	0	0	0	0	NA	NA	0	0	0	0
c.1393C>A	p.Leu465Ile	388.314	414.07	186.239	218.009	388.314	414.07	186.239	218.009	305.014	309.917	111.34	118.266	299.043	284.6	111.406	124.172	263.106	272.681	57.4135	63.4702	263.106	272.681	57.4135	63.4702	263.106	272.681	57.4135	63.4702	263.106	272.681	88.8577	83.0169
c.889_891delinsTAC	p.Glu297Tyr	0	0.319001	NA	NA	0	0.319001	NA	NA	0	0	NA	NA	0	0	NA	NA	0	0	NA	NA	0	0	NA	NA	0	0	NA	NA	0	0	NA	NA
c.1132_1134delinsATT	p.Val378Ile	11.2735	7.30812	13.2804	13.3326	11.2735	7.30812	13.2804	13.3326	0	0.566746	0.693119	0	0	0.941491	0	1.23072	0	0	0	0	0	0	0	0	0	0	0	0	0	0	0	0
c.1399_1401delinsCTT	p.Ser467Leu	21.7456	18.2678	20.0845	25.8764	21.7456	18.2678	20.0845	25.8764	30.7507	16.772	33.2474	8.84229	25.3307	19.2586	23.0827	19.9977	0	0	0	0	0	0	0	0	0	0	0	0	0	0	0	0
c.517_519delinsGCT	p.Met173Ala	5.7135	3.21024	4.18365	4.85497	5.7135	3.21024	4.18365	4.85497	0	0	0	0	0	0	0	0	0	0	0	0	0	0	0	0	0	0	0	0	0	0	0	0
c.1378_1380delinsTTT	p.Thr460Phe	101.272	83.0749	70.2959	100.918	101.272	83.0749	70.2959	100.918	2.4933	8.7506	2.31959	7.73701	6.33268	2.85313	4.80889	6.5109	0	0	0	0	0	0	0	0	0	0	0	0	0	0	0	0
c.163_165delinsGAT	p.Gln55Asp	1.45362	0	1.06729	0	1.45362	0	1.06729	0	0	0	0	0	0	0.324177	0	0	0	0	0	0	0	0	0	0	0	0	0	0	0	0	0	0
c.622_624delinsGTG	p.Trp208Val	48.513	61.0867	66.1567	58.8132	48.513	61.0867	66.1567	58.8132	7.62443	7.92624	9.7592	10.7519	4.4629	6.42862	6.51415	6.67182	0	0	0	0	0	0	0	0	0	0	0	0	0	0	0.224111	0
c.748_750delinsTCT	p.Met250Ser	122.297	111.641	131.275	146.131	122.297	111.641	131.275	146.131	6.10974	5.38877	7.98355	8.78573	13.365	12.0292	5.46586	4.92544	0	0	0	0	0	0	0	0	0	0	0	0	0	0	0	0
c.811A>T	p.Lys271Ter	208.343	202.761	179.184	187.248	208.343	202.761	179.184	187.248	138.156	139.448	120.114	114.28	161.945	160.373	124.79	126.195	131.206	142.936	110.426	108.444	131.206	142.936	110.426	108.444	131.206	142.936	110.426	108.444	131.206	142.936	119.628	122.195
c.1025A>T	p.Glu342Val	187.109	200.454	159.612	166.957	187.109	200.454	159.612	166.957	168.921	147.923	103.851	107.851	122.599	137.153	136.703	127.492	103.766	121.283	95.7423	92.0603	103.766	121.283	95.7423	92.0603	103.766	121.283	95.7423	92.0603	103.766	121.283	117.347	108.936
c.1291_1293delinsTAA	p.Cys431Ter	0	0	NA	NA	0	0	0	0	0.29925	1.01518	NA	NA	0	0.310835	0	0.269562	0	0	NA	NA	0	0	0	0	0	0	NA	NA	0	0	0	0
c.520_522delinsTGA	p.Ser174Ter	0.95225	0.458606	0.522956	0.441361	0.95225	0.458606	0.522956	0.441361	0	0	0.464913	0	0.179371	0	0	0	0	0	0	0	0	0	0	0	0	0	0	0	0	0	0	0
c.295_297delinsCCG	p.Phe99Pro	29.7785	34.7222	27.7893	31.5442	29.7785	34.7222	27.7893	31.5442	5.58416	1.4813	3.00194	0	0.610641	0.533588	0	1.67592	0	0	0	0	0	0	0	0	0	0	0	0	0	0	0	0
c.733_735delinsCGG	p.Asp245Arg	170.768	176.991	170.487	181.043	170.768	176.991	170.487	181.043	14.8379	15.0885	14.9692	18.0883	7.28998	14.2847	10.6102	16.2918	0	0	0	0	0	0	0	0	0	0	0	0	0	0	0	0
c.215A>T	p.Lys72Ile	95.2011	110.077	84.3604	80.7722	95.2011	110.077	84.3604	80.7722	100.515	78.5089	78.8009	93.0554	105.641	105.117	99.8714	89.6617	109.018	104.892	89.1184	76.9374	109.018	104.892	89.1184	76.9374	109.018	104.892	89.1184	76.9374	109.018	104.892	95.5581	102.155
c.1612_1614delinsGGT	p.Asp538Gly	11.8508	7.67842	8.32274	8.79561	11.8508	7.67842	8.32274	8.79561	0	0	0	0	0	0	0	0	0	0	0	0	0	0	0	0	0	0	0	0	0	0	0	0
c.1162_1164delinsAGG	p.Asp388Arg	53.9299	54.8109	61.9754	55.1692	53.9299	54.8109	61.9754	55.1692	0.695853	3.68385	1.38624	0.631145	0.988508	0	1.88101	1.64096	0	0	0	0	0	0	0	0	0	0	0	0	0	0	0	0
c.1435_1437delinsGGG	p.Val479Gly	126.124	110.042	135.114	117.738	126.124	110.042	135.114	117.738	52.3593	64.9003	34.0206	48.6326	41.5142	35.6642	36.5476	44.1811	0	0	0.459308	0	0	0	0.459308	0	0	0	0.459308	0	0	0	0.361946	0
c.1603_1605delinsAAA	p.Thr535Lys	0.808011	2.19383	0	0	0.808011	2.19383	0	0	2.65969	1.82241	1.16582	0	2.76397	1.42894	0.177744	0	2.97191	0	0	0	2.97191	0	0	0	2.97191	0	0	0	2.97191	0	0	0
c.1393_1395delinsCCG	p.Leu465Pro	85.1185	93.9486	83.9899	102.212	85.1185	93.9486	83.9899	102.212	4.9866	5.10451	3.09278	7.18436	2.81452	1.42657	5.93097	2.32532	0	0	0	0	0	0	0	0	0	0	0	0	0	0	0	0
c.199_201delinsGGC	p.His67Gly	0	0	NA	NA	0	0	NA	NA	0	0	NA	NA	0	0.324177	NA	NA	0.651147	0	NA	NA	0.651147	0	NA	NA	0.651147	0	NA	NA	0.651147	0	NA	NA
c.1127A>G	p.Asp376Gly	86.5317	92.265	70.8291	86.4318	86.5317	92.265	70.8291	86.4318	81.4148	87.8457	68.6188	59.9588	81.3872	86.6172	66.3055	83.6891	86.3155	94.8702	60.0267	78.4691	86.3155	94.8702	60.0267	78.4691	86.3155	94.8702	60.0267	78.4691	86.3155	94.8702	75.6069	75.6411
c.193_195delinsCCG	p.His65Pro	15.263	18.1398	23.4803	21.6969	15.263	18.1398	23.4803	21.6969	2.47044	2.92568	3.34102	0.642036	4.4209	1.29671	3.35372	1.7631	0.651147	0	0	0	0.651147	0	0	0	0.651147	0	0	0	0.651147	0	0	0.231726
c.1348G>T	p.Asp450Tyr	1157.49	1244.38	997.38	1058.35	1157.49	1244.38	997.38	1058.35	841.904	883.081	648.711	716.779	838.728	810.29	366.918	354.844	205.332	224.176	48.6866	52.9838	205.332	224.176	48.6866	52.9838	205.332	224.176	48.6866	52.9838	205.332	224.176	31.4893	27.7697
c.1039_1041delinsCTA	p.Gly347Leu	1.19942	0	NA	NA	1.19942	0	NA	NA	0	0	NA	NA	0	0	NA	NA	0	0	NA	NA	0	0	NA	NA	0	0	NA	NA	0	0	NA	NA
c.1261_1263delinsCCG	p.Ala421Pro	0	0.679749	0	0	0	0.679749	NA	NA	0	0	0	0.554295	0	0.155417	NA	NA	0	0	0	0	0	0	NA	NA	0	0	0	0	0	0	NA	NA
c.571_573delinsCTG	p.Thr191Leu	20.5813	32.0554	25.9901	17.589	20.5813	32.0554	25.9901	17.589	1.90611	1.32104	4.8796	1.40242	3.96702	0	3.53625	0	0	0	0	0	0	0	0	0	0	0	0	0	0	0	0	0
c.1054_1056delinsTCT	p.Ser352=	44.3784	37.323	42.6685	32.2982	44.3784	37.323	42.6685	32.2982	3.26944	0	1.01318	2.03493	3.15254	3.59354	3.60694	4.39626	0	0	0	0	0	0	0	0	0	0	0	0	0	0	0	0
c.892_894delinsCCA	p.Gln298Pro	0	0.319001	NA	NA	0	0.319001	NA	NA	0	0	NA	NA	0	0	NA	NA	0	0	NA	NA	0	0	NA	NA	0	0	NA	NA	0	0	NA	NA
c.475_477delinsTTG	p.Ala159Leu	7.618	18.3442	11.505	10.1513	7.618	18.3442	11.505	10.1513	6.01142	4.07896	1.85965	6.06785	3.94617	0	2.66526	0.676794	0	0	0	0	0	0	0	0	0	0	0	0	0	0	0	0
c.1390_1392delinsCTC	p.Met464Leu	0.621303	0	NA	NA	0.621303	0	NA	NA	0	0	NA	NA	0	0.713283	NA	NA	0	0	NA	NA	0	0	NA	NA	0	0	NA	NA	0	0	NA	NA
c.779C>A	p.Thr260Asn	391.521	369.671	205.09	193.083	391.521	369.671	205.09	193.083	258.914	229.508	63.4472	43.8461	228.311	233.047	60.0593	65.1661	215.178	204.194	30.1161	30.2761	215.178	204.194	30.1161	30.2761	215.178	204.194	30.1161	30.2761	215.178	204.194	46.0728	41.4152
c.700_702delinsTCA	p.Asp234Ser	0	0.680736	NA	NA	0	0.680736	NA	NA	0	0	NA	NA	0	0	NA	NA	0	0	NA	NA	0	0	NA	NA	0	0	NA	NA	0	0	NA	NA
c.1300_1302delinsCGG	p.Thr434Arg	4.04735	8.15699	2.08889	8.74814	4.04735	8.15699	2.08889	8.74814	0	3.04555	0	6.09724	3.18246	0	1.11652	0	0	0	0	0	0	0	0	0	0	0	0	0	0	0	0	0
c.1456_1458delinsGAA	p.Gln486Glu	0	0	NA	NA	NA	NA	NA	NA	0	0.913472	NA	NA	NA	NA	NA	NA	0	0	NA	NA	NA	NA	NA	NA	0	0	NA	NA	NA	NA	NA	NA
c.1579_1581delinsGAG	p.Arg527Glu	86.4572	118.467	94.8793	98.9506	86.4572	118.467	94.8793	98.9506	155.592	149.437	124.16	144.079	167.681	153.254	168.323	147.871	0	1.30281	0	0	0	1.30281	0	0	0	1.30281	0	0	0	1.30281	0	0
c.1162_1164delinsGCT	p.Asp388Ala	56.6721	63.0326	61.9754	59.3069	56.6721	63.0326	61.9754	59.3069	11.1336	3.40048	3.46559	3.78687	1.31801	2.82447	1.88101	6.15361	0	0	0	0	0	0	0	0	0	0	0	0	0	0	0	0
c.1108_1110delinsAGT	p.Cys370Ser	26.3872	24.7422	20.5441	25.3417	26.3872	24.7422	20.5441	25.3417	0	2.76491	2.02636	2.03493	1.75141	4.79139	1.08208	1.59864	0	0	0	0	0	0	0	0	0	0	0	0	0	0	0	0
c.1537_1539delinsTGT	p.His513Cys	21.0772	12.5656	22.4942	17.1617	21.0772	12.5656	22.4942	17.1617	49.3093	42.9332	51.6307	58.8201	47.0785	42.0006	23.1634	19.6698	0	0	0	0	0	0	0	0	0	0	0	0	0	0	0	0
c.1181A>G	p.Lys394Arg	256.548	305.571	286.636	248.261	256.548	305.571	286.636	248.261	210.147	194.394	204.47	173.565	182.215	176.059	189.041	162.045	103.971	92.6639	77.4028	76.6442	103.971	92.6639	77.4028	76.6442	103.971	92.6639	77.4028	76.6442	103.971	92.6639	81.3002	81.2441
c.1555_1557delinsACG	p.His519Thr	0.878216	2.51311	0.624838	0.572056	0.878216	2.51311	0.624838	0.572056	0	0	0	0	0	0	0.171581	0.967366	0	0	0	0	0	0	0	0	0	0	0	0	0	0	0	0
c.1057_1059delinsAGT	p.Thr353Ser	7.1965	2.0968	1.05354	5.96274	7.1965	2.0968	1.05354	5.96274	0	0	2.53294	0	0	0	0	0	0	0	0	0	0	0	0	0	0	0	0	0	0	0	0	0
c.265_267delinsTCG	p.Met89Ser	52.338	42.8487	45.6539	38.2353	52.338	42.8487	45.6539	38.2353	2.09406	5.9252	3.75242	4.71167	1.83192	2.13435	5.07821	1.67592	0	0	0	0	0	0	0	0	0	0	0	0	0	0	0	0
c.763_765delinsGGT	p.Val255Gly	389.262	373.27	392.12	367.073	389.262	373.27	392.12	367.073	41.8953	49.5767	35.427	30.4916	24.2999	54.1314	26.0432	57.2109	0	0.845983	0	0	0	0.845983	0	0	0	0.845983	0	0	0	0.845983	0	0
c.982_984delinsGCC	p.Asp328Ala	0	0	NA	NA	NA	NA	NA	NA	0	0.463605	NA	NA	NA	NA	NA	NA	0	0	NA	NA	NA	NA	NA	NA	0	0	NA	NA	NA	NA	NA	NA
c.64_66delinsACC	p.His22Thr	0	0	NA	NA	0	0	0	0	0	1.63242	NA	NA	0	0	1.34709	1.43003	0	1.77601	NA	NA	0	1.77601	0	0	0	1.77601	NA	NA	0	1.77601	0	1.04446
c.1234_1236delinsGGA	p.Leu412Gly	0	0	NA	NA	0	0	0	0	0.29925	1.01518	NA	NA	0.454637	0.155417	0	0.539124	0	0	NA	NA	0	0	0	0	0	0	NA	NA	0	0	0	0
c.1192_1194delinsAGT	p.Lys398Ser	43.8752	46.1325	67.5089	54.7095	43.8752	46.1325	67.5089	54.7095	50.1014	46.4732	49.2114	37.2376	26.3602	28.2447	30.0961	27.4861	0	0	0	0	0	0	0	0	0	0	0	0	0	0	0	0
c.323A>T	p.Lys108Met	125.205	162.16	138.947	113.272	125.205	162.16	138.947	113.272	130.53	116.282	93.8106	105.62	133.73	130.729	92.5362	102.231	125.996	122.911	96.1827	108.701	125.996	122.911	96.1827	108.701	125.996	122.911	96.1827	108.701	125.996	122.911	104.278	105.39
c.1054_1056delinsTTC	p.Ser352Phe	1.19942	0.83872	0.526772	0	1.19942	0.83872	0.526772	0	1.08981	0	0	0	0	0.598923	0	0.39966	0	0	0	0	0	0	0	0	0	0	0	0	0	0	0	0
c.1351_1353delinsGTA	p.Glu451Val	0	0.869895	0	0	0	0.869895	0	0	0	0	0.773195	0	0	0	0.320593	0	0	0	0	0	0	0	0	0	0	0	0	0	0	0	0	0
c.958_960delinsGGT	p.Val320Gly	319.521	329.528	361.225	384.852	319.521	329.528	361.225	384.852	29.919	26.8891	29.4229	20.4646	27.522	39.937	23.0835	41.4714	1.63578	3.62298	0	2.98167	1.63578	3.62298	0	2.98167	1.63578	3.62298	0	2.98167	1.63578	3.62298	0.26133	0.474301
c.348G>T	p.Gly116=	419.12	458.812	212.381	229.99	419.12	458.812	212.381	229.99	460.23	399.771	254.186	230.993	496.034	471.535	283.509	287.673	314.879	283.436	67.4997	64.6748	314.879	283.436	67.4997	64.6748	314.879	283.436	67.4997	64.6748	314.879	283.436	85.7335	87.475
c.77G>T	p.Gly26Val	1092.63	1138.94	843.143	903.622	1092.63	1138.94	843.143	903.622	1333.58	1229.21	989.383	1020.9	1277.24	1266.94	1023.12	924.756	362.466	367.634	107.941	92.1884	362.466	367.634	107.941	92.1884	362.466	367.634	107.941	92.1884	362.466	367.634	96.0681	111.757
c.313_315delinsATA	p.Leu105Ile	0.225595	0	0	0	0.225595	0	0	0	0	0	0.750485	0	0	0	0	0	0	0.643511	1.08681	0	0	0.643511	1.08681	0	0	0.643511	1.08681	0	0	0.643511	0	0
c.1408_1410delinsAAC	p.Ala470Asn	0.621303	0.869895	NA	NA	0.621303	0.869895	0	0	0	0.729216	NA	NA	1.40726	0.713283	0.480889	0	0.780728	1.31097	NA	NA	0.780728	1.31097	0	0	0.780728	1.31097	NA	NA	0.780728	1.31097	0	0
c.1012_1014delinsATC	p.Leu338Ile	0	0	NA	NA	NA	NA	NA	NA	0	1.38245	NA	NA	NA	NA	NA	NA	0	0	NA	NA	NA	NA	NA	NA	0	0	NA	NA	NA	NA	NA	NA
c.1285A>C	p.Ile429Leu	21.8557	30.5887	6.26667	7.77612	21.8557	30.5887	6.26667	7.77612	24.5385	24.3644	7.57088	8.31442	19.0948	24.2451	10.8861	9.70424	17.6054	33.6897	4.3195	8.52193	17.6054	33.6897	4.3195	8.52193	17.6054	33.6897	4.3195	8.52193	17.6054	33.6897	9.56805	11.7294
c.919_921delinsAAC	p.Gly307Asn	0	4.14701	0	0.61774	0	4.14701	0	0.61774	0	0.463605	1.8014	0.63952	9.174	11.2323	1.21492	3.1901	10.6326	7.24597	0.739961	0	10.6326	7.24597	0.739961	0	10.6326	7.24597	0.739961	0	10.6326	7.24597	3.65862	2.60866
c.574_576delinsTGG	p.Pro192Trp	31.8519	56.2481	28.3529	33.529	31.8519	56.2481	28.3529	33.529	3.81221	0.880694	6.0995	0.467473	2.97527	2.7198	1.48895	2.66873	0	0	0	0	0	0	0	0	0	0	0	0	0	0	0	0
c.28_30delinsTCC	p.Val10Ser	0.779337	0	NA	NA	0.779337	0	NA	NA	0	1.63242	NA	NA	0	0	NA	NA	0	0	NA	NA	0	0	NA	NA	0	0	NA	NA	0	0	NA	NA
c.1156_1158delinsCGT	p.Leu386Arg	106.032	95.4623	87.4296	92.8682	106.032	95.4623	87.4296	92.8682	3.47926	8.78457	2.77248	6.31145	6.59005	5.64895	9.40504	6.15361	0	0	0	0	0	0	0	0	0	0	0	0	0	0	0	0
c.1444_1446delinsTCT	p.Val482Ser	0.621303	0	0.456467	0	0.621303	0	0.456467	0	0	1.45843	0	0.552643	0.703631	2.13985	0.641186	1.86026	0	0	0	0	0	0	0	0	0	0	0	0	0	0	0	0
c.577_579delinsATT	p.Thr193Ile	6.37039	6.04818	0	2.19862	6.37039	6.04818	0	2.19862	0.953054	0	1.2199	0	3.96702	4.94509	0.744475	1.11197	6.16245	8.11409	0.75004	2.73614	6.16245	8.11409	0.75004	2.73614	6.16245	8.11409	0.75004	2.73614	6.16245	8.11409	2.24111	1.60342
c.1270_1272delinsCGC	p.Thr424Arg	0	0.679749	NA	NA	0	0.679749	NA	NA	0	0	NA	NA	0	0	NA	NA	0	0	NA	NA	0	0	NA	NA	0	0	NA	NA	0	0	NA	NA
c.16_18delinsTAG	p.Pro6Ter	21.0421	16.1672	10.9657	11.2174	21.0421	16.1672	10.9657	11.2174	1.16165	0	0	0.441374	1.33533	1.63829	2.02064	2.38339	0	0	0	0	0	0	0	0	0	0	0	0	0	0	0	0
c.1105_1107delinsTCC	p.Arg369Ser	1.19942	0	NA	NA	1.19942	0	NA	NA	0	1.38245	NA	NA	0	0	NA	NA	0.969779	0.374329	NA	NA	0.969779	0.374329	NA	NA	0.969779	0.374329	NA	NA	0.969779	0.374329	NA	NA
c.997_999delinsTAT	p.Thr333Tyr	328.983	341.012	315.995	282.925	328.983	341.012	315.995	282.925	359.028	315.715	350.673	320.4	243.875	325.736	263.638	322.201	0	0	0	0	0	0	0	0	0	0	0	0	0	0	0	0
c.721_723delinsGAT	p.Leu241Asp	41.7599	42.4325	52.851	42.8917	41.7599	42.4325	52.851	42.8917	0.87282	6.46652	3.4928	7.23531	2.42999	4.51095	1.92913	2.27328	0	0	0	0	0	0	0	0	0	0	0	0	0	0	0	0
c.337_339delinsAGG	p.Asn113Arg	7.00869	18.111	11.1779	18.5049	7.00869	18.111	11.1779	18.5049	0	0	0	0	0.591925	1.28659	0.33711	1.34427	0	0	0	0	0	0	0	0	0	0	0	0	0	0	0	0
c.724_726delinsTGG	p.Gln242Trp	80.5369	70.7965	84.1069	89.7733	80.5369	70.7965	84.1069	89.7733	11.3467	10.7775	8.48252	8.26892	2.42999	6.0146	5.62662	4.54656	0	0	0	0	0	0	0	0	0	0	0	0	0	0	0	0
c.802_804delinsTTT	p.Leu268Phe	0	0.398352	NA	NA	0	0.398352	0	0	0	0	NA	NA	0	0	0	0.344794	0	0	NA	NA	0	0	0	0	0	0	NA	NA	0	0	0	0
c.1063_1065delinsCCT	p.Ala355Pro	0	1.67744	1.05354	3.47827	0	1.67744	1.05354	3.47827	0	0	0	0	0	0	0	0	0	0	0	0	0	0	0	0	0	0	0	0	0	0	0	0
c.880_882delinsACA	p.Asn294Thr	0.412561	0.398352	NA	NA	0.412561	0.398352	NA	NA	0	0.968388	NA	NA	0.72136	0	NA	NA	0	0	NA	NA	0	0	NA	NA	0	0	NA	NA	0	0	NA	NA
c.617T>C	p.Val206Ala	136.718	123.383	102.779	91.7926	136.718	123.383	102.779	91.7926	119.132	138.269	86.003	83.6776	123.474	135.99	121.722	113.866	130.439	125.189	82.5044	88.9245	130.439	125.189	82.5044	88.9245	130.439	125.189	82.5044	88.9245	130.439	125.189	120.123	106.788
c.16_18delinsGTT	p.Pro6Val	0	0.425453	NA	NA	0	0.425453	NA	NA	0	0	NA	NA	0	0	NA	NA	0	0	NA	NA	0	0	NA	NA	0	0	NA	NA	0	0	NA	NA
c.1030_1032delinsCAT	p.Leu344His	68.3667	91.8398	86.9174	87.9504	68.3667	91.8398	86.9174	87.9504	5.44907	5.52982	3.54612	7.631	3.8531	5.98923	7.21387	7.59354	0.969779	0	0	0	0.969779	0	0	0	0.969779	0	0	0	0.969779	0	0	0
c.1395C>T	p.Leu465=	618.818	629.804	594.32	556.99	618.818	629.804	594.32	556.99	381.475	422.216	326.288	333.244	391.922	420.837	273.145	292.06	144.435	146.828	67.9775	71.7489	144.435	146.828	67.9775	71.7489	144.435	146.828	67.9775	71.7489	144.435	146.828	75.4657	75.4168
c.364_366delinsTGT	p.Ile122Cys	130.362	120.363	102.198	79.3068	130.362	120.363	102.198	79.3068	10.7656	3.40714	6.51759	12.8329	10.0627	13.1875	9.77619	10.3061	0	0	0	0	0	0	0	0	0	0	0	0	0	0	0	0
c.1186_1188delinsAGT	p.Phe396Ser	218.767	242.082	249.008	272.168	218.767	242.082	249.008	272.168	13.9171	11.0516	15.9417	8.20489	14.8276	14.1224	21.1613	22.5632	0	0	0	0	0	0	0	0	0	0	0	0	0	0	0	0
c.1366_1368delinsGCA	p.Leu456Ala	0.621303	0	NA	NA	0.621303	0	NA	NA	0	0	NA	NA	0	0	NA	NA	0	0	NA	NA	0	0	NA	NA	0	0	NA	NA	0	0	NA	NA
c.283A>T	p.Ile95Phe	483.225	466.164	457.531	478.42	483.225	466.164	457.531	478.42	226.158	200.716	222.144	223.411	181.36	248.652	185.637	253.902	103.657	102.318	83.141	95.9953	103.657	102.318	83.141	95.9953	103.657	102.318	83.141	95.9953	103.657	102.318	99.6509	98.919
c.1069_1071delinsGGT	p.Ala357Gly	161.921	179.067	184.897	190.311	161.921	179.067	184.897	190.311	103.532	94.0069	118.542	119.552	98.4292	108.405	102.437	100.315	0.969779	0.748658	0	0	0.969779	0.748658	0	0	0.969779	0.748658	0	0	0.969779	0.748658	0.946348	0.325182
c.225A>C	p.Lys75Asn	3.38393	3.69385	4.96238	3.82353	3.38393	3.69385	4.96238	3.82353	3.4901	3.70325	3.00194	2.35583	4.88513	7.47023	5.64245	3.35184	7.14873	3.21756	4.34724	3.52924	7.14873	3.21756	4.34724	3.52924	7.14873	3.21756	4.34724	3.52924	7.14873	3.21756	3.20307	4.93054
c.692C>A	p.Ala231Asp	444.444	459.95	267.096	284.282	444.444	459.95	267.096	284.282	278.429	214.473	110.273	73.9035	237.532	254.869	99.6716	102.677	231.056	208.112	61.5396	57.6899	231.056	208.112	61.5396	57.6899	231.056	208.112	61.5396	57.6899	231.056	208.112	67.664	64.5197
c.82_84delinsATT	p.Leu28Ile	26.4975	38.7162	37.7708	42.3767	26.4975	38.7162	37.7708	42.3767	46.4662	52.2375	42.9318	42.8133	55.4161	44.7798	51.1896	39.0876	4.09566	4.44002	1.8827	1.1596	4.09566	4.44002	1.8827	1.1596	4.09566	4.44002	1.8827	1.1596	4.09566	4.44002	10.3736	3.82968
c.844C>A	p.Pro282Thr	338.713	310.715	194.296	189.9	338.713	310.715	194.296	189.9	192.395	219.824	61.0255	70.4336	215.326	202.996	104.103	85.1641	191.561	187.664	40.8719	51.7447	191.561	187.664	40.8719	51.7447	191.561	187.664	40.8719	51.7447	191.561	187.664	75.5756	66.8383
c.550_552delinsGAG	p.Leu184Glu	23.8063	12.3824	28.2397	19.8613	23.8063	12.3824	28.2397	19.8613	4.00761	4.07896	0.929826	0.233379	2.86994	2.94834	1.99894	2.03038	0	0	0	0	0	0	0	0	0	0	0	0	0	0	0	0
c.1386G>A	p.Gly462=	386.45	402.326	325.917	363.564	386.45	402.326	325.917	363.564	395.603	390.131	347.938	366.955	405.291	393.732	384.07	373.446	221.727	209.755	154.787	165.574	221.727	209.755	154.787	165.574	221.727	209.755	154.787	165.574	221.727	209.755	169.21	168.08
c.1135_1137delinsTTG	p.Arg379Leu	65.5081	64.8596	56.4419	60.6861	65.5081	64.8596	56.4419	60.6861	9.74194	5.95084	6.23807	6.9426	1.31801	11.2979	1.88101	8.20482	0	0	0	0	0	0	0	0	0	0	0	0	0	0	0	0
c.1096_1098delinsTGG	p.Glu366Trp	57.572	60.3878	54.7843	59.6274	57.572	60.3878	54.7843	59.6274	4.35926	0	5.57248	2.03493	4.55366	2.39569	3.24624	3.59694	0	0	0	0	0	0	0	0	0	0	0	0	0	0	0	0
c.1245G>C	p.Gln415His	38.8545	70.0142	32.3778	29.6465	38.8545	70.0142	32.3778	29.6465	67.3313	43.6528	28.6612	23.8347	73.1966	40.0977	34.333	27.2258	66.7793	50.5346	29.1566	39.4139	66.7793	50.5346	29.1566	39.4139	66.7793	50.5346	29.1566	39.4139	66.7793	50.5346	28.3624	26.4748
c.1021_1023delinsGGA	p.Gln341Gly	1.19942	0.41936	NA	NA	1.19942	0.41936	NA	NA	0	0	NA	NA	0	0	NA	NA	0	0	NA	NA	0	0	NA	NA	0	0	NA	NA	0	0	NA	NA
c.625_627delinsTCG	p.Arg209Ser	84.2851	79.836	95.1003	80.7995	84.2851	79.836	95.1003	80.7995	5.71832	5.72451	7.92935	8.88198	17.8516	7.41763	9.86429	9.11816	0	0	0	0	0	0	0	0	0	0	0	0	0	0	0	0
c.1648_1650delinsTTG	p.Gln550Leu	0	0	0	0	NA	NA	NA	NA	0	0.607469	0	0.571742	NA	NA	NA	NA	0	0	0	0	NA	NA	NA	NA	0	0	0	0	NA	NA	NA	NA
c.367_369delinsGGG	p.Ser123Gly	11.2139	16.9791	22.3559	7.93068	11.2139	16.9791	22.3559	7.93068	0.897135	2.27142	0	0	1.18385	0	1.34844	0	0	0	0	0	0	0	0	0	0	0	0	0	0	0	0	0
c.1402_1404delinsCCT	p.Leu468Pro	0.621303	0	0	0	0.621303	0	0	0	0	1.45843	0	0	0	0	0.320593	0	0.780728	0	0.459308	0	0.780728	0	0.459308	0	0.780728	0	0.459308	0	0.780728	0	0.180973	0
c.1190T>C	p.Leu397Pro	251.673	221.527	218.021	215.62	251.673	221.527	218.021	215.62	235.894	247.385	210.015	203.229	238.23	234.431	244.061	228.914	207.942	222.835	189.031	204.385	207.942	222.835	189.031	204.385	207.942	222.835	189.031	204.385	207.942	222.835	217.256	217.118
c.721_723delinsTTA	p.Leu241=	1.49142	0.907648	NA	NA	1.49142	0.907648	0	0	0	0	NA	NA	0	0	0.160761	0	0	0	NA	NA	0	0	0	0	0	0	NA	NA	0	0	0	0
c.187_189delinsGTT	p.Ser63Val	164.259	128.229	136.613	131.05	164.259	128.229	136.613	131.05	18.94	14.6284	16.7051	16.6929	8.10498	9.07696	14.2533	14.6925	0	0	0	0	0	0	0	0	0	0	0	0	0	0	0	0
c.313_315delinsGCG	p.Leu105Ala	73.7696	57.9935	45.6539	68.3457	73.7696	57.9935	45.6539	68.3457	8.37624	6.66585	7.50485	8.63805	7.32769	9.60458	7.89943	15.0833	0	0	0	0	0	0	0	0	0	0	0	0	0	0	0	0
c.400_402delinsGCC	p.Gly134Ala	0	0.188656	NA	NA	0	0.188656	NA	NA	0	0	NA	NA	0	0	NA	NA	0	0	NA	NA	0	0	NA	NA	0	0	NA	NA	0	0	NA	NA
c.820_822delinsGTG	p.Gly274Val	33.83	45.8105	38.8592	41.9053	33.83	45.8105	38.8592	41.9053	3.07013	2.90516	2.42165	2.33224	2.16408	2.14648	3.33663	2.06876	0	0	0	0	0	0	0	0	0	0	0	0	0	0	0	0.410051
c.823_825delinsTTA	p.Cys275Leu	0	0	0.539712	0.530447	0	0	0.539712	0.530447	1.02338	0	0	0.466448	0	0.613281	0	0.344794	0	0	0	0	0	0	0	0	0	0	0	0	0	0	0	0
c.1123_1125delinsGAC	p.Pro375Asp	0.304689	0	NA	NA	0.304689	0	NA	NA	0	0.283373	NA	NA	0	0.941491	NA	NA	0	0	NA	NA	0	0	NA	NA	0	0	NA	NA	0	0	NA	NA
c.1033_1035delinsAGG	p.Leu345Arg	50.3755	44.4522	44.2488	67.5777	50.3755	44.4522	44.2488	67.5777	6.53889	5.52982	5.06589	7.12227	5.25423	11.9785	3.60694	8.79252	0	0	0	0	0	0	0	0	0	0	0	0	0	0	0	0.325182
c.533T>C	p.Val178Ala	137.124	137.123	105.637	113.43	137.124	137.123	105.637	113.43	142.27	128.487	118.553	112.489	112.825	141.029	103.778	110.317	137.735	113.089	97.6891	111.675	137.735	113.089	97.6891	111.675	137.735	113.089	97.6891	111.675	137.735	113.089	92.3127	106.757
c.874G>T	p.Glu292Ter	377.494	398.751	187.28	256.206	377.494	398.751	187.28	256.206	259.938	256.623	66.3531	63.9034	249.23	278.736	70.4028	93.784	202.933	221.696	43.023	36.3314	202.933	221.696	43.023	36.3314	202.933	221.696	43.023	36.3314	202.933	221.696	44.8604	49.6162
c.1018_1020delinsTGA	p.Ala340Ter	0	0.41936	NA	NA	0	0.41936	NA	NA	0	0	NA	NA	0	0	NA	NA	0	0	NA	NA	0	0	NA	NA	0	0	NA	NA	0	0	NA	NA
c.1330_1332delinsTAT	p.Asp444Tyr	28.3314	27.19	21.9333	27.2164	28.3314	27.19	21.9333	27.2164	3.591	10.1518	2.70389	6.65154	5.45565	5.12877	3.07043	3.50431	0	0	0	0	0	0	0	0	0	0	0	0	0	0	0	0
c.829A>T	p.Ile277Phe	258.263	242.198	252.045	212.179	258.263	242.198	252.045	212.179	178.068	159.784	140.94	147.398	162.306	176.625	166.498	170.673	179.315	150.715	134.805	126.059	179.315	150.715	134.805	126.059	179.315	150.715	134.805	126.059	179.315	150.715	168.125	165.251
c.314T>C	p.Leu105Pro	104.902	118.942	78.4055	91.7648	104.902	118.942	78.4055	91.7648	147.98	115.541	86.3058	87.5585	123.96	128.061	113.413	93.0136	122.422	109.397	82.0542	91.0544	122.422	109.397	82.0542	91.0544	122.422	109.397	82.0542	91.0544	122.422	109.397	100.897	105.544
c.544_546delinsCTA	p.Arg182Leu	0	0.917212	0	0	0	0.917212	NA	NA	0	0	0.464913	0	0.358743	0	NA	NA	0	0	0	0	0	0	NA	NA	0	0	0	0	0	0	NA	NA
c.205_207delinsTTC	p.Ala69Phe	0.726808	0.625509	NA	NA	0.726808	0.625509	0	0	0.82348	0	NA	NA	0	0.324177	0	0.587702	0	0	NA	NA	0	0	0	0	0	0	NA	NA	0	0	0.45751	0
c.1573_1575delinsGCA	p.Ser525Ala	0.269337	0	NA	NA	0.269337	0	0	0	0	0	NA	NA	0	0	0.177744	0	0	0	NA	NA	0	0	0	0	0	0	NA	NA	0	0	0	0
c.1210G>T	p.Glu404Ter	632.534	779.228	495.803	545.256	632.534	779.228	495.803	545.256	828.76	659.126	477.559	516.908	720.952	732.48	468.841	445.111	332.511	330.207	47.916	46.0778	332.511	330.207	47.916	46.0778	332.511	330.207	47.916	46.0778	332.511	330.207	66.2699	60.5829
c.802C>A	p.Leu268Met	667.524	672.02	322.208	346.382	667.524	672.02	322.208	346.382	458.473	421.249	163.219	131.538	403.601	415.191	186.851	220.668	342.011	350.047	53.7788	49.5428	342.011	350.047	53.7788	49.5428	342.011	350.047	53.7788	49.5428	342.011	350.047	136.602	123.015
c.1363_1365delinsAGT	p.Ile455Ser	119.29	117.871	116.399	87.9799	119.29	117.871	116.399	87.9799	92.2521	78.0262	78.0927	64.6593	64.734	54.2095	54.3405	47.4365	0	0	0	0	0	0	0	0	0	0	0	0	0	0	0	0
c.25_27delinsAAG	p.Glu9Lys	0	0.425453	NA	NA	0	0.425453	NA	NA	0	0	NA	NA	0.667664	0	NA	NA	0	0	NA	NA	0	0	NA	NA	0	0	NA	NA	0	0	NA	NA
c.598_600delinsCTT	p.Pro200Leu	29.4018	31.4506	23.0367	27.4828	29.4018	31.4506	23.0367	27.4828	5.71832	1.76139	4.8796	3.27231	5.95053	4.20333	3.53625	3.33591	0	1.73873	0	0	0	1.73873	0	0	0	1.73873	0	0	0	1.73873	0	0.320685
c.802_804delinsGAT	p.Leu268Asp	0	0.398352	NA	NA	0	0.398352	NA	NA	0	0	NA	NA	0	0	NA	NA	0	0	NA	NA	0	0	NA	NA	0	0	NA	NA	0	0	NA	NA
c.55_57delinsGGT	p.Ser19Gly	0.779337	0	NA	NA	0.779337	0	NA	NA	0	0	NA	NA	0	0	NA	NA	0	0	NA	NA	0	0	NA	NA	0	0	NA	NA	0	0	NA	NA
c.586_588delinsCAG	p.Arg196Gln	0	0.604818	NA	NA	0	0.604818	0	0	0	0	NA	NA	0	0.494509	0	0.222394	0.513538	0	NA	NA	0.513538	0	0	0	0.513538	0	NA	NA	0.513538	0	0	0
c.1612_1614delinsTAA	p.Asp538Ter	0.538674	1.64538	0	0	0.538674	1.64538	0	0	0	0.607469	0	0.571742	0.184265	0	0.177744	0	0	0	0	0	0	0	0	0	0	0	0	0	0	0	0	0
c.1438_1440delinsGAT	p.Gly480Asp	8.69824	10.4387	5.4776	6.46911	8.69824	10.4387	5.4776	6.46911	9.1421	5.83373	5.41237	4.42115	4.92542	4.2797	6.25156	5.58077	1.56146	0	0	0	1.56146	0	0	0	1.56146	0	0	0	1.56146	0	0.180973	0
c.586_588delinsTAG	p.Arg196Ter	7.84048	7.25782	7.08822	7.69519	7.84048	7.25782	7.08822	7.69519	0	1.32104	1.2199	0.934946	0	2.96705	0.930593	4.44788	0	0	0	0	0	0	0	0	0	0	0	0	0	0	0.224111	0
c.884A>T	p.Gln295Leu	266.515	301.553	259.601	278.484	266.515	301.553	259.601	278.484	289.616	229.508	241.68	214.1	213.883	218.021	196.861	199.981	106.715	119.599	101.104	95.7827	106.715	119.599	101.104	95.7827	106.715	119.599	101.104	95.7827	106.715	119.599	91.7415	89.8012
c.775_777delinsGAT	p.Gly259Asp	17.3276	15.9341	15.1119	19.0961	17.3276	15.9341	15.1119	19.0961	0	0	0.48433	0	0.36068	0.30664	0.667325	0	0	0	0	0.550475	0	0	0	0.550475	0	0	0	0.550475	0	0	0	0
c.1222_1224delinsCTT	p.Trp408Leu	0.914067	0	2.21341	0	0.914067	0	2.21341	0	0	0	0	0	0	0	0	0	0	0	0	0	0	0	0	0	0	0	0	0	0	0	0	0
c.1003_1005delinsGAT	p.Ala335Asp	86.358	74.6461	74.2748	86.9567	86.358	74.6461	74.2748	86.9567	6.53889	9.67718	6.58566	6.61353	7.35592	9.58277	3.96763	6.39456	0	0.374329	0	0	0	0.374329	0	0	0	0.374329	0	0	0	0.374329	0	0
c.1414_1416delinsGCG	p.Lys472Ala	86.3611	63.5023	71.6653	67.2787	86.3611	63.5023	71.6653	67.2787	7.4799	12.3967	2.31959	7.73701	2.11089	7.13283	6.41186	7.44102	0	0	0	0	0	0	0	0	0	0	0	0	0	0	0	0
c.1477_1479delinsTGG	p.Thr493Trp	65.8662	63.6655	47.4877	61.7821	65.8662	63.6655	47.4877	61.7821	78.8949	77.6451	78.0968	91.3029	67.5333	67.5661	68.1176	72.5524	0	0	0	0	0	0	0	0	0	0	0	0	0	0	0	0
c.4_6delinsATG	p.Pro2Met	974.951	812.189	895.534	876.201	974.951	812.189	895.534	876.201	1928.35	1908.3	1876.64	1948.67	2704.71	2360.5	2679.37	2371.95	0	1.77601	0.627566	0.579802	0	1.77601	0.627566	0.579802	0	1.77601	0.627566	0.579802	0	1.77601	0	0.348153
c.706_708delinsATG	p.Thr236Met	20.1342	13.6147	16.4804	27.9295	20.1342	13.6147	16.4804	27.9295	7.85538	8.62203	9.48047	4.13446	6.68248	6.76642	3.37597	6.44096	0	0	0	0	0	0	0	0	0	0	0	0	0	0	0	0
c.215A>C	p.Lys72Thr	9.70059	12.1897	2.97743	4.30148	9.70059	12.1897	2.97743	4.30148	8.37624	11.1097	3.00194	5.49694	9.15961	11.7389	6.77094	4.1898	10.7231	11.5832	3.26043	5.64678	10.7231	11.5832	3.26043	5.64678	10.7231	11.5832	3.26043	5.64678	10.7231	11.5832	6.22818	6.62541
c.346_348delinsCGC	p.Gly116Arg	0.467246	0	NA	NA	0.467246	0	NA	NA	0	0	NA	NA	0	0	NA	NA	0	0	NA	NA	0	0	NA	NA	0	0	NA	NA	0	0	NA	NA
c.46_48delinsAAT	p.Pro16Asn	8.57271	12.7636	10.9657	6.23187	8.57271	12.7636	10.9657	6.23187	1.16165	0	0	0	0	0	2.02064	0	0	0	0	0	0	0	0	0	0	0	0	0	0	0	0	0
c.1501_1503delinsACT	p.His501Thr	0	0	NA	NA	NA	NA	0	0	0	0.913472	NA	NA	NA	NA	0.171581	0	0	0	NA	NA	NA	NA	0	0	0	0	NA	NA	NA	NA	0	0
c.1219_1221delinsTTA	p.Pro407Leu	0.304689	0	1.1067	0	0.304689	0	1.1067	0	0	0.283373	0	0	0	0	0	0	0	0	0	0	0	0	0	0	0	0	0	0	0	0	0	0
c.883_885delinsTTT	p.Gln295Phe	915.474	864.026	867.856	933.586	915.474	864.026	867.856	933.586	353.065	329.252	357.435	333.51	307.66	349.877	291.955	303.074	0	0	0	0	0	0	0	0	0	0	0	0	0	0	0	0
c.1219_1221delinsGGT	p.Pro407Gly	0	0.456758	NA	NA	0	0.456758	NA	NA	0	0	NA	NA	0	0	NA	NA	0	0	NA	NA	0	0	NA	NA	0	0	NA	NA	0	0	NA	NA
c.907_909delinsCAT	p.Val303His	197.972	211.817	217.479	202.001	197.972	211.817	217.479	202.001	11.9676	20.8622	11.4089	21.1042	9.174	16.2244	12.1492	14.6745	0	0	0	0	0	0	0	0	0	0	0	0	0	0	0	0
c.949_951delinsAAT	p.Arg317Asn	181.959	203.523	200.13	203.854	181.959	203.523	200.13	203.854	21.5417	16.6898	12.6098	12.1509	20.6415	36.1929	20.0462	44.0234	0	0	0	0	0	0	0	0	0	0	0	0	0	0	0	0
c.1285_1287delinsTCT	p.Ile429Ser	1.61894	3.39875	2.08889	1.45802	1.61894	3.39875	2.08889	1.45802	0.5985	0	0	0.554295	0.909274	0.621669	0.55826	0.808687	0	0	0	0	0	0	0	0	0	0	0	0	0	0	0	0
c.521G>T	p.Ser174Ile	224.731	289.381	160.025	139.47	224.731	289.381	160.025	139.47	162.308	116.25	53.0001	66.2796	170.582	145.451	87.2871	109.641	152.108	133.046	26.9808	24.3932	152.108	133.046	26.9808	24.3932	152.108	133.046	26.9808	24.3932	152.108	133.046	61.747	60.7799
c.442_444delinsAAG	p.Gly148Lys	22.854	26.5992	25.1019	25.5989	22.854	26.5992	25.1019	25.5989	2.00381	2.03948	1.85965	1.63365	15.0672	2.70264	4.99736	5.41435	7.18619	9.42409	0.465186	1.14343	7.18619	9.42409	0.465186	1.14343	7.18619	9.42409	0.465186	1.14343	7.18619	9.42409	4.51307	4.26132
c.1255C>A	p.Leu419Met	604.674	765.398	492.978	538.496	604.674	765.398	492.978	538.496	852.564	787.781	562.408	592.541	839.715	727.353	639.766	596.541	322.362	273.529	70.1918	73.5016	322.362	273.529	70.1918	73.5016	322.362	273.529	70.1918	73.5016	322.362	273.529	91.2382	94.5051
c.1453_1455delinsTTA	p.Lys485Leu	0	0.434947	NA	NA	0	0.434947	NA	NA	0	0	NA	NA	0	0	NA	NA	0	0	NA	NA	0	0	NA	NA	0	0	NA	NA	0	0	NA	NA
c.1213_1215delinsCTG	p.Lys405Leu	139.852	146.619	161.579	130.107	139.852	146.619	161.579	130.107	91.1567	98.6139	87.333	110.45	97.5328	76.2608	100.164	72.6126	0	0.735428	0	0	0	0.735428	0	0	0	0.735428	0	0	0	0.735428	0.227732	0
c.1084_1086delinsAAT	p.Gln362Asn	2.39883	2.0968	1.58032	4.47206	2.39883	2.0968	1.58032	4.47206	0	0	0.506589	0	0.350282	1.19785	0.360694	0	0	0	0	0	0	0	0	0	0	0	0	0	0	0	0.236587	0
c.835_837delinsGTT	p.Gly279Val	42.4938	35.8517	31.843	22.8092	42.4938	35.8517	31.843	22.8092	5.11689	0.968388	1.93732	0	5.4102	3.0664	1.66831	1.37918	5.24826	3.88941	0.71705	0	5.24826	3.88941	0.71705	0	5.24826	3.88941	0.71705	0	5.24826	3.88941	0.808295	0
c.1396_1398delinsGGT	p.Ser466Gly	6.21303	3.47958	7.30347	2.58764	6.21303	3.47958	7.30347	2.58764	0	0	0	0.552643	0	0	0.480889	0	0	0	0	0	0	0	0	0	0	0	0	0	0	0	0	0
c.784_786delinsGCC	p.Thr262Ala	0	0.398352	NA	NA	0	0.398352	0	0	1.02338	0	NA	NA	0	0.30664	0	0.344794	0	0	NA	NA	0	0	0	0	0	0	NA	NA	0	0	0	0
c.406C>A	p.Leu136Met	369.592	418.062	207.59	192.98	369.592	418.062	207.59	192.98	303.232	212.378	32.5879	35.2906	275.837	276.938	85.6259	95.4431	238.97	238.44	39.6648	37.727	238.97	238.44	39.6648	37.727	238.97	238.44	39.6648	37.727	238.97	238.44	79.4121	67.6814
c.1144_1146delinsGGT	p.Met382Gly	0.609378	0.913515	0	0.459743	0.609378	0.913515	0	0.459743	0	0	0	0	0	0	0	0	0	0	0	0	0	0	0	0	0	0	0	0	0	0	0	0
c.133_135delinsTTG	p.Arg45Leu	108.294	83.8182	101.392	88.5235	108.294	83.8182	101.392	88.5235	193.518	161.888	216.053	181.054	161.363	181.215	166.848	179.249	1.30229	1.10542	0	0	1.30229	1.10542	0	0	1.30229	1.10542	0	0	1.30229	1.10542	0	0
c.1489_1491delinsAGG	p.Gly497Arg	0	0	0	0.572056	0	0	0	0.572056	0.448266	0	0	0	0.649359	0.365222	0	0.322455	0	0	0	0	0	0	0	0	0	0	0	0	0	0	0	0
c.1309_1311delinsACG	p.Ile437Thr	41.2829	48.9419	35.5111	44.7127	41.2829	48.9419	35.5111	44.7127	99.9496	86.2905	94.636	115.293	126.389	113.144	127.841	113.486	0	0	0	0	0	0	0	0	0	0	0	0	0	0	0	0
c.238_240delinsGCT	p.Ile80Ala	31.8089	44.6956	44.6614	37.2795	31.8089	44.6956	44.6614	37.2795	5.58416	2.22195	3.75242	2.35583	4.27449	5.33588	1.12849	5.02776	0	0	0	0	0	0	0	0	0	0	0	0	0	0	0	0
c.376_378delinsTGT	p.Met126Cys	0.934492	0.943282	NA	NA	0.934492	0.943282	NA	NA	0	0	NA	NA	0	0	NA	NA	0	0	NA	NA	0	0	NA	NA	0	0	NA	NA	0	0	NA	NA
c.1174_1176delinsGGT	p.Leu392Gly	94.1489	84.9569	106.244	93.3279	94.1489	84.9569	106.244	93.3279	3.47926	4.81734	6.93119	4.41802	6.59005	8.47342	4.70252	12.7175	0	0	0	0.456215	0	0	0	0.456215	0	0	0	0.456215	0	0	0	0
c.900C>G	p.Thr300=	197.972	182.469	175.346	170.496	197.972	182.469	175.346	170.496	71.8056	89.9393	66.6519	55.6383	58.8665	83.6181	40.0925	54.8698	34.3514	37.679	21.4589	26.0896	34.3514	37.679	21.4589	26.0896	34.3514	37.679	21.4589	26.0896	34.3514	37.679	18.2931	16.1262
c.25_27delinsTGT	p.Glu9Cys	27.2768	17.869	13.4026	34.8985	27.2768	17.869	13.4026	34.8985	20.9098	42.443	24.7183	35.7513	24.0359	21.0247	20.2064	17.6371	0	0	0	0	0	0	0	0	0	0	0	0	0	0	0	0
c.622_624delinsTCT	p.Trp208Ser	22.0513	17.5397	11.8137	27.4828	22.0513	17.5397	11.8137	27.4828	0.953054	0.880694	1.2199	2.80484	1.48763	0.247254	1.30283	0.889576	0	0	0	0	0	0	0	0	0	0	0	0	0	0	0	0
c.709_711delinsAAT	p.Ala237Asn	5.21999	1.58838	2.84145	0	5.21999	1.58838	2.84145	0	0	0	0	0	0.607498	1.50365	0.160761	0	0	0	0	0	0	0	0	0	0	0	0	0	0	0	0	0.202892
c.163_165delinsCTT	p.Gln55Leu	0	0.625509	NA	NA	0	0.625509	NA	NA	0	0	NA	NA	0	0	NA	NA	0	0.552711	NA	NA	0	0.552711	NA	NA	0	0.552711	NA	NA	0	0.552711	NA	NA
c.1393_1395delinsACG	p.Leu465Thr	5.59173	18.7027	15.0634	12.9382	5.59173	18.7027	15.0634	12.9382	44.8794	48.8575	45.6185	40.343	49.9578	49.9298	57.5464	34.4147	0	0	0	0	0	0	0	0	0	0	0	0	0	0	0	0
c.401G>T	p.Gly134Val	496.215	522.389	220.365	219.415	496.215	522.389	220.365	219.415	399.225	330.492	68.4347	96.247	393.038	396.591	79.8951	83.3446	421.712	378.812	54.974	42.6674	421.712	378.812	54.974	42.6674	421.712	378.812	54.974	42.6674	421.712	378.812	64.0038	60.0193
c.1294_1296delinsCTG	p.Gly432Leu	24.2841	21.0722	29.2444	17.9823	24.2841	21.0722	29.2444	17.9823	6.28425	8.12146	2.70389	3.88006	7.2742	4.35169	5.5826	4.04343	0	0	0	0	0	0	0	0	0	0	0	0	0	0	0	0
c.283_285delinsGTG	p.Ile95Val	121.37	112.662	120.089	116.618	121.37	112.662	120.089	116.618	159.149	149.611	140.341	136.638	161.82	173.416	185.072	155.861	0	0	0	0	0	0	0	0	0	0	0	0	0	0	0	0
c.599C>G	p.Pro200Arg	583.626	646.551	519.212	565.596	583.626	646.551	519.212	565.596	298.306	319.692	319.004	287.028	340.668	312.777	274.525	300.899	79.0848	85.7775	79.5043	64.2993	79.0848	85.7775	79.5043	64.2993	79.0848	85.7775	79.5043	64.2993	79.0848	85.7775	67.9056	67.9852
c.328_330delinsTCT	p.Glu110Ser	5.13971	12.64	4.79054	2.64356	5.13971	12.64	4.79054	2.64356	0	1.13571	6.51759	0	0	1.28659	0.33711	1.34427	0	0	0	0	0	0	0	0	0	0	0	0	0	0	0	0
c.710C>G	p.Ala237Gly	176.734	157.704	134.685	134.66	176.734	157.704	134.685	134.66	48.0051	51.7322	32.4332	42.895	53.4598	42.854	37.4572	21.975	40.4842	27.9174	12.8002	20.7892	40.4842	27.9174	12.8002	20.7892	40.4842	27.9174	12.8002	20.7892	40.4842	27.9174	19.0755	18.2603
c.418_420delinsTCC	p.Asp140Ser	0	0.188656	NA	NA	0	0.188656	NA	NA	0	0	NA	NA	0	0	NA	NA	0	0	NA	NA	0	0	NA	NA	0	0	NA	NA	0	0	NA	NA
c.1027_1029delinsGTT	p.Gly343Val	4.79766	1.67744	0	0.496895	4.79766	1.67744	0	0.496895	0	1.38245	0.506589	0	0	0	0	0.39966	0.969779	1.49732	0	0	0.969779	1.49732	0	0	0.969779	1.49732	0	0	0.969779	1.49732	0.236587	0
c.61_63delinsGGA	p.Pro21Gly	0.779337	0	NA	NA	0.779337	0	0	0	0	1.63242	NA	NA	0	0.273048	1.34709	0	0	0	NA	NA	0	0	0	0	0	0	NA	NA	0	0	0.902048	0
c.949_951delinsTTC	p.Arg317Phe	45.1259	45.6172	39.0346	43.8595	45.1259	45.6172	39.0346	43.8595	2.39352	3.24523	3.6028	3.1976	2.2935	4.99212	1.82239	6.38021	0	0	0	0	0	0	0	0	0	0	0	0	0	0	0	0
c.271A>G	p.Arg91Gly	274.324	261.525	205.442	260	274.324	261.525	205.442	260	174.505	196.272	146.345	157.841	178.918	197.427	164.76	192.731	199.271	169.244	134.764	153.875	199.271	169.244	134.764	153.875	199.271	169.244	134.764	153.875	199.271	169.244	169.229	166.714
c.1297_1299delinsTTC	p.His433Phe	0	0	0	0	0	0	NA	NA	0.29925	0	0.540777	0.554295	0	0.155417	NA	NA	0	0.802137	0	0	0	0.802137	NA	NA	0	0.802137	0	0	0	0.802137	NA	NA
c.402G>A	p.Gly134=	268.199	313.736	229.946	277.574	268.199	313.736	229.946	277.574	236.844	257.807	202.045	227.785	274.653	270.505	236.314	200.744	158.376	155.755	118.298	110.486	158.376	155.755	118.298	110.486	158.376	155.755	118.298	110.486	158.376	155.755	121.686	124.721
c.1567_1569delinsTCG	p.Lys523Ser	61.9475	94.3349	63.2529	87.9561	61.9475	94.3349	63.2529	87.9561	2.65969	4.25228	4.66327	4.00219	3.50103	10.3598	3.73262	10.0383	0	0	0	0	0	0	0	0	0	0	0	0	0	0	0	0
c.1255C>T	p.Leu419=	108.469	126.433	95.0444	119.072	108.469	126.433	95.0444	119.072	102.044	74.1083	80.5758	80.927	114.569	84.547	77.319	77.9035	92.2768	84.2244	70.1918	67.1102	92.2768	84.2244	70.1918	67.1102	92.2768	84.2244	70.1918	67.1102	92.2768	84.2244	79.9616	79.4245
c.1534_1536delinsTTT	p.Val512Phe	230.971	252.149	234.314	244.84	230.971	252.149	234.314	244.84	259.546	249.378	253.815	213.333	219.159	203.794	144.128	145.105	0	0.432379	1.49214	0	0	0.432379	1.49214	0	0	0.432379	1.49214	0	0	0.432379	0	0.195647
c.628_630delinsAGG	p.Leu210Arg	71.5444	58.0626	41.9386	61.0118	71.5444	58.0626	41.9386	61.0118	6.67137	9.68763	6.0995	7.47956	9.42167	4.45058	7.07251	6.44943	0	0	0	0	0	0	0	0	0	0	0	0	0	0	0	0
c.1522_1524delinsAGG	p.Phe508Arg	57.9623	74.5556	64.3583	61.21	57.9623	74.5556	64.3583	61.21	3.58613	8.22125	4.77258	5.26747	1.94808	0.730445	1.54423	0.644911	0	0	0	0	0	0	0	0	0	0	0	0	0	0	0	0
c.1522_1524delinsGCG	p.Phe508Ala	71.1355	73.7179	74.9805	70.935	71.1355	73.7179	74.9805	70.935	106.239	116.924	113.24	114.129	101.3	91.3056	103.806	89.6426	0	0	0	0	0	0	0	0	0	0	0	0	0	0	0	0
c.946_948delinsGTG	p.Asp316Val	26.2022	25.8391	40.2738	32.7402	26.2022	25.8391	40.2738	32.7402	1.19676	2.78163	4.20327	1.27904	0.7645	8.73622	1.82239	5.74219	0	0	0	0	0	0	0	0	0	0	0	0	0	0	0	0
c.535_537delinsTCG	p.Asp179Ser	0	0.458606	NA	NA	0	0.458606	NA	NA	0	0	NA	NA	0	0	NA	NA	0	0	NA	NA	0	0	NA	NA	0	0	NA	NA	0	0	NA	NA
c.1533G>A	p.Val511=	247.657	305.762	235.564	222.53	247.657	305.762	235.564	222.53	219.651	229.282	170.945	190.507	207.146	231.551	176.557	188.959	109.448	126.687	94.0046	71.8176	109.448	126.687	94.0046	71.8176	109.448	126.687	94.0046	71.8176	109.448	126.687	79.9642	86.6717
c.1600_1602delinsGAA	p.Val534Glu	0	0	0	0.549726	0	0	0	0.549726	0	0	0	0	0	0	0	0	0	1.30281	0	0	0	1.30281	0	0	0	1.30281	0	0	0	1.30281	0	0
c.1546_1548delinsTAA	p.Ile516Ter	0.878216	0	NA	NA	0.878216	0	NA	NA	0	0	NA	NA	0	0	NA	NA	0	0	NA	NA	0	0	NA	NA	0	0	NA	NA	0	0	NA	NA
c.34C>T	p.Pro12Ser	780.896	721.993	713.991	674.289	780.896	721.993	713.991	674.289	453.045	481.564	409.804	385.761	403.269	414.486	360.348	410.42	141.3	158.953	113.589	119.439	141.3	158.953	113.589	119.439	141.3	158.953	113.589	119.439	141.3	158.953	133.503	127.772
c.1378_1380delinsGGT	p.Thr460Gly	57.7812	60.4577	58.4278	58.222	57.7812	60.4577	58.4278	58.222	2.4933	0	4.63917	1.65793	7.03631	4.99298	5.45008	8.37115	0	0	0	0	0	0	0	0	0	0	0	0	0	0	0	0
c.1237_1239delinsACT	p.Arg413Thr	31.5693	21.0722	29.2444	29.6465	31.5693	21.0722	29.2444	29.6465	19.4513	23.3492	18.3864	18.846	7.2742	11.3455	9.76954	7.27818	0	0	0	0	0	0	0	0	0	0	0	0	0	0	0	0
c.448_450delinsCTG	p.Thr150Leu	5.7135	2.75164	6.27548	7.50314	5.7135	2.75164	6.27548	7.50314	0	0	0	0	1.07623	0	1.49921	0	0	0	0	0	0	0	0	0	0	0	0	0	0	0	0	0
c.454_456delinsGTT	p.Ile152Val	16.1883	15.5926	18.3035	15.4476	16.1883	15.5926	18.3035	15.4476	0	0	0	0	0.179371	0.245695	0.832893	1.35359	0	0	0	0	0	0	0	0	0	0	0	0	0	0	0	0
c.1267_1269delinsAAG	p.Leu423Lys	0	0.679749	NA	NA	0	0.679749	NA	NA	0.29925	0	NA	NA	0	0	NA	NA	0.607084	0	NA	NA	0.607084	0	NA	NA	0.607084	0	NA	NA	0.607084	0	NA	NA
c.136_138delinsTTC	p.Pro46Phe	0	0.625509	NA	NA	0	0.625509	NA	NA	0	0	NA	NA	0.736816	0.324177	NA	NA	0	1.10542	NA	NA	0	1.10542	NA	NA	0	1.10542	NA	NA	0	1.10542	NA	NA
c.1399_1401delinsCCT	p.Ser467Pro	352.279	332.735	323.179	322.809	352.279	332.735	323.179	322.809	488.687	430.967	431.443	380.771	403.884	385.886	374.132	360.89	0	0	0	0	0	0	0	0	0	0	0	0	0	0	0	0
c.944T>A	p.Leu315Gln	121.549	115.797	73.7321	100.692	121.549	115.797	73.7321	100.692	110.102	95.039	79.8621	81.2191	126.907	101.091	103.269	96.9792	91.6039	98.5452	59.9368	81.2505	91.6039	98.5452	59.9368	81.2505	91.6039	98.5452	59.9368	81.2505	91.6039	98.5452	87.2843	95.8088
c.724C>T	p.Gln242Ter	895.6	886.318	815.496	888.756	895.6	886.318	815.496	888.756	234.788	223.095	179.63	173.131	239.354	261.635	211.883	226.57	239.943	226.723	146.218	142.926	239.943	226.723	146.218	142.926	239.943	226.723	146.218	142.926	239.943	226.723	156.563	159.676
c.742_744delinsTTC	p.Leu248Phe	0	0.226912	NA	NA	0	0.226912	0	0	0	0	NA	NA	0	0	0	0.37888	0	0	NA	NA	0	0	0	0	0	0	NA	NA	0	0	0	0
c.274_276delinsTTA	p.Ile92Leu	0	0.369385	NA	NA	0	0.369385	NA	NA	0	0	NA	NA	0	0	NA	NA	0	0	NA	NA	0	0	NA	NA	0	0	NA	NA	0	0	NA	NA
c.1276C>T	p.Leu426Phe	358.595	380.66	405.244	411.648	358.595	380.66	405.244	411.648	728.674	638.55	759.792	733.332	835.169	803.197	658.467	668.784	75.8855	60.9624	65.8723	70.3059	75.8855	60.9624	65.8723	70.3059	75.8855	60.9624	65.8723	70.3059	75.8855	60.9624	53.3077	44.5716
c.1162_1164delinsAGT	p.Asp388Ser	7.00785	1.37027	4.42682	10.1144	7.00785	1.37027	4.42682	10.1144	1.39171	0	0.693119	0	0.329503	0	0	0	0	0	0	0	0	0	0	0	0	0	0	0	0	0	0	0
c.699C>T	p.Tyr233=	570.47	563.649	518.849	491.26	570.47	563.649	518.849	491.26	549.876	571.209	480.51	506.988	479.923	489.438	463.473	442.532	243.892	241.105	172.311	157.998	243.892	241.105	172.311	157.998	243.892	241.105	172.311	157.998	243.892	241.105	174.199	174.69
c.775_777delinsTGA	p.Gly259Ter	0.825123	0.398352	NA	NA	0.825123	0.398352	NA	NA	0	0	NA	NA	0	0	NA	NA	0.874709	0	NA	NA	0.874709	0	NA	NA	0.874709	0	NA	NA	0.874709	0	NA	NA
c.1339_1341delinsGTG	p.Pro447Val	356.167	454.752	376	408.732	356.167	454.752	376	408.732	39.501	39.5921	30.8243	28.8233	31.37	37.1447	32.0999	38.817	0	0	0	0	0	0	0	0	0	0	0	0	0	0	0	0
c.430_432delinsCTT	p.Glu144Leu	21.9606	39.4292	25.5496	15.8614	21.9606	39.4292	25.5496	15.8614	4.48568	3.40714	3.25879	0	7.69503	8.36283	6.40509	8.5137	0	0	0	0	0	0	0	0	0	0	0	0	0	0	0	0
c.736_738delinsGTT	p.Gly246Val	33.557	29.7255	31.8242	16.9572	33.557	29.7255	31.8242	16.9572	1.74564	1.07775	0	1.55042	6.07498	7.51825	3.53674	4.16768	0.987418	2.53795	0.492317	0	0.987418	2.53795	0.492317	0	0.987418	2.53795	0.492317	0	0.987418	2.53795	0.71983	0.202892
c.1426_1428delinsCTA	p.Ser476Leu	1.24261	0	NA	NA	1.24261	0	0	0	0	0	NA	NA	0	0.713283	0.160296	0.465064	0	0	NA	NA	0	0	0	0	0	0	NA	NA	0	0	0	0
c.966G>A	p.Lys322=	227.085	254.563	237.925	209.414	227.085	254.563	237.925	209.414	90.9537	106.629	78.6612	95.2885	107.794	92.3543	92.9417	88.6849	80.9713	74.6335	52.5372	52.1792	80.9713	74.6335	52.5372	52.1792	80.9713	74.6335	52.5372	52.1792	80.9713	74.6335	62.4579	60.4734
c.625_627delinsATG	p.Arg209Met	466.018	518.934	457.19	423.785	466.018	518.934	457.19	423.785	95.3054	102.16	99.4219	105.649	110.581	101.869	86.7313	106.527	1.02708	0.579578	0	0	1.02708	0.579578	0	0	1.02708	0.579578	0	0	1.02708	0.579578	0.672333	0
c.955_957delinsAGT	p.Val319Ser	0.727838	1.91401	1.23919	1.23548	0.727838	1.91401	1.23919	1.23548	1.19676	2.31802	1.8014	0.63952	0	2.49606	2.42985	3.82812	0	0	0	0	0	0	0	0	0	0	0	0	0	0	0	0
c.598_600delinsGCT	p.Pro200Ala	37.2423	45.3614	47.8455	40.1249	37.2423	45.3614	47.8455	40.1249	7.62443	14.5314	6.0995	9.81693	6.44641	6.18136	3.16402	4.00309	0	0.579578	0	0	0	0.579578	0	0	0	0.579578	0	0	0	0.579578	0	0
c.239T>A	p.Ile80Asn	163.556	172.133	154.826	148.162	163.556	172.133	154.826	148.162	134.02	133.317	100.19	95.8039	127.013	130.729	118.492	110.611	148.336	128.059	86.9448	89.6427	148.336	128.059	86.9448	89.6427	148.336	128.059	86.9448	89.6427	148.336	128.059	117.98	117.871
c.1162_1164delinsCCG	p.Asp388Pro	27.7267	23.2946	24.3475	23.9067	27.7267	23.2946	24.3475	23.9067	0.695853	2.83373	2.07936	4.41802	2.30652	7.53193	2.35126	8.20482	0	0	0	0	0	0	0	0	0	0	0	0	0	0	0	0
c.1465_1467delinsTTT	p.Gln489Phe	167.739	174.242	150.586	161.892	167.739	174.242	150.586	161.892	139.411	145.242	138.839	151.001	130.196	125.271	126.112	101.896	0	0	0	0	0	0	0	0	0	0	0	0	0	0	0	0
c.859_861delinsAGA	p.Leu287Arg	2.06281	2.39011	NA	NA	2.06281	2.39011	0	0	2.04675	0.968388	NA	NA	2.88544	1.83984	7.67424	5.17191	0.874709	2.91706	NA	NA	0.874709	2.91706	0	0	0.874709	2.91706	NA	NA	0.874709	2.91706	8.4871	8.20102
c.989A>C	p.Glu330Ala	50.9486	35.4091	11.7723	14.8258	50.9486	35.4091	11.7723	14.8258	41.8866	45.8969	19.2149	13.4299	42.0475	43.6811	33.4104	28.0729	34.3514	31.8823	11.8394	14.9084	34.3514	31.8823	11.8394	14.9084	34.3514	31.8823	11.8394	14.9084	34.3514	31.8823	22.9971	24.1893
c.1564_1566delinsTCG	p.Gly522Ser	120.663	153.02	127.061	183.059	120.663	153.02	127.061	183.059	48.5394	44.9527	46.6327	44.0241	34.8261	23.9348	37.1484	32.4313	0	0	0	0	0	0	0	0	0	0	0	0	0	0	0	0
c.1282_1284delinsCCT	p.Thr428Pro	67.186	72.7332	89.8222	64.153	67.186	72.7332	89.8222	64.153	88.8773	82.2297	89.2282	72.0583	65.9224	77.087	65.0373	70.8949	0	0	0	0	0	0	0	0	0	0	0	0	0	0	0	0
c.814_816delinsGAG	p.Cys272Glu	2.88793	6.37364	3.23827	1.06089	2.88793	6.37364	3.23827	1.06089	0	0.968388	0	0	0.36068	0.30664	0	0	0	0	0	0	0	0	0	0	0	0	0	0	0	0	0	0
c.1183_1185delinsGAA	p.Gly395Glu	0.914067	0	NA	NA	0.914067	0	NA	NA	0	0	NA	NA	0.659005	0	NA	NA	0	0.735428	NA	NA	0	0.735428	NA	NA	0	0.735428	NA	NA	0	0.735428	NA	NA
c.448_450delinsTAT	p.Thr150Tyr	15.236	7.3377	12.551	9.70995	15.236	7.3377	12.551	9.70995	2.00381	8.15792	1.39474	1.63365	0	0	0	0	0	0	0	0	0	0	0	0	0	0	0	0	0	0	0	0
c.568_570delinsATC	p.Arg190Ile	0	0.604818	NA	NA	0	0.604818	NA	NA	0	0	NA	NA	0.495878	0	NA	NA	0.513538	0	NA	NA	0.513538	0	NA	NA	0.513538	0	NA	NA	0.513538	0	NA	NA
c.802_804delinsGCG	p.Leu268Ala	3.71305	9.56045	5.93683	9.01759	3.71305	9.56045	5.93683	9.01759	1.02338	0	0.48433	0	0.36068	0	1.33465	0	0	0	0	0	0	0	0	0	0	0	0	0	0	0	0.404148	0
c.1456_1458delinsTAT	p.Gln486Tyr	288.055	278.118	264.306	286.6	288.055	278.118	264.306	286.6	79.7914	67.5969	88.0759	91.3029	84.092	73.4097	78.584	76.0995	0	0	0	0	0	0	0	0	0	0	0	0	0	0	0	0.195647
c.1560C>T	p.Ser520=	386.415	356.862	355.533	318.635	386.415	356.862	355.533	318.635	581.402	642.171	529.757	618.05	635.073	621.608	568.104	553.978	123.921	126.687	74.6068	98.3589	123.921	126.687	74.6068	98.3589	123.921	126.687	74.6068	98.3589	123.921	126.687	107.883	88.0413
c.1433A>C	p.Gln478Pro	19.8817	26.5318	15.0634	5.8222	19.8817	26.5318	15.0634	5.8222	25.7641	36.4608	8.50515	7.73701	26.0343	34.2376	17.7929	15.3471	31.2291	23.5974	9.18615	9.93446	31.2291	23.5974	9.18615	9.93446	31.2291	23.5974	9.18615	9.93446	31.2291	23.5974	12.3062	22.8004
c.913_915delinsAGC	p.Gly305Ser	0	0.319001	NA	NA	0	0.319001	NA	NA	0	0	NA	NA	0	0	NA	NA	0	0	NA	NA	0	0	NA	NA	0	0	NA	NA	0	0	NA	NA
c.1561_1563delinsATA	p.Thr521Ile	0.878216	2.51311	0	0.572056	0.878216	2.51311	0	0.572056	0.448266	0.913472	0	0	0	0.365222	0.171581	0	0	0.432379	0	0	0	0.432379	0	0	0	0.432379	0	0	0	0.432379	0	0
c.535_537delinsTCT	p.Asp179Ser	187.593	195.366	186.695	142.118	187.593	195.366	186.695	142.118	38.0723	57.1054	46.4913	41.7748	41.7935	48.8932	41.6446	43.3148	0	0	0	0	0	0	0	0	0	0	0	0	0	0	0	0
c.1207_1209delinsTGA	p.Thr403Ter	0.304689	0	1.1067	0	0.304689	0	1.1067	0	0	0.566746	0	0	0	0	0	0.410241	0	0	0	0	0	0	0	0	0	0	0	0	0	0	0	0
c.751_753delinsTAG	p.Leu251Ter	20.8799	27.6833	24.4365	21.4458	20.8799	27.6833	24.4365	21.4458	0	3.23326	1.49692	0.516808	0.607498	3.0073	0.482282	4.54656	0	0	0	0	0	0	0	0	0	0	0	0	0	0	0	0
c.220_222delinsATG	p.Pro74Met	11.2798	15.1448	8.93228	12.4265	11.2798	15.1448	8.93228	12.4265	13.9604	22.9601	13.884	14.135	24.4256	12.8061	10.1564	10.8935	0	0	0	0	0	0	0	0	0	0	0	0	0	0	0	0
c.664_666delinsTGG	p.Gln222Trp	48.0229	46.571	46.6641	36.827	48.0229	46.571	46.6641	36.827	4.76527	3.96312	1.82985	1.86989	4.4629	1.73078	3.90849	3.11352	0.513538	0	0	0	0.513538	0	0	0	0.513538	0	0	0	0.513538	0	0	0
c.488A>G	p.Tyr163Cys	158.074	166.474	134.4	132.408	158.074	166.474	134.4	132.408	122.232	118.29	94.8423	98.9527	119.103	112.774	115.439	120.469	108.991	119.187	82.8032	94.5238	108.991	119.187	82.8032	94.5238	108.991	119.187	82.8032	94.5238	108.991	119.187	100.929	120.663
c.409_411delinsCAT	p.Lys137His	21.0261	16.0358	39.9212	29.0791	21.0261	16.0358	39.9212	29.0791	5.38281	14.7643	3.25879	9.6247	10.6547	5.78965	7.75353	4.92898	0	0	0	0	0	0	0	0	0	0	0	0	0	0	0	0
c.1062G>C	p.Val354=	83.9591	82.6139	38.9811	31.8013	83.9591	82.6139	38.9811	31.8013	74.1074	64.9754	36.4744	31.5415	89.3218	73.0686	48.3329	39.966	88.2499	71.1226	31.3909	47.392	88.2499	71.1226	31.3909	47.392	88.2499	71.1226	31.3909	47.392	88.2499	71.1226	52.9955	56.2564
c.379_381delinsTTC	p.Ile127Phe	0.934492	0	NA	NA	0.934492	0	NA	NA	1.79427	0	NA	NA	0	0.321647	NA	NA	0	0	NA	NA	0	0	NA	NA	0	0	NA	NA	0	0	NA	NA
c.542T>A	p.Leu181Gln	146.647	167.391	136.492	108.133	146.647	167.391	136.492	108.133	78.1485	69.3423	59.044	61.8454	73.7216	63.6349	69.7964	65.649	55.0941	78.1645	46.9838	61.7454	55.0941	78.1645	46.9838	61.7454	55.0941	78.1645	46.9838	61.7454	55.0941	78.1645	58.875	56.7428
c.310_312delinsATG	p.Glu104Met	28.1994	36.1997	16.8721	25.8089	28.1994	36.1997	16.8721	25.8089	1.39604	1.4813	1.87621	1.96319	0.610641	0.533588	2.25698	0	0	0	0	0	0	0	0	0	0	0	0	0	0	0	0	0
c.436_438delinsTCG	p.Thr146Ser	0.934492	2.26388	0	2.64356	0.934492	2.26388	0	2.64356	0	0	0	0	0	0	0	0	0	0	0	0	0	0	0	0	0	0	0	0	0	0	0	0
c.1438G>T	p.Gly480Cys	811.422	830.749	548.217	493.593	811.422	830.749	548.217	493.593	792.038	754.01	480.928	426.088	743.738	758.933	440.815	451.112	436.427	453.595	136.414	129.148	436.427	453.595	136.414	129.148	436.427	453.595	136.414	129.148	436.427	453.595	143.15	137.095
c.512A>T	p.Glu171Val	189.498	190.78	150.089	155.359	189.498	190.78	150.089	155.359	150.286	126.448	144.588	139.561	170.582	158.964	145.256	162.431	143.724	142.47	105.132	120.823	143.724	142.47	105.132	120.823	143.724	142.47	105.132	120.823	143.724	142.47	127.186	130.98
c.1333C>A	p.Gln445Lys	662.146	871.438	541.022	543.843	662.146	871.438	541.022	543.843	440.496	207.097	95.1768	97.5559	412.811	204.995	90.9963	96.2337	358.18	182.887	42.1151	45.8053	358.18	182.887	42.1151	45.8053	358.18	182.887	42.1151	45.8053	358.18	182.887	50.9157	54.6253
c.1123_1125delinsATG	p.Pro375Met	11.2735	9.13515	5.53352	5.97667	11.2735	9.13515	5.53352	5.97667	0	0	0	0	0	0	0	0	0	0.735428	0	0	0	0.735428	0	0	0	0.735428	0	0	0	0.735428	0	0
c.370_372delinsATT	p.Leu124Ile	18.6898	13.5833	4.79054	18.5049	18.6898	13.5833	4.79054	18.5049	0.897135	0	0	0	1.77578	0	3.3711	0	0	0	0	0	0	0	0	0	0	0	0	0	0	0	0	0
c.85_87delinsATG	p.Glu29Met	0.779337	0	NA	NA	0.779337	0	NA	NA	0	0	NA	NA	0	0	NA	NA	0	0	NA	NA	0	0	NA	NA	0	0	NA	NA	0	0	NA	NA
c.317T>G	p.Leu106Trp	51.6613	63.1648	65.5034	52.0957	51.6613	63.1648	65.5034	52.0957	36.297	55.5487	28.8937	25.1289	41.5236	49.6237	41.7541	38.5462	14.2975	21.2359	9.78129	8.47017	14.2975	21.2359	9.78129	8.47017	14.2975	21.2359	9.78129	8.47017	14.2975	21.2359	16.3712	15.562
c.1282_1284delinsTGT	p.Thr428Cys	1.61894	8.83674	1.04444	10.6922	1.61894	8.83674	1.04444	10.6922	0	0	0	0	3.6371	1.24334	0.83739	1.34781	0	0	0	0	0	0	0	0	0	0	0	0	0	0	0	0
c.1465_1467delinsAGT	p.Gln489Ser	0	0	NA	NA	0	0	0	0	0	0.913472	NA	NA	0	0.365222	0	0.322455	0	0	NA	NA	0	0	0	0	0	0	NA	NA	0	0	0	0
c.166_168delinsGAT	p.Leu56Asp	8.72169	10.0081	10.6729	7.8109	8.72169	10.0081	10.6729	7.8109	5.76436	0.975226	6.68204	4.49426	7.36816	2.91759	2.51529	5.87702	0	0	0	0	0	0	0	0	0	0	0	0	0	0	0	0
c.136_138delinsTAC	p.Pro46Tyr	0.726808	2.50204	NA	NA	0.726808	2.50204	NA	NA	0	0.975226	NA	NA	0	0	NA	NA	0	0.552711	NA	NA	0	0.552711	NA	NA	0	0.552711	NA	NA	0	0.552711	NA	NA
c.466_468delinsATT	p.Leu156Ile	11.427	17.8856	8.89026	7.06178	11.427	17.8856	8.89026	7.06178	2.00381	2.03948	1.85965	1.16689	1.61434	0.737084	1.49921	0	0	0	0	0	0	0	0	0	0	0	0	0	0	0	0.820558	0.67284
c.1439G>C	p.Gly480Ala	72.0711	78.2905	59.7972	54.9874	72.0711	78.2905	59.7972	54.9874	74.799	84.5891	48.7113	55.817	66.8449	69.9017	60.7523	51.6221	87.4416	77.3471	46.3901	48.5685	87.4416	77.3471	46.3901	48.5685	87.4416	77.3471	46.3901	48.5685	87.4416	77.3471	52.1202	47.9393
c.231G>C	p.Leu77Phe	53.466	82.7423	46.6463	46.8383	53.466	82.7423	46.6463	46.8383	78.1782	54.8081	36.0233	35.7301	84.2684	73.6351	44.5754	48.6017	64.3386	73.3603	44.0158	55.762	64.3386	73.3603	44.0158	55.762	64.3386	73.3603	44.0158	55.762	64.3386	73.3603	53.2065	51.4625
c.1138_1140delinsGAT	p.Asn380Asp	46.9221	32.8865	35.4145	51.4913	46.9221	32.8865	35.4145	51.4913	4.17512	1.70024	4.15871	0.631145	1.31801	0.941491	3.29176	7.38433	0	0	0	0	0	0	0	0	0	0	0	0	0	0	0	0
c.1471_1473delinsGGT	p.Arg491Gly	14.0515	19.2672	8.74773	23.4543	14.0515	19.2672	8.74773	23.4543	43.4818	16.4425	32.1065	22.8257	27.5978	20.4525	22.3055	21.927	0	0	0	0	0	0	0	0	0	0	0	0	0	0	0	0
c.1120_1122delinsCGA	p.Leu374Arg	0	0.456758	NA	NA	0	0.456758	NA	NA	0	0	NA	NA	0	0	NA	NA	0	0	NA	NA	0	0	NA	NA	0	0	NA	NA	0	0	NA	NA
c.820_822delinsCCA	p.Gly274Pro	0	0	NA	NA	0	0	NA	NA	0	0	NA	NA	0	0	NA	NA	0.874709	0	NA	NA	0.874709	0	NA	NA	0.874709	0	NA	NA	0.874709	0	NA	NA
c.703_705delinsGCG	p.Thr235Ala	11.9314	10.211	13.639	9.97481	11.9314	10.211	13.639	9.97481	0	1.07775	0.498972	2.06723	0.607498	0	0.482282	0	0	0	0	0	0	0	0	0	0	0	0	0	0	0	0	0
c.478_480delinsATT	p.Val160Ile	0	2.75164	1.56887	1.76544	0	2.75164	1.56887	1.76544	0	0	0	1.40027	0	0	0	0	0	0	0	0	0	0	0	0	0	0	0	0	0	0	0	0
c.1516_1518delinsGTG	p.Asp506Val	3.51286	5.02622	2.49935	6.86467	3.51286	5.02622	2.49935	6.86467	4.93093	2.74042	3.0371	2.63374	1.6234	0	0.514743	1.28982	0	0	0	0	0	0	0	0	0	0	0	0	0	0	0	0
c.859C>G	p.Leu287Val	54.0455	53.7776	23.2076	21.2179	54.0455	53.7776	23.2076	21.2179	57.3091	59.0717	18.8889	24.2553	51.2166	45.996	28.0277	24.1356	36.7378	58.3411	25.0968	22.019	36.7378	58.3411	25.0968	22.019	36.7378	58.3411	25.0968	22.019	36.7378	58.3411	29.0986	30.7538
c.876G>C	p.Glu292Asp	39.6059	37.0468	18.8899	18.0352	39.6059	37.0468	18.8899	18.0352	28.6546	44.5458	17.4359	20.0573	38.2321	37.7168	21.0207	22.4116	32.3642	35.0047	10.7558	19.2666	32.3642	35.0047	10.7558	19.2666	32.3642	35.0047	10.7558	19.2666	32.3642	35.0047	20.6115	22.9629
c.757_759delinsCAG	p.Ala253Gln	66.3684	50.6014	48.8729	33.9144	66.3684	50.6014	48.8729	33.9144	13.9651	23.7106	9.48047	12.4034	8.50497	9.0219	8.68108	11.7453	0	0	0	0.519729	0	0	0	0.519729	0	0	0	0.519729	0	0	0	0
c.1094A>C	p.Gln365Pro	43.179	32.2907	21.0709	22.8572	43.179	32.2907	21.0709	22.8572	40.3232	31.7965	15.1977	16.2795	31.8756	32.9408	22.363	26.3776	44.6098	32.941	28.2518	19.6105	44.6098	32.941	28.2518	19.6105	44.6098	32.941	28.2518	19.6105	44.6098	32.941	24.3685	34.7945
c.967_969delinsCAG	p.Trp323Gln	44.3981	59.9722	47.709	42.6241	44.3981	59.9722	47.709	42.6241	2.39352	0	3.00234	1.91856	3.058	1.24803	2.42985	5.74219	0	0	0	0	0	0	0	0	0	0	0	0	0	0	0	0
c.159C>T	p.Thr53=	303.806	305.874	292.436	257.76	303.806	305.874	292.436	257.76	339.274	316.949	306.26	279.928	306.515	301.809	252.368	290.912	108.09	90.0919	67.4322	67.3026	108.09	90.0919	67.4322	67.3026	108.09	90.0919	67.4322	67.3026	108.09	90.0919	66.3389	70.2129
c.1276_1278delinsTCT	p.Leu426Ser	0	0.679749	1.04444	1.45802	0	0.679749	1.04444	1.45802	1.197	0	0.540777	1.10859	0.909274	1.24334	1.39565	1.61737	0	0	0	0	0	0	0	0	0	0	0	0	0	0	0	0
c.1652A>G	p.Lys551Arg	115.276	108.595	114.299	100.6	115.276	108.595	114.299	100.6	121.681	120.886	101.426	88.0483	112.217	131.463	105.047	94.9775	127.792	142.006	111.372	89.8499	127.792	142.006	111.372	89.8499	127.792	142.006	111.372	89.8499	127.792	142.006	111.372	89.8499
c.916_918delinsACA	p.Ile306Thr	0	0	NA	NA	NA	NA	0	0	0	0.463605	NA	NA	NA	NA	0	0.638021	0	0	NA	NA	NA	NA	0	0	0	0	NA	NA	NA	NA	0	0.23715
c.1450_1452delinsACC	p.Tyr484Thr	0	0.434947	NA	NA	0	0.434947	0	0	0	0	NA	NA	0	0	0	0	0	1.31097	NA	NA	0	1.31097	0	0	0	1.31097	NA	NA	0	1.31097	0	0.292313
c.754_756delinsATA	p.Val252Ile	0	0.226912	NA	NA	0	0.226912	NA	NA	0	0	NA	NA	0	0	NA	NA	0	0	NA	NA	0	0	NA	NA	0	0	NA	NA	0	0	NA	NA
c.1045_1047delinsCCC	p.Ser349Pro	0	0.41936	NA	NA	0	0.41936	NA	NA	0	0	NA	NA	0	0	NA	NA	0	0	NA	NA	0	0	NA	NA	0	0	NA	NA	0	0	NA	NA
c.1237_1239delinsCAC	p.Arg413His	0	0	NA	NA	NA	NA	NA	NA	0.29925	0	NA	NA	NA	NA	NA	NA	0	0	NA	NA	NA	NA	NA	NA	0	0	NA	NA	NA	NA	NA	NA
c.1582_1584delinsCTC	p.Gln528Leu	0	0.548459	NA	NA	0	0.548459	NA	NA	0	0	NA	NA	0	0	NA	NA	0	1.30281	NA	NA	0	1.30281	NA	NA	0	1.30281	NA	NA	0	1.30281	NA	NA
c.1456_1458delinsCCT	p.Gln486Pro	0	0	NA	NA	0	0	0	0	0	0	NA	NA	0	0	0	0.322455	0	0.432379	NA	NA	0	0.432379	0	0	0	0.432379	NA	NA	0	0.432379	0	0
c.403_405delinsCAG	p.Thr135Gln	0	0.377313	NA	NA	0	0.377313	NA	NA	0	0	NA	NA	0	0	NA	NA	0	0	NA	NA	0	0	NA	NA	0	0	NA	NA	0	0	NA	NA
c.690G>T	p.Leu230=	1482.48	1454.51	862.664	877.285	1482.48	1454.51	862.664	877.285	1610.35	1519.63	912.121	879.607	1442.81	1563.04	989.321	1029.04	665.52	606.57	65.4781	74.841	665.52	606.57	65.4781	74.841	665.52	606.57	65.4781	74.841	665.52	606.57	156.563	158.053
c.1285_1287delinsGGT	p.Ile429Gly	46.1398	38.7457	33.4222	48.1148	46.1398	38.7457	33.4222	48.1148	13.7655	9.13664	9.73399	12.1945	13.1845	4.81794	15.073	4.58256	0	0	0	0	0	0	0	0	0	0	0	0	0	0	0	0
c.523_525delinsCTA	p.Ser175Leu	0	0	NA	NA	NA	NA	NA	NA	2.00381	0	NA	NA	NA	NA	NA	NA	0	0	NA	NA	NA	NA	NA	NA	0	0	NA	NA	NA	NA	NA	NA
c.1498_1500delinsGGG	p.Ser500Gly	119.437	103.875	98.7243	106.402	119.437	103.875	98.7243	106.402	186.927	174.473	167.04	159.78	147.405	169.098	151.849	160.26	0	0	0	0	0	0	0	0	0	0	0	0	0	0	0	0
c.667_669delinsAAG	p.Tyr223Lys	0	0.226912	NA	NA	0	0.226912	0	0	0	0	NA	NA	0	0	0.160761	0	0	0.845983	NA	NA	0	0.845983	0	0	0	0.845983	NA	NA	0	0.845983	0.359915	0.202892
c.994_996delinsTAT	p.Phe332Tyr	208.162	215.326	229.871	206.325	208.162	215.326	229.871	206.325	20.3449	18.0806	16.8131	32.6155	19.1125	13.7283	12.7567	12.1224	0	0	0	0	0	0	0	0	0	0	0	0	0	0	0	0
c.718_720delinsTAG	p.Ile240Ter	0	0.226912	NA	NA	0	0.226912	NA	NA	0	0	NA	NA	0	0	NA	NA	0	0	NA	NA	0	0	NA	NA	0	0	NA	NA	0	0	NA	NA
c.505_507delinsTAG	p.Met169Ter	18.0928	19.2615	19.8723	27.3644	18.0928	19.2615	19.8723	27.3644	0	2.03948	2.32457	0.233379	1.61434	4.17681	1.83236	8.79832	0	0	0	0	0	0	0	0	0	0	0	0	0	0	0	0
c.149G>T	p.Ser50Ile	282.001	306.499	175.035	185.726	282.001	306.499	175.035	185.726	181.166	142.383	59.0247	46.2266	165.047	177.973	69.5897	97.5585	152.368	153.101	27.182	29.3917	152.368	153.101	27.182	29.3917	152.368	153.101	27.182	29.3917	152.368	153.101	52.1561	49.3576
c.288G>C	p.Gly96=	60.0083	80.5259	52.6012	54.4854	60.0083	80.5259	52.6012	54.4854	64.2178	48.8829	31.5204	31.8037	53.1257	64.5641	41.1899	44.4119	75.0617	55.342	22.2796	33.1748	75.0617	55.342	22.2796	33.1748	75.0617	55.342	22.2796	33.1748	75.0617	55.342	38.4368	38.5199
c.655_657delinsGGC	p.Ile219Gly	0.49003	0	NA	NA	0.49003	0	NA	NA	0	0	NA	NA	0	0	NA	NA	0	0	NA	NA	0	0	NA	NA	0	0	NA	NA	0	0	NA	NA
c.57A>T	p.Ser19=	279.003	277.395	259.522	194.434	279.003	277.395	259.522	194.434	317.132	243.231	282.96	279.831	303.787	264.583	243.151	230.712	84.985	87.9125	69.6598	69.5762	84.985	87.9125	69.6598	69.5762	84.985	87.9125	69.6598	69.5762	84.985	87.9125	72.1638	87.7346
c.64_66delinsGAG	p.His22Glu	19.4834	37.4398	21.9315	22.4347	19.4834	37.4398	21.9315	22.4347	31.3647	19.5891	35.126	29.1307	15.3563	26.7587	11.4503	31.4608	0	0	0	0	0	0	0	0	0	0	0	0	0	0	0	0
c.124_126delinsCCC	p.Leu42Pro	4.36085	9.38264	1.06729	0	4.36085	9.38264	1.06729	0	4.94088	6.82658	0	0	8.10498	8.75278	0.83843	1.1754	7.81377	8.29067	0.52273	0.425966	7.81377	8.29067	0.52273	0.425966	7.81377	8.29067	0.52273	0.425966	7.81377	8.29067	0.45751	0.463451
c.307T>C	p.Cys103Arg	173.483	165.485	169.713	157.721	173.483	165.485	169.713	157.721	128.436	116.282	94.5611	98.945	120.296	122.192	110.028	107.259	109.018	127.415	111.941	93.8778	109.018	127.415	111.941	93.8778	109.018	127.415	111.941	93.8778	109.018	127.415	109.26	106.007
c.1321_1323delinsTTT	p.Lys441Phe	395.831	422.804	419.867	418.939	395.831	422.804	419.867	418.939	106.832	106.594	110.319	99.7731	98.2016	115.786	94.9041	108.094	0	0	0	0	0	0	0	0	0	0	0	0	0	0	0	0
c.1111_1113delinsGGT	p.Val371Gly	154.725	148.873	151.184	178.882	154.725	148.873	151.184	178.882	10.8981	4.14736	14.6911	16.7882	15.4124	17.3688	12.6243	17.585	0	0	0	0	0	0	0	0	0	0	0	0	0	0	0	0
c.262_264delinsTCG	p.Pro88Ser	7.44464	10.7122	4.96238	7.16913	7.44464	10.7122	4.96238	7.16913	4.18812	3.70325	4.12767	5.1043	2.44256	1.06718	2.82123	5.02776	0	0	0	0	0	0	0	0	0	0	0	0	0	0	0	0
c.694C>T	p.His232Tyr	689.038	631.95	477.364	487.768	689.038	631.95	477.364	487.768	355.238	361.047	134.223	163.828	373.611	375.161	156.259	160.266	345.596	343.469	129.479	135.13	345.596	343.469	129.479	135.13	345.596	343.469	129.479	135.13	345.596	343.469	158.722	147.3
c.541C>G	p.Leu181Val	112.366	131.62	79.4894	83.4173	112.366	131.62	79.4894	83.4173	104.198	79.5397	44.1668	44.1086	90.5826	65.3548	65.7985	42.638	69.4665	70.4035	24.1897	35.4464	69.4665	70.4035	24.1897	35.4464	69.4665	70.4035	24.1897	35.4464	69.4665	70.4035	56.0031	44.6317
c.243G>C	p.Leu81=	60.2339	107.491	27.7893	23.8971	60.2339	107.491	27.7893	23.8971	97.0248	88.878	31.8956	32.9817	109.305	107.251	62.6312	51.9535	102.763	105.536	28.8005	41.645	102.763	105.536	28.8005	41.645	102.763	105.536	28.8005	41.645	102.763	105.536	51.427	53.0033
c.844_846delinsAGC	p.Pro282Ser	0.412561	0	NA	NA	0.412561	0	NA	NA	1.02338	0	NA	NA	0	0	NA	NA	0.874709	0	NA	NA	0.874709	0	NA	NA	0.874709	0	NA	NA	0.874709	0	NA	NA
c.64_66delinsATC	p.His22Ile	0.779337	0	0	1.24637	0.779337	0	0	1.24637	0	0	0.650482	1.32412	0	0	0.673547	0	0	0	0.627566	0.579802	0	0	0.627566	0.579802	0	0	0.627566	0.579802	0	0	0	0
c.883_885delinsTTG	p.Gln295Leu	460.831	395.165	430.15	412.687	460.831	395.165	430.15	412.687	94.1507	98.7756	69.2591	78.3633	82.5958	88.0058	85.0839	77.5787	0	0	0	0	0	0	0	0	0	0	0	0	0	0	0	0
c.1357_1359delinsCCT	p.Gly453Pro	136.065	123.96	71.2088	78.2762	136.065	123.96	71.2088	78.2762	11.6354	10.9382	4.63917	4.42115	6.33268	4.99298	3.68682	2.32532	0	0	0	0	0	0	0	0	0	0	0	0	0	0	0	0
c.1327_1329delinsGAT	p.Phe443Asp	96.3269	117.597	111.756	110.81	96.3269	117.597	111.756	110.81	8.97751	7.10627	8.11166	12.7488	10.002	9.48046	8.93216	12.3999	0	0	0	0	0	0	0	0	0	0	0	0	0	0	0	0
c.1198_1200delinsATG	p.Glu400Met	136.196	110.079	138.338	103.442	136.196	110.079	138.338	103.442	24.3548	19.2694	16.6349	21.4589	21.0882	20.7128	22.5721	27.4861	0	0	0	0	0	0	0	0	0	0	0	0	0	0	0	0
c.1408_1410delinsGTA	p.Ala470Val	0.621303	2.17474	0.456467	0	0.621303	2.17474	0.456467	0	0.8311	1.45843	0	0.552643	2.11089	0	0.160296	0	0	0	0	0	0	0	0	0	0	0	0	0	0	0	0	0
c.961_963delinsAGC	p.Asp321Ser	0	0.319001	0	0.61774	0	0.319001	0	0.61774	0	0	0	0	0.7645	0	0	0	0	0	0	0	0	0	0	0	0	0	0	0	0	0	0	0
c.573G>C	p.Thr191=	115.647	105.238	53.7523	56.0649	115.647	105.238	53.7523	56.0649	60.9954	55.0434	35.9871	37.8653	82.8115	73.9291	43.5518	39.1414	78.5713	81.7205	26.2514	43.7782	78.5713	81.7205	26.2514	43.7782	78.5713	81.7205	26.2514	43.7782	78.5713	81.7205	45.9427	47.782
c.874_876delinsTCG	p.Glu292Ser	0.825123	0	1.07942	1.06089	0.825123	0	1.07942	1.06089	0	0	0	0	0	0	0	0	0	0	0	0	0	0	0	0	0	0	0	0	0	0	0	0
c.872A>G	p.Glu291Gly	502.912	462.487	432.849	421.175	502.912	462.487	432.849	421.175	252.774	268.243	215.042	225.761	225.064	266.777	226.223	281.352	148.701	174.051	167.073	141.472	148.701	174.051	167.073	141.472	148.701	174.051	167.073	141.472	148.701	174.051	144.281	135.727
c.1009_1011delinsCAG	p.Met337Gln	3.59825	7.96784	1.05354	0.99379	3.59825	7.96784	1.05354	0.99379	1.08981	0	0	0	0	0	0	0	0	0	0	0	0	0	0	0	0	0	0	0	0	0	0	0
c.490_492delinsATC	p.Arg164Ile	2.85675	0	0	0	2.85675	0	0	0	0	0	0.464913	0.700137	0.538114	0.245695	0.666314	1.35359	2.3954	1.10872	0.465186	0	2.3954	1.10872	0.465186	0	2.3954	1.10872	0.465186	0	2.3954	1.10872	1.43598	0.22428
c.994_996delinsATG	p.Phe332Met	17.4681	22.0111	25.4035	18.5322	17.4681	22.0111	25.4035	18.5322	3.59028	1.39081	1.8014	0.63952	0.7645	1.24803	0	3.1901	0.817892	0	0	0	0.817892	0	0	0	0.817892	0	0	0	0.817892	0	0	0.474301
c.721_723delinsTCT	p.Leu241Ser	0.745712	0.680736	0	0.498741	0.745712	0.680736	0	0.498741	0	0	0	1.03362	0	0	0.160761	0	0	0	0	0	0	0	0	0	0	0	0	0	0	0	0	0
c.328_330delinsACG	p.Glu110Thr	0	0.188656	1.59685	0	0	0.188656	1.59685	0	0	1.13571	0	0	0.591925	0	0.33711	0	0.937139	0	0	0.44913	0.937139	0	0	0.44913	0.937139	0	0	0.44913	0.937139	0	0.395085	0.212835
c.797G>A	p.Arg266Lys	399.772	383.215	356.21	346.912	399.772	383.215	356.21	346.912	255.844	280.833	202.45	218.764	240.934	279.656	200.198	253.079	187.188	170.162	121.899	116.15	187.188	170.162	121.899	116.15	187.188	170.162	121.899	116.15	187.188	170.162	135.389	124.245
c.355_357delinsGGG	p.Lys119Gly	8.41043	5.28238	6.38739	5.28712	8.41043	5.28238	6.38739	5.28712	0.897135	1.13571	0	3.20823	0.591925	0	0	0	0	0	0	0	0	0	0	0	0	0	0	0	0	0	0	0
c.835_837delinsTGT	p.Gly279Cys	1.65025	1.59341	0.539712	1.59134	1.65025	1.59341	0.539712	1.59134	3.07013	1.93678	0	0.466448	0.72136	0.613281	1.33465	0	0.874709	0	0	0.550475	0.874709	0	0	0.550475	0.874709	0	0	0.550475	0.874709	0	1.21244	0
c.97_99delinsAGT	p.Pro33Ser	50.6569	45.9489	54.8286	44.8695	50.6569	45.9489	54.8286	44.8695	25.5564	11.4269	25.3688	22.0687	13.3533	18.5672	17.5122	16.6837	0	0	0	0	0	0	0	0	0	0	0	0	0	0	0	0
c.1151A>C	p.Lys384Thr	48.4455	58.465	53.1218	49.6523	48.4455	58.465	53.1218	49.6523	31.3134	27.7706	13.8624	10.7295	28.6667	19.7713	20.6911	20.1018	36.2917	36.7714	12.1106	11.4054	36.2917	36.7714	12.1106	11.4054	36.2917	36.7714	12.1106	11.4054	36.2917	36.7714	15.0303	17.1593
c.219T>G	p.Ser73=	12.1821	12.1897	8.93228	12.4265	12.1821	12.1897	8.93228	12.4265	13.2624	18.5162	13.1335	10.9939	13.4341	15.474	11.2849	24.3008	15.191	16.0878	7.60767	11.2936	15.191	16.0878	7.60767	11.2936	15.191	16.0878	7.60767	11.2936	15.191	16.0878	9.78714	9.707
c.1495_1497delinsTCG	p.Leu499Ser	0	0	NA	NA	NA	NA	0	0	0.448266	0.913472	NA	NA	NA	NA	0.171581	0.644911	0	0	NA	NA	NA	NA	0	0	0	0	NA	NA	NA	NA	0	0
c.1552_1554delinsTGA	p.Tyr518Ter	0	0.837703	NA	NA	0	0.837703	NA	NA	0.448266	0	NA	NA	0	0	NA	NA	0	0	NA	NA	0	0	NA	NA	0	0	NA	NA	0	0	NA	NA
c.1222T>C	p.Trp408Arg	184.337	163.519	142.765	131.027	184.337	163.519	142.765	131.027	143.346	153.588	111.592	99.721	133.119	141.224	130.26	125.123	187.344	169.884	99.5179	102.648	187.344	169.884	99.5179	102.648	187.344	169.884	99.5179	102.648	187.344	169.884	125.025	122.567
c.565G>A	p.Val189Met	212.183	243.137	142.946	150.606	212.183	243.137	142.946	150.606	175.362	182.744	134.189	123.413	197.855	195.084	149.826	145.223	166.386	179.09	141.008	120.39	166.386	179.09	141.008	120.39	166.386	179.09	141.008	120.39	166.386	179.09	136.035	128.274
c.1376T>A	p.Val459Glu	265.918	285.325	271.141	261.352	265.918	285.325	271.141	261.352	245.174	219.494	209.536	183.478	252.603	252.502	192.195	203.698	252.175	254.328	159.38	168.886	252.175	254.328	159.38	168.886	252.175	254.328	159.38	168.886	252.175	254.328	153.465	176.265
c.382_384delinsATG	p.Glu128Met	19.1571	15.6585	20.759	5.28712	19.1571	15.6585	20.759	5.28712	21.5312	9.0857	16.294	12.8329	11.8385	23.8019	9.43908	18.8198	0	0	0	0	0	0	0	0	0	0	0	0	0	0	0	0
c.898_900delinsGGT	p.Thr300Gly	4.36703	8.61303	11.7723	8.64836	4.36703	8.61303	11.7723	8.64836	0	0.927209	0	0.63952	0	0	0	0	0	0	0	0	0	0	0	0	0	0	0	0	0	0	0	0
c.1090_1092delinsAGG	p.Leu364Arg	298.655	270.068	250.743	245.466	298.655	270.068	250.743	245.466	18.5269	23.5017	18.2372	18.3144	18.5649	15.572	16.9526	11.5901	2.90934	0	0	0	2.90934	0	0	0	2.90934	0	0	0	2.90934	0	0.236587	0.650364
c.749T>G	p.Met250Arg	58.1655	45.3824	53.4193	34.4131	58.1655	45.3824	53.4193	34.4131	11.3467	7.54427	5.48869	6.7185	7.89747	13.5328	8.84184	11.7453	13.8239	10.9978	3.44622	8.31567	13.8239	10.9978	3.44622	8.31567	13.8239	10.9978	3.44622	8.31567	13.8239	10.9978	5.75864	8.31858
c.712G>A	p.Asp238Asn	675.615	654.187	610.343	596.494	675.615	654.187	610.343	596.494	281.921	289.916	208.57	190.185	302.534	302.985	234.711	232.632	184.647	196.268	88.617	87.3145	184.647	196.268	88.617	87.3145	184.647	196.268	88.617	87.3145	184.647	196.268	107.974	108.344
c.301_303delinsGTT	p.Leu101Val	83.9213	96.0401	76.4206	88.8972	83.9213	96.0401	76.4206	88.8972	15.3564	8.14715	10.882	8.24541	7.32769	10.6718	9.02792	13.4074	0	0	0	0	0	0	0	0	0	0	0	0	0	0	0	0
c.793_795delinsCCG	p.Ala265Pro	0.412561	0	NA	NA	0.412561	0	NA	NA	0	0	NA	NA	0	0	NA	NA	0	0	NA	NA	0	0	NA	NA	0	0	NA	NA	0	0	NA	NA
c.1021_1023delinsAGT	p.Gln341Ser	33.5837	19.7099	15.2764	25.3417	33.5837	19.7099	15.2764	25.3417	5.44907	0	1.01318	1.5262	1.75141	2.39569	1.08208	1.9983	0	0	0	0	0	0	0	0	0	0	0	0	0	0	0	0
c.169_171delinsAGG	p.Gly57Arg	0.726808	0	NA	NA	0.726808	0	NA	NA	0	0.975226	NA	NA	0	0	NA	NA	0	0	NA	NA	0	0	NA	NA	0	0	NA	NA	0	0	NA	NA
c.574_576delinsGCG	p.Pro192Ala	1.47009	1.20964	NA	NA	1.47009	1.20964	0	0	0	0.880694	NA	NA	0.991755	0.494509	0.186119	0.667182	1.54061	0	NA	NA	1.54061	0	0	0	1.54061	0	NA	NA	1.54061	0	0.896444	1.28274
c.856_858delinsGTT	p.Ile286Val	14.0271	8.76375	21.0488	16.9743	14.0271	8.76375	21.0488	16.9743	10.2338	2.90516	7.26494	3.26514	2.88544	1.5332	2.6693	2.41356	0	0	0	0	0	0	0	0	0	0	0	0	0	0	0	0
c.1203C>A	p.Asp401Glu	249.845	295.065	168.219	191.713	249.845	295.065	168.219	191.713	173.267	139.42	55.4495	67.5326	168.376	169.468	91.2289	79.1765	156.937	123.552	22.6416	26.4605	156.937	123.552	22.6416	26.4605	156.937	123.552	22.6416	26.4605	156.937	123.552	54.6556	56.7308
c.1162G>A	p.Asp388Asn	473.182	469.547	422.761	422.045	473.182	469.547	422.761	422.045	387.59	405.507	318.142	356.597	403.641	417.081	360.683	356.499	190.286	233.131	153.226	135.04	190.286	233.131	153.226	135.04	190.286	233.131	153.226	135.04	190.286	233.131	151.214	154.084
c.112G>T	p.Ala38Ser	308.166	313.38	214.524	234.327	308.166	313.38	214.524	234.327	209.164	202.847	100.231	89.8851	210.729	230.814	96.4195	131.057	125.671	146.468	26.6592	26.4099	125.671	146.468	26.6592	26.4099	125.671	146.468	26.6592	26.4099	125.671	146.468	43.0059	43.5644
c.1636_1638delinsGTT	p.Gln546Val	1.07735	3.83921	7.21305	6.04698	1.07735	3.83921	7.21305	6.04698	0	0	0	0	0	0	0	0	0	0	0	0	0	0	0	0	0	0	0	0	0	0	0	0
c.886_888delinsGTG	p.Thr296Val	357.278	363.696	345.415	356.46	357.278	363.696	345.415	356.46	25.5844	39.7039	29.5441	34.0507	39.6748	37.4101	28.0277	35.5138	0	0	0	0	0	0	0	0	0	0	0	0	0	0	0	0
c.1354_1356delinsTGA	p.Ala452Ter	0	0	NA	NA	NA	NA	NA	NA	0.8311	0	NA	NA	NA	NA	NA	NA	0	0	NA	NA	NA	NA	NA	NA	0	0	NA	NA	NA	NA	NA	NA
c.1441_1443delinsTAG	p.Lys481Ter	10.5621	10.0038	11.4117	10.3506	10.5621	10.0038	11.4117	10.3506	3.3244	0	2.31959	1.10529	1.40726	7.84611	1.76326	3.72051	0	0	0	0	0	0	0	0	0	0	0	0	0	0	0	0
c.655_657delinsACA	p.Ile219Thr	0.98006	0.604818	NA	NA	0.98006	0.604818	NA	NA	0	0	NA	NA	0	0	NA	NA	0	0.579578	NA	NA	0	0.579578	NA	NA	0	0.579578	NA	NA	0	0.579578	NA	NA
c.412_414delinsTCT	p.Pro138Ser	57.004	57.3515	25.5496	37.0098	57.004	57.3515	25.5496	37.0098	5.38281	5.67856	3.25879	0	0.591925	2.25153	0.33711	0	0	0	0	0	0	0	0	0	0	0	0	0	0	0	0	0.212835
c.1253G>A	p.Gly418Asp	655.67	634.886	527.444	568.629	655.67	634.886	527.444	568.629	733.163	656.823	625.679	621.919	647.858	704.196	627.205	704.636	157.235	190.909	131.745	120.372	157.235	190.909	131.745	120.372	157.235	190.909	131.745	120.372	157.235	190.909	127.118	122.991
c.403A>T	p.Thr135Ser	164.938	165.64	151.7	129.534	164.938	165.64	151.7	129.534	106.759	99.9426	104.281	93.0388	108.322	121.261	92.3681	102.612	98.3996	103.068	75.8501	86.233	98.3996	103.068	75.8501	86.233	98.3996	103.068	75.8501	86.233	98.3996	103.068	99.1664	99.6066
c.448_450delinsAGT	p.Thr150Ser	0	2.75164	NA	NA	0	2.75164	NA	NA	0	0	NA	NA	0	0	NA	NA	0	0	NA	NA	0	0	NA	NA	0	0	NA	NA	0	0	NA	NA
c.620C>G	p.Ala207Gly	97.0259	114.915	50.2082	39.5752	97.0259	114.915	50.2082	39.5752	77.1973	61.2082	33.5473	32.2556	92.2332	81.594	57.5107	62.9375	81.6525	81.1409	42.7523	34.8858	81.6525	81.1409	42.7523	34.8858	81.6525	81.1409	42.7523	34.8858	81.6525	81.1409	63.4234	61.2508
c.724_726delinsTAC	p.Gln242Tyr	0	0.226912	NA	NA	0	0.226912	NA	NA	0	0	NA	NA	0	0	NA	NA	0	0	NA	NA	0	0	NA	NA	0	0	NA	NA	0	0	NA	NA
c.526G>T	p.Glu176Ter	755.135	892.448	621.272	538.902	755.135	892.448	621.272	538.902	346.659	259.014	102.746	110.855	422.42	293.605	161.081	166.491	371.286	363.105	49.3098	48.0242	371.286	363.105	49.3098	48.0242	371.286	363.105	49.3098	48.0242	371.286	363.105	127.802	102.945
c.640_642delinsGCT	p.Ile214Ala	4.9003	10.2819	13.5858	9.34416	4.9003	10.2819	13.5858	9.34416	0	0.880694	2.4398	0.467473	0.495878	0	0.372237	0	0	0	0	0	0	0	0	0	0	0	0	0	0	0	0	0
c.397_399delinsATC	p.Asp133Ile	0	0.188656	NA	NA	0	0.188656	NA	NA	0	0	NA	NA	0	0	NA	NA	0	0	NA	NA	0	0	NA	NA	0	0	NA	NA	0	0	NA	NA
c.706_708delinsGCG	p.Thr236Ala	13.4228	7.48809	9.66093	15.9597	13.4228	7.48809	9.66093	15.9597	0	1.07775	0.997944	0.516808	1.82249	0	1.76837	0	0	0	0	0	0	0	0	0	0	0	0	0	0	0	0	0
c.991_993delinsCAT	p.Ala331His	66.2332	53.9112	50.807	58.6853	66.2332	53.9112	50.807	58.6853	0	4.63605	2.40187	5.11616	0	11.2323	2.42985	7.01823	0	0	0	0	0	0	0	0	0	0	0	0	0	0	0	0
c.97_99delinsGGT	p.Pro33Gly	6.2347	1.70181	6.09207	0	6.2347	1.70181	6.09207	0	0	0	0	0	0	0	0	0	0	0	0	0	0	0	0	0	0	0	0	0	0	0	0	0
c.405G>A	p.Thr135=	806.934	940.829	740.937	766.632	806.934	940.829	740.937	766.632	1029.01	1124.35	1023.26	930.388	1151.89	1143.78	1090.21	1061.52	201.485	204.212	162.834	146.417	201.485	204.212	162.834	146.417	201.485	204.212	162.834	146.417	201.485	204.212	156.849	140.896
c.1294_1296delinsGTC	p.Gly432Val	0	0.679749	0	0	0	0.679749	0	0	0.29925	1.01518	0	0.554295	0.909274	0.310835	0.27913	0.269562	0	0	0	0	0	0	0	0	0	0	0	0	0	0	0	0
c.910_912delinsCAT	p.Glu304His	13.8289	20.7351	14.2507	21.0032	13.8289	20.7351	14.2507	21.0032	0	4.17244	0	1.27904	0.7645	7.48819	1.82239	5.10417	0	0	0	0	0	0	0	0	0	0	0	0	0	0	0	0
c.295_297delinsGCT	p.Phe99Ala	0	0.369385	NA	NA	0	0.369385	NA	NA	0	0	NA	NA	0	0	NA	NA	0	0	NA	NA	0	0	NA	NA	0	0	NA	NA	0	0	NA	NA
c.1318_1320delinsTCG	p.Glu440Ser	0	0.679749	NA	NA	0	0.679749	0	0	0	0	NA	NA	0	0.155417	0	0.269562	0	0	NA	NA	0	0	0	0	0	0	NA	NA	0	0	0	0
c.55_57delinsACG	p.Ser19Thr	36.6288	15.3163	24.3683	24.9275	36.6288	15.3163	24.3683	24.9275	0	0	0	1.7655	0.667664	2.18438	2.02064	2.38339	0	0	0.627566	0	0	0	0.627566	0	0	0	0.627566	0	0	0	0	0
c.106_108delinsTTG	p.Lys36Leu	194.834	177.839	207.13	225.594	194.834	177.839	207.13	225.594	176.572	166.507	157.417	146.095	159.572	169.017	158.284	174.464	0	0	0	0	0	0	0	0	0	0	0	0	0	0	0	0
c.655_657delinsGCG	p.Ile219Ala	21.0713	16.3301	10.0416	14.2911	21.0713	16.3301	10.0416	14.2911	1.90611	0.440347	1.2199	0	0.991755	1.73078	1.48895	0.889576	0	0	0	0	0	0	0	0	0	0	0	0	0	0	0	0
c.751_753delinsGAG	p.Leu251Glu	0	0.453824	0	0	0	0.453824	0	0	0.87282	1.07775	0.498972	0	0.607498	0	0.321521	0	0	0	0	0	0	0	0	0	0	0	0	0	0	0	0	0.202892
c.322_324delinsTCG	p.Lys108Ser	69.7089	75.7239	75.4281	76.9486	69.7089	75.7239	75.4281	76.9486	6.9802	4.4439	6.37912	5.49694	9.15961	6.93664	11.2849	15.0833	0	0	0	0	0	0	0	0	0	0	0	0	0	0	0	0
c.1409C>A	p.Ala470Asp	741.836	719.403	370.651	452.191	741.836	719.403	370.651	452.191	405.577	389.402	114.433	119.371	377.85	375.9	150.679	145.565	339.617	342.163	67.9775	70.0931	339.617	342.163	67.9775	70.0931	339.617	342.163	67.9775	70.0931	339.617	342.163	90.1245	94.4171
c.4_6delinsCTA	p.Pro2Leu	0	0.850906	0	1.24637	0	0.850906	0	1.24637	0	0	0.650482	0	1.33533	0.819143	0	0	0	0	0	0	0	0	0	0	0	0	0	0	0	0	0	0
c.1546_1548delinsAAT	p.Ile516Asn	24.59	35.1835	30.617	40.0439	24.59	35.1835	30.617	40.0439	31.3787	19.1829	30.371	26.3374	28.5718	25.5656	25.394	25.7964	0	0	0	0.520418	0	0	0	0.520418	0	0	0	0.520418	0	0	0	0
c.6T>A	p.Pro2=	157.426	147.632	123.06	123.391	157.426	147.632	123.06	123.391	151.015	146.918	125.543	112.109	123.518	126.148	113.829	125.843	143.348	142.081	123.63	112.482	143.348	142.081	123.63	112.482	143.348	142.081	123.63	112.482	143.348	142.081	120.423	106.187
c.1341C>G	p.Pro447=	199.129	265.102	177.556	175.449	199.129	265.102	177.556	175.449	105.037	78.169	21.6311	21.6175	112.75	71.1811	41.3112	42.8604	96.5264	64.9731	21.5975	9.58717	96.5264	64.9731	21.5975	9.58717	96.5264	64.9731	21.5975	9.58717	96.5264	64.9731	39.9808	39.2096
c.1600_1602delinsTTA	p.Val534Leu	1.34668	1.09692	2.77425	0.549726	1.34668	1.09692	2.77425	0.549726	3.32462	0	2.33163	0	2.02691	2.14341	0.355487	0	0.810521	1.30281	0.976952	0.966128	0.810521	1.30281	0.976952	0.966128	0.810521	1.30281	0.976952	0.966128	0.810521	1.30281	0.976952	0.966128
c.673_675delinsTGC	p.Asn225Cys	0	0.226912	0	0.498741	0	0.226912	0	0.498741	0	1.07775	0	0	0	0	0	0	0	0	0	0	0	0	0	0	0	0	0	0	0	0	0	0
c.1078_1080delinsTAA	p.Ala360Ter	1.19942	0	NA	NA	1.19942	0	0	0	0	0	NA	NA	0	0	0.360694	0	0	0	NA	NA	0	0	0	0	0	0	NA	NA	0	0	0	0
c.1096_1098delinsACG	p.Glu366Thr	169.118	133.356	134.854	139.131	169.118	133.356	134.854	139.131	248.478	156.217	199.596	172.969	167.785	200.639	170.969	181.845	0	0	0	0	0	0	0	0	0	0	0	0	0	0	0	0
c.223A>T	p.Lys75Ter	80.0862	110.077	69.4733	64.5221	80.0862	110.077	69.4733	64.5221	112.381	94.0625	70.9208	68.3192	103.198	110.986	84.6368	88.8238	109.018	108.11	67.9256	74.8199	109.018	108.11	67.9256	74.8199	109.018	108.11	67.9256	74.8199	109.018	108.11	90.2197	89.3661
c.976_978delinsGGT	p.Ser326Gly	59.6827	68.5852	56.3833	75.3643	59.6827	68.5852	56.3833	75.3643	11.9676	11.1265	13.8107	8.95328	9.9385	28.7047	7.28954	14.0365	0	0	0	0	0	0	0	0	0	0	0	0	0	0	0	0
c.1261_1263delinsTAT	p.Ala421Tyr	12.142	14.2747	13.5778	18.9543	12.142	14.2747	13.5778	18.9543	0	1.01518	1.08155	2.21718	0.454637	0	0.55826	0	0	0	0	0	0	0	0	0	0	0	0	0	0	0	0	0
c.1078_1080delinsTGG	p.Ala360Trp	43.179	42.7747	45.3024	49.6895	43.179	42.7747	45.3024	49.6895	1.08981	2.76491	4.05271	2.03493	1.75141	2.99462	3.96763	2.39796	0	0	0	0	0	0	0	0	0	0	0	0	0	0	0	0
c.553_555delinsTGT	p.Gly185Cys	152.889	146.366	131.723	141.811	152.889	146.366	131.723	141.811	2.85916	6.16486	6.0995	4.67473	10.9093	7.17038	10.4226	9.78534	1.54061	0	0	0	1.54061	0	0	0	1.54061	0	0	0	1.54061	0	0	0
c.1310T>G	p.Ile437Ser	15.3799	34.6672	11.4889	13.1222	15.3799	34.6672	11.4889	13.1222	17.3565	14.2125	5.94855	6.09724	17.2762	17.0959	18.1434	15.9042	13.9629	24.8662	2.15975	5.3262	13.9629	24.8662	2.15975	5.3262	13.9629	24.8662	2.15975	5.3262	13.9629	24.8662	12.3018	14.4104
c.1327_1329delinsGCG	p.Phe443Ala	29.9504	52.3407	32.3778	37.4226	29.9504	52.3407	32.3778	37.4226	4.788	8.12146	2.16311	11.6402	3.18246	4.19627	1.67478	7.27818	0	0	0	0	0	0	0	0	0	0	0	0	0	0	0	0
c.1000_1002delinsTAA	p.Phe334Ter	0	0.319001	NA	NA	0	0.319001	0	0	1.19676	0	NA	NA	0.7645	0	0	0.638021	0	0	NA	NA	0	0	0	0	0	0	NA	NA	0	0	0	0
c.1378_1380delinsGAG	p.Thr460Glu	38.5208	47.4093	44.7338	57.5751	38.5208	47.4093	44.7338	57.5751	9.9732	10.9382	13.9175	10.5002	11.2581	7.13283	9.1369	8.83621	0	0	0	0	0	0	0	0	0	0	0	0	0	0	0	0
c.289_291delinsATC	p.Lys97Ile	0	0	NA	NA	0	0	0	0	0	0.74065	NA	NA	0.610641	0	0.564245	0	0	0.643511	NA	NA	0	0.643511	0	0	0	0.643511	NA	NA	0	0.643511	0.355896	0
c.987G>A	p.Glu329=	225.63	226.81	207.565	200.766	225.63	226.81	207.565	200.766	360.225	317.569	294.229	287.145	305.035	273.319	282.47	279.453	87.5144	115.211	71.0362	61.1242	87.5144	115.211	71.0362	61.1242	87.5144	115.211	71.0362	61.1242	87.5144	115.211	77.8764	75.4139
c.316_318delinsTCT	p.Leu106Ser	43.3142	25.4876	39.699	32.5	43.3142	25.4876	39.699	32.5	2.79208	0.74065	3.00194	1.96319	8.54897	9.60458	3.94972	5.02776	0.893591	0	0	0	0.893591	0	0	0	0.893591	0	0	0	0.893591	0	0	0.308159
c.1227G>A	p.Trp409Ter	280.314	267.203	289.956	283.202	280.314	267.203	289.956	283.202	241.461	237.183	194.766	191.237	232.629	227.841	206.911	214.966	103.971	102.96	62.1329	60.2204	103.971	102.96	62.1329	60.2204	103.971	102.96	62.1329	60.2204	103.971	102.96	75.1514	73.5399
c.1152G>T	p.Lys384Asn	186.47	158.038	152.725	147.118	186.47	158.038	152.725	147.118	50.1014	63.1922	34.6559	27.1393	68.5366	70.6118	31.9771	34.05	46.1003	49.2737	8.95134	11.4054	46.1003	49.2737	8.95134	11.4054	46.1003	49.2737	8.95134	11.4054	46.1003	49.2737	16.3967	8.75476
c.4_6delinsAAA	p.Pro2Lys	0	0	NA	NA	NA	NA	NA	NA	0	1.63242	NA	NA	NA	NA	NA	NA	0	0	NA	NA	NA	NA	NA	NA	0	0	NA	NA	NA	NA	NA	NA
c.1052G>C	p.Gly351Ala	1764.34	1579.73	1562.93	1626.34	1764.34	1579.73	1562.93	1626.34	198.346	167.277	160.589	138.375	157.276	224.596	159.787	206.624	58.1867	59.144	32.1757	34.3183	58.1867	59.144	32.1757	34.3183	58.1867	59.144	32.1757	34.3183	58.1867	59.144	49.2101	46.1758
c.274_276delinsAGT	p.Ile92Ser	1.35357	0.369385	0	0.477942	1.35357	0.369385	0	0.477942	0	0	0	0	0	0	0	0	0	0	0	0	0	0	0	0	0	0	0	0	0	0	0	0.154079
c.1090_1092delinsGGT	p.Leu364Gly	4.79766	12.1614	5.79449	8.94411	4.79766	12.1614	5.79449	8.94411	0	0	0.506589	0	0.700563	0	1.44277	0	0	0	0	0	0	0	0	0	0	0	0	0	0	0	0	0
c.391G>A	p.Glu131Lys	387.814	457.303	252.302	309.296	387.814	457.303	252.302	309.296	340.911	188.528	123.834	112.288	322.599	311.676	162.15	166.689	304.57	296.896	135.695	132.044	304.57	296.896	135.695	132.044	304.57	296.896	135.695	132.044	304.57	296.896	163.565	154.731
c.164A>C	p.Gln55Pro	70.5003	54.4193	10.6729	4.33939	70.5003	54.4193	10.6729	4.33939	60.9375	71.1915	13.3641	10.2726	61.1557	56.0826	36.8909	31.1482	50.7895	60.7982	12.0228	10.6492	50.7895	60.7982	12.0228	10.6492	50.7895	60.7982	12.0228	10.6492	50.7895	60.7982	26.5356	32.2099
c.196_198delinsGCC	p.His66Ala	3.63404	0	NA	NA	3.63404	0	0	0	0	0	NA	NA	0	0.648354	0.83843	0	0	0.552711	NA	NA	0	0.552711	0	0	0	0.552711	NA	NA	0	0.552711	0.45751	0.463451
c.463_465delinsCGC	p.Ala155Arg	0	0	NA	NA	0	0	NA	NA	0	0	NA	NA	0	0	NA	NA	0	0.554358	NA	NA	0	0.554358	NA	NA	0	0.554358	NA	NA	0	0.554358	NA	NA
c.843T>C	p.Asp281=	150.585	153.366	135.468	116.698	150.585	153.366	135.468	116.698	123.829	125.89	126.894	135.27	153.65	147.187	141.807	142.745	149.575	160.438	121.182	121.655	149.575	160.438	121.182	121.655	149.575	160.438	121.182	121.655	149.575	160.438	129.327	132.036
c.1478C>T	p.Thr493Met	879.972	988.49	776.048	831.198	879.972	988.49	776.048	831.198	1056.56	998.425	882.06	820.848	937.025	814.811	907.32	795.497	318.396	355.848	220.836	226.382	318.396	355.848	220.836	226.382	318.396	355.848	220.836	226.382	318.396	355.848	237.825	233.016
c.199_201delinsTCT	p.His67Ser	196.238	175.768	213.457	201.348	196.238	175.768	213.457	201.348	167.99	167.739	148.119	145.1	129.68	190.94	131.634	168.67	0	0	0	0	0	0	0	0	0	0	0	0	0	0	0	0
c.1075_1077delinsACT	p.Lys359Thr	158.323	138.389	125.898	118.758	158.323	138.389	125.898	118.758	144.945	141.01	133.233	141.428	133.107	125.175	117.586	114.702	0	0	0	0	0	0	0	0	0	0	0	0	0	0	0	0
c.659T>A	p.Leu220Gln	201.402	203.824	191.973	158.851	201.402	203.824	191.973	158.851	101.977	124.618	106.131	128.555	149.755	130.056	123.024	112.754	150.467	140.258	113.256	106.709	150.467	140.258	113.256	106.709	150.467	140.258	113.256	106.709	150.467	140.258	110.935	118.653
c.76G>A	p.Gly26Arg	173.792	202.941	183.981	168.261	173.792	202.941	183.981	168.261	243.947	228.539	180.183	216.715	235.685	243.013	187.92	194.008	121.846	136.753	92.8797	93.3481	121.846	136.753	92.8797	93.3481	121.846	136.753	92.8797	93.3481	121.846	136.753	88.8517	83.9049
c.181_183delinsAGT	p.Ser61=	61.0518	56.9213	61.9026	50.3369	61.0518	56.9213	61.9026	50.3369	2.47044	2.92568	1.11367	3.21018	8.84179	9.72531	5.86901	8.81552	0	0	0	0	0	0	0	0	0	0	0	0	0	0	0	0
c.820_822delinsTGG	p.Gly274Trp	266.927	269.684	256.363	246.127	266.927	269.684	256.363	246.127	143.273	170.436	183.077	174.452	176.012	150.56	142.474	135.504	0	0	0	0	0	0	0	0	0	0	0	0	0	0	0	0
c.922_924delinsAAT	p.Tyr308Asn	66.9611	64.1192	53.9049	71.0401	66.9611	64.1192	53.9049	71.0401	4.78704	7.41768	6.60514	10.8718	8.4095	8.73622	10.9343	12.1224	0	0	0	0	0	0	0	0	0	0	0	0	0	0	0	0
c.1639_1641delinsTAT	p.Glu547Tyr	1.07735	0	0	0	1.07735	0	0	0	0.664923	2.42988	0	0.571742	1.10559	1.78618	0.888718	0.386087	1.08069	0	0	0.966128	1.08069	0	0	0.966128	1.08069	0	0	0.966128	1.08069	0	0	0.966128
c.1256T>A	p.Leu419Gln	139.229	144.107	104.444	119.072	139.229	144.107	104.444	119.072	86.4833	92.3816	55.7	57.0924	80.9254	96.6696	64.1999	89.4946	78.9209	88.2351	55.0736	47.9358	78.9209	88.2351	55.0736	47.9358	78.9209	88.2351	55.0736	47.9358	78.9209	88.2351	50.9157	47.5877
c.1180_1182delinsTTG	p.Lys394Leu	526.198	486.447	536.751	552.612	526.198	486.447	536.751	552.612	194.143	177.675	189.915	197.549	152.889	221.25	155.653	223.171	0.980858	0	0	0.456215	0.980858	0	0	0.456215	0.980858	0	0	0.456215	0.980858	0	0	0
c.1144_1146delinsGGG	p.Met382Gly	62.4612	61.6623	86.3229	84.5928	62.4612	61.6623	86.3229	84.5928	4.17512	6.23421	8.31743	3.78687	5.27204	7.53193	5.17277	4.10241	0	0	0	0	0	0	0	0	0	0	0	0	0	0	0	0
c.1270_1272delinsCCG	p.Thr424Pro	0	0.679749	NA	NA	0	0.679749	NA	NA	0	0	NA	NA	0	0.155417	NA	NA	0	0	NA	NA	0	0	NA	NA	0	0	NA	NA	0	0	NA	NA
c.1375_1377delinsGGC	p.Val459Gly	0	0	0	0	0	0	0	0	0	0.729216	0	0.552643	0.703631	0	0	0.465064	0	0	0	0	0	0	0	0	0	0	0	0	0	0	0.180973	0.292313
c.1601T>G	p.Val534Gly	71.105	96.5287	51.0462	32.4338	71.105	96.5287	51.0462	32.4338	79.7908	67.429	26.2309	23.4414	71.4947	59.301	38.0371	33.9757	66.1925	79.4715	21.4929	21.2548	66.1925	79.4715	21.4929	21.2548	66.1925	79.4715	21.4929	21.2548	66.1925	79.4715	21.4929	21.2548
c.94_96delinsGGG	p.Ser32Gly	176.13	171.883	180.325	159.536	176.13	171.883	180.325	159.536	25.5564	24.4863	11.7087	21.6273	18.0269	22.663	19.5329	23.3572	0	0	0	0	0	0	0	0	0	0	0	0	0	0	0	0
c.481_483delinsTCT	p.Arg161Ser	43.8035	47.695	41.8365	43.2534	43.8035	47.695	41.8365	43.2534	38.0723	42.8291	58.5791	63.0123	63.4975	57.0012	59.302	50.0828	0	0	0	0	0	0	0	0	0	0	0	0	0	0	0	0
c.1516_1518delinsTCA	p.Asp506Ser	0	0.837703	NA	NA	0	0.837703	NA	NA	0	0	NA	NA	0	0.365222	NA	NA	0	0	NA	NA	0	0	NA	NA	0	0	NA	NA	0	0	NA	NA
c.473C>G	p.Ala158Gly	47.6125	63.7463	25.1019	30.8953	47.6125	63.7463	25.1019	30.8953	56.1066	46.908	27.4299	24.7382	56.6814	53.3157	65.1322	66.3258	53.8964	55.4358	27.9112	29.7292	53.8964	55.4358	27.9112	29.7292	53.8964	55.4358	27.9112	29.7292	53.8964	55.4358	70.568	67.5083
c.196_198delinsTTT	p.His66Phe	298.718	305.874	240.139	266.438	298.718	305.874	240.139	266.438	166.343	126.779	103.572	111.714	123.048	118.973	106.481	132.233	0	0	0	0	0	0	0	0	0	0	0	0	0	0	0	0
c.894G>A	p.Gln298=	226.357	252.968	252.176	231.653	226.357	252.968	252.176	231.653	274.058	222.994	195.152	195.054	256.872	253.35	213.827	230.326	155.399	150.716	83.6156	114.794	155.399	150.716	83.6156	114.794	155.399	150.716	83.6156	114.794	155.399	150.716	92.7723	110.749
c.112_114delinsATG	p.Ala38Met	11.6289	7.50611	12.8074	5.20727	11.6289	7.50611	12.8074	5.20727	0.82348	0	0	3.85222	2.21045	0.648354	4.19215	0	0	0	0	0	0	0	0	0	0	0	0	0	0	0	0	0
c.976_978delinsGAG	p.Ser326Glu	0	0.319001	NA	NA	0	0.319001	0	0	0	0	NA	NA	0	0	0.607462	0	0	0	NA	NA	0	0	0	0	0	0	NA	NA	0	0	0	0
c.928_930delinsGAA	p.Phe310Glu	93.891	66.0332	93.5592	77.2175	93.891	66.0332	93.5592	77.2175	4.78704	5.56326	8.40654	6.3952	2.2935	3.74409	8.50447	5.10417	0	0	0	0	0	0	0	0	0	0	0	0	0	0	0	0
c.463_465delinsGTT	p.Ala155Val	11.427	5.50327	7.84435	6.62042	11.427	5.50327	7.84435	6.62042	2.00381	0	0.464913	0.233379	1.61434	1.47417	0	0.676794	1.1977	3.32615	0.465186	0	1.1977	3.32615	0.465186	0	1.1977	3.32615	0.465186	0	1.1977	3.32615	0	0
c.604_606delinsCTG	p.Ser202Leu	6.37039	7.86264	4.72548	4.94691	6.37039	7.86264	4.72548	4.94691	0.953054	0	1.82985	0	0.495878	1.73078	0.558356	1.11197	0	0	0	0	0	0	0	0	0	0	0	0	0	0	0	0
c.1201_1203delinsTGT	p.Asp401Cys	54.844	55.7244	75.2559	72.1797	54.844	55.7244	75.2559	72.1797	3.47926	6.23421	2.77248	7.57374	5.93105	0	1.88101	2.87169	0	0	0	0	0	0	0	0	0	0	0	0	0	0	0	0
c.499_501delinsACA	p.Ile167Thr	0	0	NA	NA	0	0	0	0	0	0	NA	NA	0.358743	0	0.333157	0	0	0.554358	NA	NA	0	0.554358	0	0	0	0.554358	NA	NA	0	0.554358	0	0
c.210G>C	p.Pro70=	202.779	163.258	59.768	80.7126	202.779	163.258	59.768	80.7126	184.459	184.318	40.0923	53.289	182.73	154.308	139.179	145.75	175.159	171.893	60.6367	63.8949	175.159	171.893	60.6367	63.8949	175.159	171.893	60.6367	63.8949	175.159	171.893	126.73	135.559
c.301_303delinsTAT	p.Leu101Tyr	0.225595	0.369385	NA	NA	0.225595	0.369385	NA	NA	0	0	NA	NA	0	0	NA	NA	0	0	NA	NA	0	0	NA	NA	0	0	NA	NA	0	0	NA	NA
c.1078_1080delinsGAA	p.Ala360Glu	1.19942	0	NA	NA	1.19942	0	NA	NA	0	0	NA	NA	0.350282	0	NA	NA	0	0	NA	NA	0	0	NA	NA	0	0	NA	NA	0	0	NA	NA
c.772_774delinsACG	p.Gly258Thr	27.5913	12.7071	17.617	13.9647	27.5913	12.7071	17.617	13.9647	1.74564	4.31101	1.49692	4.65127	0	0	0.160761	0	0	0	0	0	0	0	0	0	0	0	0	0	0	0	0	0
c.1384_1386delinsCCG	p.Gly462Pro	0	0	NA	NA	NA	NA	NA	NA	0.8311	0	NA	NA	NA	NA	NA	NA	0	0	NA	NA	NA	NA	NA	NA	0	0	NA	NA	NA	NA	NA	NA
c.1456_1458delinsCTC	p.Gln486Leu	0	1.67541	NA	NA	0	1.67541	0	0	0.448266	0.913472	NA	NA	0.32468	0.365222	0	0	0	0	NA	NA	0	0	0	0	0	0	NA	NA	0	0	0.344673	0
c.628_630delinsAAT	p.Leu210Asn	62.7238	55.6433	56.1151	56.0649	62.7238	55.6433	56.1151	56.0649	4.76527	6.6052	1.2199	10.2844	4.4629	8.40665	2.9779	6.67182	0	0	0	0	0	0	0	0	0	0	0	0	0	0	0	0
c.259_261delinsAGT	p.Thr87Ser	89.7868	100.103	91.3077	89.8531	89.7868	100.103	91.3077	89.8531	11.1683	11.1097	14.6345	7.46014	6.10641	9.60458	4.51396	5.02776	0	0	0	0	0	0	0	0	0	0	0	0	0	0	0	0
c.282G>A	p.Lys94=	174.159	230.127	158.796	200.736	174.159	230.127	158.796	200.736	145.188	97.7658	93.4354	96.9818	112.969	114.188	99.3072	99.7173	75.0617	80.4389	36.4081	36.7041	75.0617	80.4389	36.4081	36.7041	75.0617	80.4389	36.4081	36.7041	75.0617	80.4389	43.9532	45.4534
c.172_174delinsGTT	p.Arg58Val	3.63404	6.25509	8.53829	3.47151	3.63404	6.25509	8.53829	3.47151	3.29392	0.975226	1.11367	0	0	0.972531	0	0	0	0	0	0	0	0	0	0	0	0	0	0	0	0	0	0
c.946_948delinsGTT	p.Asp316Val	136.833	154.397	142.507	165.554	136.833	154.397	142.507	165.554	5.9838	19.935	14.4112	15.988	16.819	12.4803	11.5418	9.57031	0	0	0	0	0	0	0	0	0	0	0	0	0	0	0	0
c.445_447delinsGGT	p.Asn149Gly	10.4748	5.04467	10.9821	6.17906	10.4748	5.04467	10.9821	6.17906	2.00381	2.03948	0.464913	1.16689	0.538114	3.43972	0.999471	5.41435	0	0	0	0	0	0	0	0	0	0	0	0	0	0	0	0
c.757_759delinsTGT	p.Ala253Cys	17.8971	15.6569	18.1853	13.466	17.8971	15.6569	18.1853	13.466	0	2.15551	0.498972	0.516808	3.03749	4.51095	1.28609	4.16768	0	0.845983	0	0	0	0.845983	0	0	0	0.845983	0	0	0	0.845983	0	0.202892
c.1285_1287delinsACT	p.Ile429Thr	20.2367	16.9937	12.5333	13.6082	20.2367	16.9937	12.5333	13.6082	31.4213	31.4706	24.8757	29.3776	22.7319	19.4272	30.146	19.1389	0	0	0	0	0	0	0	0	0	0	0	0	0	0	0	0
c.646A>T	p.Asn216Tyr	97.5159	116.73	93.9189	86.8457	97.5159	116.73	93.9189	86.8457	72.4321	65.1713	61.605	52.357	77.8528	75.1654	63.2803	68.7198	82.6796	70.1289	61.5033	45.1463	82.6796	70.1289	61.5033	45.1463	82.6796	70.1289	61.5033	45.1463	82.6796	70.1289	66.5609	61.8922
c.1358G>T	p.Gly453Val	2003.7	1969.88	1575.27	1584.28	2003.7	1969.88	1575.27	1584.28	1451.1	1461.35	1074.74	996.416	1402.34	1376.64	1000.25	1094.76	413.005	399.845	94.1581	96.0331	413.005	399.845	94.1581	96.0331	413.005	399.845	94.1581	96.0331	413.005	399.845	157.446	164.572
c.1003_1005delinsAGG	p.Ala335Arg	15.5924	16.7744	16.3299	20.8696	15.5924	16.7744	16.3299	20.8696	1.08981	2.76491	1.51977	1.5262	1.75141	3.59354	1.44277	2.79762	0	0	0	0	0	0	0	0	0	0	0	0	0	0	0	0
c.571_573delinsCGG	p.Thr191Arg	56.8435	58.0626	42.5293	48.3697	56.8435	58.0626	42.5293	48.3697	1.90611	10.5683	2.4398	6.07715	3.47114	9.39567	2.79178	13.1212	0	0	0	0	0	0	0	0	0	0	0	0	0	0	0	0
c.694_696delinsTGG	p.His232Trp	89.4855	61.0393	79.5606	74.3124	89.4855	61.0393	79.5606	74.3124	1.74564	5.38877	4.49075	7.75211	1.215	3.75912	2.89369	4.16768	0	0	0	0	0	0	0	0	0	0	0	0	0	0	0	0
c.407T>C	p.Leu136Pro	600.411	730.289	608.399	557.791	600.411	730.289	608.399	557.791	532.898	985.798	325.879	304.782	455.191	589.579	507.013	649.282	542.603	506.877	407.782	388.498	542.603	506.877	407.782	388.498	542.603	506.877	407.782	388.498	542.603	506.877	376.911	382.038
c.1606_1608delinsGTA	p.Ala536Val	0.269337	0	0.55485	0.549726	0.269337	0	0.55485	0.549726	0	0	0	0	0.184265	0	0.355487	0.386087	0	0	0	0	0	0	0	0	0	0	0	0	0	0	0	0
c.937_939delinsCGG	p.Thr313Arg	2.18351	1.91401	0	1.23548	2.18351	1.91401	0	1.23548	0	0	0	0	0	0	0	0	0	0	0	0	0	0	0	0	0	0	0	0	0	0	0	0
c.670_672delinsTAT	p.Arg224Tyr	70.0969	67.1659	56.2607	65.335	70.0969	67.1659	56.2607	65.335	1.74564	6.46652	4.49075	4.65127	3.03749	3.75912	1.60761	9.09312	0	0	0	0	0	0	0	0	0	0	0	0	0	0	0	0
c.1423_1425delinsGAT	p.Pro475Asp	31.0651	26.9667	40.6256	23.9357	31.0651	26.9667	40.6256	23.9357	34.9062	17.5012	16.2371	31.5007	33.0706	31.3845	25.3268	32.0894	0	0	0	0	0	0	0	0	0	0	0	0	0	0	0.180973	0
c.292_294delinsTTG	p.Lys98Leu	169.873	175.089	189.563	165.846	169.873	175.089	189.563	165.846	10.4703	10.3691	8.63058	12.1718	17.7086	23.4779	14.1061	18.4351	0	0	0	0	0	0	0	0	0	0	0	0	0	0	0.177948	0
c.1572C>T	p.Ser524=	508.778	569.848	437.776	463.419	508.778	569.848	437.776	463.419	639.656	649.384	560.175	567.168	589.647	598.012	538.208	532.801	232.619	269.682	143.612	122.698	232.619	269.682	143.612	122.698	232.619	269.682	143.612	122.698	232.619	269.682	143.612	122.698
c.808_810delinsTGT	p.Glu270Cys	30.5295	24.2995	24.8267	35.0095	30.5295	24.2995	24.8267	35.0095	4.09351	1.93678	1.93732	3.73158	1.8034	1.83984	1.66831	1.72397	0	0	0	0	0	0	0	0	0	0	0	0	0	0	0	0
c.895_897delinsTAG	p.Thr299Ter	144.112	118.987	134.453	145.169	144.112	118.987	134.453	145.169	7.18056	12.9809	9.60747	13.4299	9.9385	3.74409	11.5418	3.82812	0	0	0	0	0	0	0	0	0	0	0	0	0	0	0	0
c.800A>G	p.Lys267Arg	218.245	232.638	201.852	170.273	218.245	232.638	201.852	170.273	236.4	216.919	192.279	170.253	256.083	243.166	246.243	209.98	180.19	141.963	133.371	120.004	180.19	141.963	133.371	120.004	180.19	141.963	133.371	120.004	180.19	141.963	146.301	161.97
c.916A>T	p.Ile306Phe	147.023	152.483	135.692	137.756	147.023	152.483	135.692	137.756	135.234	154.844	124.897	120.869	149.842	178.468	152.473	155.677	158.671	141.296	130.973	134.175	158.671	141.296	130.973	134.175	158.671	141.296	130.973	134.175	158.671	141.296	148.958	147.982
c.1109G>T	p.Cys370Phe	616.5	667.202	403.507	423.852	616.5	667.202	403.507	423.852	325.855	346.996	67.3763	76.8187	308.948	356.958	107.487	107.908	295.783	279.998	22.7584	34.3183	295.783	279.998	22.7584	34.3183	295.783	279.998	22.7584	34.3183	295.783	279.998	66.7176	55.2809
c.280A>C	p.Lys94Gln	11.2798	12.1897	5.95485	12.4265	11.2798	12.1897	5.95485	12.4265	13.2624	8.8878	7.12961	4.31903	14.6554	21.8771	8.46368	6.70368	23.2334	19.9489	8.69448	9.17602	23.2334	19.9489	8.69448	9.17602	23.2334	19.9489	8.69448	9.17602	23.2334	19.9489	9.07535	9.39884
c.1496T>C	p.Leu499Pro	178.278	165.028	122.468	126.424	178.278	165.028	122.468	126.424	128.652	133.367	95.0178	86.0354	126.3	139.515	110.841	117.696	121.207	113.283	96.9889	104.084	121.207	113.283	96.9889	104.084	121.207	113.283	96.9889	104.084	121.207	113.283	121.325	105.063
c.635A>G	p.Asn212Ser	173.961	183.865	141.174	151.705	173.961	183.865	141.174	151.705	144.864	133.425	115.891	125.283	161.656	149.836	138.845	148.114	135.574	128.666	96.7552	113.55	135.574	128.666	96.7552	113.55	135.574	128.666	96.7552	113.55	135.574	128.666	129.984	127.312
c.1303_1305delinsGGG	p.Ile435Gly	2.42841	2.719	6.26667	0.972015	2.42841	2.719	6.26667	0.972015	0.897751	2.03036	0.540777	2.21718	0.454637	2.02043	1.95391	2.42606	0	0	0	0	0	0	0	0	0	0	0	0	0	0	0	0
c.325_327delinsAAT	p.Cys109Asn	0	2.07522	NA	NA	0	2.07522	NA	NA	0	0	NA	NA	1.18385	0.321647	NA	NA	0	0	NA	NA	0	0	NA	NA	0	0	NA	NA	0	0	NA	NA
c.1219_1221delinsTTG	p.Pro407Leu	126.141	140.225	151.618	152.175	126.141	140.225	151.618	152.175	151.696	165.49	152.486	135.696	136.085	118.628	140.605	125.534	0	0	0	0	0	0	0	0	0	0	0	0	0	0	0	0
c.1429_1431delinsGTT	p.Asp477Val	154.704	145.272	164.328	157.199	154.704	145.272	164.328	157.199	268.445	247.934	257.474	250.347	240.642	237.523	171.517	146.03	0	0	0	0	0	0	0	0	0	0	0	0	0	0	0.180973	0
c.289_291delinsAGT	p.Lys97Ser	14.2125	19.5774	23.8194	25.3309	14.2125	19.5774	23.8194	25.3309	19.5446	13.3317	18.0116	20.8099	28.7001	11.7389	21.4413	10.8935	0	0	0	0	0	0	0	0	0	0	0	0	0	0	0	0
c.970_972delinsTCT	p.Phe324Ser	66.2332	67.3092	69.3949	55.5966	66.2332	67.3092	69.3949	55.5966	5.9838	8.80849	6.60514	12.1509	4.587	3.74409	9.11193	3.82812	0	0	0	0	0	0	0	0	0	0	0	0	0	0	0	0
c.241_243delinsATT	p.Leu81Ile	17.5964	26.2263	20.842	21.9853	17.5964	26.2263	20.842	21.9853	1.39604	1.4813	4.87815	1.57056	1.83192	1.60076	0	0	0	1.28702	1.08681	0	0	1.28702	1.08681	0	0	1.28702	1.08681	0	0	1.28702	0.177948	0
c.880_882delinsCAG	p.Asn294Gln	8.66379	4.78023	9.1751	2.12179	8.66379	4.78023	9.1751	2.12179	0	0	0	0	0	0	0	0	0	0	0	0	0	0	0	0	0	0	0	0	0	0	0	0
c.1111_1113delinsAGG	p.Val371Arg	77.962	70.0331	72.1677	86.9567	77.962	70.0331	72.1677	86.9567	0	8.29473	1.51977	10.6834	3.15254	5.39031	4.68902	5.9949	0	0	0	0	0	0	0	0	0	0	0	0	0	0	0	0
c.1399_1401delinsCCG	p.Ser467Pro	25.4734	23.4872	32.4092	29.7579	25.4734	23.4872	32.4092	29.7579	5.8177	4.3753	3.86598	2.76322	0	0	2.88534	0	0	0	0	0	0	0	0	0	0	0	0	0	0	0	0	0.292313
c.1624_1626delinsATG	p.Phe542Met	122.548	130.533	118.738	136.882	122.548	130.533	118.738	136.882	192.163	169.484	184.782	172.094	173.025	175.045	164.946	166.018	0	0	0	0	0	0	0	0	0	0	0	0	0	0	0	0
c.1204_1206delinsTTT	p.Leu402Phe	339.423	300.547	322.051	369.634	339.423	300.547	322.051	369.634	109.945	112.216	106.047	105.401	92.5902	137.458	111.92	114.867	0	0	0	0	0	0	0	0	0	0	0	0	0	0	0	0
c.877_879delinsATC	p.Leu293Ile	0	0.398352	NA	NA	0	0.398352	0	0	0	0	NA	NA	0	0	0.667325	0	0	0	NA	NA	0	0	0	0	0	0	NA	NA	0	0	0	0
c.573G>A	p.Thr191=	649.29	585.464	572.964	526.021	649.29	585.464	572.964	526.021	468.902	471.171	351.941	361.824	420.008	453.712	370.376	417.878	280.392	294.426	213.761	238.728	280.392	294.426	213.761	238.728	280.392	294.426	213.761	238.728	280.392	294.426	230.386	222.555
c.805_807delinsGTG	p.Lys269Val	27.6416	19.9176	29.6841	28.6441	27.6416	19.9176	29.6841	28.6441	1.02338	1.93678	2.42165	3.26514	0.36068	0	0.667325	0	0	0	0	0	0	0	0	0	0	0	0	0	0	0	0	0
c.1312_1314delinsAGA	p.Leu438Arg	0	0.679749	NA	NA	0	0.679749	NA	NA	0	0	NA	NA	0	0	NA	NA	0	0	NA	NA	0	0	NA	NA	0	0	NA	NA	0	0	NA	NA
c.4_6delinsTAG	p.Pro2Ter	151.971	114.447	129.152	128.377	151.971	114.447	129.152	128.377	8.13158	9.79453	3.25241	12.3585	13.3533	11.468	6.73547	8.10353	0	0	0	0	0	0	0	0	0	0	0	0	0	0	0	0
c.1453_1455delinsATT	p.Lys485Ile	53.432	45.6695	52.0372	49.1652	53.432	45.6695	52.0372	49.1652	6.6488	10.209	5.41237	9.39494	6.33268	7.84611	15.5488	8.37115	0	1.31097	0	0	0	1.31097	0	0	0	1.31097	0	0	0	1.31097	0	0
c.1127A>C	p.Asp376Ala	508.83	515.223	374.066	371.932	508.83	515.223	374.066	371.932	188.576	221.314	48.5183	60.59	182.215	213.718	93.1099	91.0734	181.459	183.121	27.9071	34.6724	181.459	183.121	27.9071	34.6724	181.459	183.121	27.9071	34.6724	181.459	183.121	63.0817	59.1821
c.592_594delinsGTT	p.Asp198Val	0.49003	0	NA	NA	0.49003	0	NA	NA	0	0	NA	NA	0	0.247254	NA	NA	0	0	NA	NA	0	0	NA	NA	0	0	NA	NA	0	0	NA	NA
c.1629G>T	p.Val543=	757.645	783.747	469.403	539.831	757.645	783.747	469.403	539.831	470.766	492.657	222.671	209.258	461.768	440.471	214.537	195.746	433.358	377.815	55.6862	57.9677	433.358	377.815	55.6862	57.9677	433.358	377.815	55.6862	57.9677	433.358	377.815	55.6862	57.9677
c.1000_1002delinsGGT	p.Phe334Gly	11.6454	1.91401	4.33718	4.32418	11.6454	1.91401	4.33718	4.32418	0	0.927209	0	1.91856	0	2.49606	0.607462	1.91406	0	0	0	0	0	0	0	0	0	0	0	0	0	0	0	0
c.240T>G	p.Ile80Met	16.694	18.4693	11.9097	12.9044	16.694	18.4693	11.9097	12.9044	13.9604	7.4065	7.12961	4.71167	12.2128	7.47023	5.64245	11.7314	14.2975	11.5832	2.17362	5.64678	14.2975	11.5832	2.17362	5.64678	14.2975	11.5832	2.17362	5.64678	14.2975	11.5832	6.22818	5.85502
c.535_537delinsGCT	p.Asp179Ala	59.9918	77.0458	57.5252	65.7628	59.9918	77.0458	57.5252	65.7628	12.0228	16.3158	6.9737	14.9363	8.07171	11.0563	9.49498	8.12153	0	0	0	0	0	0	0	0	0	0	0	0	0	0	0	0
c.1505T>C	p.Ile502Thr	198.477	222.829	176.204	189.923	198.477	222.829	176.204	189.923	311.993	305.1	284.186	266.007	287.017	276.108	277.275	268.605	129.348	127.984	101.465	85.8689	129.348	127.984	101.465	85.8689	129.348	127.984	101.465	85.8689	129.348	127.984	119.257	116.41
c.217_219delinsGTA	p.Ser73Val	0	0.369385	NA	NA	0	0.369385	NA	NA	0	0	NA	NA	0	0	NA	NA	0	0	NA	NA	0	0	NA	NA	0	0	NA	NA	0	0	NA	NA
c.713A>T	p.Asp238Val	270.694	265.714	246.638	245.879	270.694	265.714	246.638	245.879	155.362	155.196	151.188	147.29	178.604	166.905	163.494	165.571	163.911	163.275	138.341	142.926	163.911	163.275	138.341	142.926	163.911	163.275	138.341	142.926	163.911	163.275	145.766	145.879
c.619_621delinsTTC	p.Ala207Phe	0.49003	0	NA	NA	0.49003	0	NA	NA	0	0	NA	NA	0	0.247254	NA	NA	0	0	NA	NA	0	0	NA	NA	0	0	NA	NA	0	0	NA	NA
c.1370G>C	p.Gly457Ala	95.0593	84.8147	73.9476	80.2169	95.0593	84.8147	73.9476	80.2169	60.6703	45.9406	45.6185	39.7903	59.8086	53.4962	43.1197	51.157	46.8437	58.9936	32.1515	33.6668	46.8437	58.9936	32.1515	33.6668	46.8437	58.9936	32.1515	33.6668	46.8437	58.9936	38.7282	42.0931
c.142G>A	p.Ala48Thr	453.528	455.996	447.193	450.429	453.528	455.996	447.193	450.429	523.733	544.176	497.812	519.407	500.298	539.431	459.46	500.134	108.742	126.571	94.6142	79.6556	108.742	126.571	94.6142	79.6556	108.742	126.571	94.6142	79.6556	108.742	126.571	92.8745	87.3606
c.1475T>G	p.Leu492Arg	48.3019	53.613	27.4929	28.6028	48.3019	53.613	27.4929	28.6028	36.3096	30.1446	13.0161	15.8024	33.7667	33.2352	25.9087	29.021	40.704	40.6436	7.46068	19.7759	40.704	40.6436	7.46068	19.7759	40.704	40.6436	7.46068	19.7759	40.704	40.6436	30.3313	24.6516
c.1270_1272delinsTAT	p.Thr424Tyr	15.3799	12.2355	15.6667	11.6642	15.3799	12.2355	15.6667	11.6642	0.29925	0	1.62233	1.10859	3.18246	0	1.95391	0	0	0	0	0	0	0	0	0	0	0	0	0	0	0	0	0
c.1027_1029delinsGAA	p.Gly343Glu	0	1.25808	0	0	0	1.25808	0	0	2.17963	0	0.506589	1.01747	0.700563	0	0	0	0	0	0	0	0	0	0	0	0	0	0	0	0	0	0	0.325182
c.1096G>T	p.Glu366Ter	562.526	545.587	300.26	307.081	562.526	545.587	300.26	307.081	316.046	316.582	89.1597	80.8886	342.576	317.429	91.9769	109.906	259.901	271.014	29.0366	50.1156	259.901	271.014	29.0366	50.1156	259.901	271.014	29.0366	50.1156	259.901	271.014	52.5223	48.1269
c.84G>T	p.Leu28=	829.994	865.796	405.732	420.028	829.994	865.796	405.732	420.028	986.245	728.06	463.794	512.877	968.78	838.803	499.098	447.601	475.097	511.491	43.302	41.7457	475.097	511.491	43.302	41.7457	475.097	511.491	43.302	41.7457	475.097	511.491	97.8722	91.9124
c.667_669delinsGTT	p.Tyr223Val	194.631	156.342	172.192	114.71	194.631	156.342	172.192	114.71	16.5836	15.0885	20.9568	9.30254	13.365	6.0146	11.8963	11.7453	0	0	0	0	0	0	0	0	0	0	0	0	0	0	0	0
c.1393_1395delinsGAT	p.Leu465Asp	61.509	73.941	63.9054	78.2762	61.509	73.941	63.9054	78.2762	13.2976	5.10451	11.5979	8.28965	4.92542	2.13985	6.09126	1.39519	0	0	0	0	0	0	0	0	0	0	0	0	0	0	0	0
c.418_420delinsCTT	p.Asp140Leu	15.4191	12.2627	4.79054	2.64356	15.4191	12.2627	4.79054	2.64356	0	1.13571	0	0	1.18385	0.643294	0	0.44809	0	0	0	0	0	0	0	0	0	0	0	0	0	0	0	0
c.52_54delinsTAT	p.Arg18Tyr	16.3661	11.4872	17.0578	21.1884	16.3661	11.4872	17.0578	21.1884	17.4248	26.1187	17.563	22.5101	24.0359	20.2055	19.5329	19.5438	0	0	0	0	0	0	0	0	0	0	0	0	0	0	0	0
c.1091T>A	p.Leu364Gln	101.95	98.1302	64.2662	57.6398	101.95	98.1302	64.2662	57.6398	41.413	64.9754	37.4876	40.1899	54.9942	62.8869	61.6786	58.3504	60.1263	60.267	40.0234	37.5867	60.1263	60.267	40.0234	37.5867	60.1263	60.267	40.0234	37.5867	60.1263	60.267	50.8662	54.6305
c.421_423delinsAGT	p.Thr141Ser	37.3797	39.2405	22.3559	10.5742	37.3797	39.2405	22.3559	10.5742	4.48568	6.81427	3.25879	6.41647	10.6547	10.6144	6.40509	11.2022	0	0.38458	0	0	0	0.38458	0	0	0	0.38458	0	0	0	0.38458	0	0
c.643_645delinsCTT	p.Pro215Leu	25.4816	13.306	2.95342	2.19862	25.4816	13.306	2.95342	2.19862	0	0.440347	2.4398	1.86989	16.8598	12.3627	4.65297	6.22703	19.0009	24.9218	2.25012	3.42017	19.0009	24.9218	2.25012	3.42017	19.0009	24.9218	2.25012	3.42017	19.0009	24.9218	7.39566	6.09301
c.1384_1386delinsCTC	p.Gly462Leu	0	0.434947	NA	NA	0	0.434947	NA	NA	0	0	NA	NA	0	0	NA	NA	0	0	NA	NA	0	0	NA	NA	0	0	NA	NA	0	0	NA	NA
c.115_117delinsCCG	p.Lys39Pro	0	0.625509	1.06729	0	0	0.625509	1.06729	0	0	0	0	0	1.47363	0.324177	0.83843	0	1.30229	0	0	0	1.30229	0	0	0	1.30229	0	0	0	1.30229	0	0	0.231726
c.937_939delinsAAT	p.Thr313Asn	22.563	23.6061	22.9251	29.0338	22.563	23.6061	22.9251	29.0338	2.39352	1.85442	2.40187	0.63952	0.7645	2.49606	0.607462	0.638021	0	0	0	0	0	0	0	0	0	0	0	0	0	0	0	0.23715
c.1273_1275delinsGGT	p.Val425Gly	10.5231	16.314	15.6667	15.5522	10.5231	16.314	15.6667	15.5522	1.197	6.09109	1.62233	0.554295	0.454637	0.932504	0.83739	0.808687	0	0	0	0	0	0	0	0	0	0	0	0	0	0	0	0
c.1255_1257delinsCCT	p.Leu419Pro	0	0.679749	NA	NA	0	0.679749	NA	NA	2.394	2.03036	NA	NA	0.454637	0.932504	NA	NA	1.82125	0	NA	NA	1.82125	0	NA	NA	1.82125	0	NA	NA	1.82125	0	NA	NA
c.439_441delinsTAT	p.Ser147Tyr	12.3793	15.5926	12.028	20.3026	12.3793	15.5926	12.028	20.3026	2.00381	0	2.78948	1.40027	3.22869	3.68542	1.83236	2.03038	0	0	0	0.762288	0	0	0	0.762288	0	0	0	0.762288	0	0	0	0
c.1570_1572delinsATC	p.Ser524Ile	0.269337	0	NA	NA	0.269337	0	NA	NA	0	0	NA	NA	0	0	NA	NA	0	0	NA	NA	0	0	NA	NA	0	0	NA	NA	0	0	NA	NA
c.1381_1383delinsCGG	p.Leu461Arg	12.4261	9.13389	17.3457	14.232	12.4261	9.13389	17.3457	14.232	12.4665	9.47981	11.5979	11.6055	7.03631	1.42657	4.6486	3.72051	0	0	0	0	0	0	0	0	0	0	0	0	0	0	0.180973	0.292313
c.220_222delinsCTT	p.Pro74Leu	1.57917	1.10816	0.992475	1.43383	1.57917	1.10816	0.992475	1.43383	0	0	0	0	0	0	0	0	0	0	0	0	0	0	0	0	0	0	0	0	0	0	0	0
c.1627_1629delinsCTT	p.Val543Leu	8.88812	12.6145	11.097	10.9945	8.88812	12.6145	11.097	10.9945	1.32985	0	2.91454	0	0.552794	1.78618	0.533231	0.386087	0	0	0	0	0	0	0	0	0	0	0	0	0	0	0	0
c.1308G>T	p.Glu436Asp	259.84	258.984	161.889	186.627	259.84	258.984	161.889	186.627	204.089	254.811	116.267	105.87	211.406	261.567	115.281	129.12	126.274	160.427	19.4377	26.631	126.274	160.427	19.4377	26.631	126.274	160.427	19.4377	26.631	126.274	160.427	28.0207	31.1666
c.1131A>T	p.Ser377=	89.5785	101.4	74.1492	82.7538	89.5785	101.4	74.1492	82.7538	150.304	129.218	110.899	132.541	140.039	126.16	123.676	101.74	74.5452	63.9822	51.6019	51.0961	74.5452	63.9822	51.6019	51.0961	74.5452	63.9822	51.6019	51.0961	74.5452	63.9822	51.2396	57.4312
c.1429_1431delinsGTG	p.Asp477Val	166.509	160.931	188.521	150.083	166.509	160.931	188.521	150.083	39.0617	31.3563	32.4742	34.2639	16.8871	14.2657	18.4341	15.3471	0	0	0	0	0	0	0	0	0	0	0	0	0	0	0	0
c.880_882delinsTCT	p.Asn294Ser	208.756	152.171	191.058	189.9	208.756	152.171	191.058	189.9	11.2571	23.2413	15.9829	25.1882	25.969	19.0117	15.6821	16.2053	0	0	0	0	0	0	0	0	0	0	0	0	0	0	0	0
c.1593C>A	p.Phe531Leu	699.199	720.126	462.19	434.833	699.199	720.126	462.19	434.833	702.159	690.085	491.392	438.526	710.709	682.319	468.71	486.856	383.646	355.667	39.0781	63.7644	383.646	355.667	39.0781	63.7644	383.646	355.667	39.0781	63.7644	383.646	355.667	39.0781	63.7644
c.1273G>C	p.Val425Leu	62.3292	79.5306	68.9333	56.3769	62.3292	79.5306	68.9333	56.3769	83.4908	68.0172	62.1894	50.9951	92.746	61.079	65.3164	50.4081	33.3896	20.8556	18.3579	22.3701	33.3896	20.8556	18.3579	22.3701	33.3896	20.8556	18.3579	22.3701	33.3896	20.8556	20.1613	18.4319
c.1021C>A	p.Gln341Lys	338.235	405.521	170.147	184.845	338.235	405.521	170.147	184.845	370.537	315.2	161.095	128.201	362.892	370.135	227.598	241.794	254.082	238.073	37.6691	35.4078	254.082	238.073	37.6691	35.4078	254.082	238.073	37.6691	35.4078	254.082	238.073	127.047	119.992
c.1399T>G	p.Ser467Ala	85.7398	79.5954	13.694	16.1728	85.7398	79.5954	13.694	16.1728	78.9545	94.0689	13.1443	13.2634	97.8047	79.8877	59.9509	63.7138	91.3452	103.566	11.942	10.4864	91.3452	103.566	11.942	10.4864	91.3452	103.566	11.942	10.4864	91.3452	103.566	51.2153	51.7394
c.1054_1056delinsACT	p.Ser352Thr	89.9562	66.6782	85.8638	68.0746	89.9562	66.6782	85.8638	68.0746	61.0296	56.6806	62.817	58.5043	50.7908	48.5128	59.1538	50.7568	0	0	0	0	0	0	0	0	0	0	0	0	0	0	0	0
c.796_798delinsCCT	p.Arg266Pro	22.6909	21.9094	18.3502	19.0961	22.6909	21.9094	18.3502	19.0961	0	0.968388	0.48433	0.932896	0.72136	0	0.667325	0	0	0	0	0	0	0	0	0	0	0	0	0	0	0	0	0
c.229_231delinsGAT	p.Leu77Asp	2.93274	1.47754	1.98495	0	2.93274	1.47754	1.98495	0	0	0	0	0	0	1.06718	0	0	0	0	0	0	0	0	0	0	0	0	0	0	0	0	0	0
c.367_369delinsCTC	p.Ser123Leu	0	0.188656	NA	NA	0	0.188656	NA	NA	0	0	NA	NA	0	0	NA	NA	0	0	NA	NA	0	0	NA	NA	0	0	NA	NA	0	0	NA	NA
c.184_186delinsGCT	p.Glu62Ala	8.72169	8.75713	6.40372	4.33939	8.72169	8.75713	6.40372	4.33939	0.82348	0	0	0	0	0	0	0	0	0	0	0	0	0	0	0	0	0	0	0	0	0	0	0.463451
c.1015_1017delinsCAT	p.Ile339His	0	0.83872	0	1.49069	0	0.83872	0	1.49069	0	0	0	0	0	0	0	0	0	0	0	0	0	0	0	0	0	0	0	0	0	0	0	0
c.1297C>G	p.His433Asp	178.893	225.677	77.2889	78.7332	178.893	225.677	77.2889	78.7332	200.198	171.566	61.1078	54.8752	186.401	156.816	164.128	156.885	183.339	174.866	62.6327	45.8053	183.339	174.866	62.6327	45.8053	183.339	174.866	62.6327	45.8053	183.339	174.866	192.045	138.071
c.1105_1107delinsACG	p.Arg369Thr	0	0.41936	NA	NA	0	0.41936	NA	NA	0	0	NA	NA	0	0	NA	NA	0	0	NA	NA	0	0	NA	NA	0	0	NA	NA	0	0	NA	NA
c.1114_1116delinsTTT	p.Val372Phe	153.525	154.744	168.04	153.541	153.525	154.744	168.04	153.541	76.287	76.035	67.3763	75.8013	65.5027	69.4751	71.0566	71.1395	0	0	0	0	0	0	0	0	0	0	0	0	0	0	0	0
c.430_432delinsCTA	p.Glu144Leu	0.467246	0	NA	NA	0.467246	0	NA	NA	0	0	NA	NA	0	0	NA	NA	0	0	NA	NA	0	0	NA	NA	0	0	NA	NA	0	0	NA	NA
c.880_882delinsTCC	p.Asn294Ser	0	0	NA	NA	0	0	0	0	2.04675	0	NA	NA	0.36068	0.613281	0.667325	0	0	0	NA	NA	0	0	0	0	0	0	NA	NA	0	0	0.404148	0
c.634_636delinsCTG	p.Asn212Leu	0.98006	0	0	1.64897	0.98006	0	0	1.64897	0	0	0	0	0	0	0	0	0	0	0	0	0	0	0	0	0	0	0	0	0	0	0	0
c.1456_1458delinsAAC	p.Gln486Asn	0	0.837703	NA	NA	0	0.837703	0	0	0.448266	0	NA	NA	0	0.365222	0.514743	0	0	0	NA	NA	0	0	0	0	0	0	NA	NA	0	0	0	0
c.1441_1443delinsCGA	p.Lys481Arg	0	0.434947	NA	NA	0	0.434947	NA	NA	0	0	NA	NA	0	0	NA	NA	0	0	NA	NA	0	0	NA	NA	0	0	NA	NA	0	0	NA	NA
c.1207_1209delinsTTG	p.Thr403Leu	46.9221	31.5163	63.0821	45.0549	46.9221	31.5163	63.0821	45.0549	9.04608	3.40048	6.93119	7.57374	4.28353	5.64895	4.23227	4.92289	0	0.735428	0	0	0	0.735428	0	0	0	0.735428	0	0	0	0.735428	0.227732	0
c.364_366delinsCCG	p.Ile122Pro	36.4452	22.8274	30.3401	21.1485	36.4452	22.8274	30.3401	21.1485	0	2.27142	0	0	2.95963	2.57318	3.03399	2.68854	0	0	0	0	0	0	0	0	0	0	0	0	0	0	0	0
c.914G>T	p.Gly305Val	681.256	698.613	507.45	439.213	681.256	698.613	507.45	439.213	357.831	346.776	111.687	143.253	347.083	380.65	210.182	223.307	330.428	326.793	76.216	83.4868	330.428	326.793	76.216	83.4868	330.428	326.793	76.216	83.4868	330.428	326.793	155.492	163.871
c.61_63delinsCTG	p.Pro21Leu	18.7041	9.78541	6.09207	18.6956	18.7041	9.78541	6.09207	18.6956	0	0	0.650482	0.441374	0.667664	0	0.673547	0.476678	0	0	0	0	0	0	0	0	0	0	0	0	0	0	0	0
c.1015_1017delinsTCT	p.Ile339Ser	0	1.25808	0	0.496895	0	1.25808	0	0.496895	0	1.38245	0	0	0.350282	0	0.360694	0	0	0	0	0	0	0	0	0	0	0	0	0	0	0	0	0
c.529_531delinsGGG	p.Lys177Gly	57.135	72.9184	65.8925	66.6455	57.135	72.9184	65.8925	66.6455	4.00761	4.07896	4.18422	6.30123	3.94617	2.94834	5.16393	4.06077	1.1977	0	0	0	1.1977	0	0	0	1.1977	0	0	0	1.1977	0	0	0
c.136_138delinsAGT	p.Pro46Ser	0.726808	0.625509	NA	NA	0.726808	0.625509	NA	NA	0	0	NA	NA	0	0	NA	NA	0	0	NA	NA	0	0	NA	NA	0	0	NA	NA	0	0	NA	NA
c.775_777delinsCTG	p.Gly259Leu	25.1662	15.5357	16.1914	23.3396	25.1662	15.5357	16.1914	23.3396	2.04675	0	0	0	1.44272	2.45312	0.333663	1.72397	0	0	0	0	0	0	0	0	0	0	0	0	0	0	0	0
c.739_741delinsTCG	p.Lys247Ser	0	0.226912	NA	NA	0	0.226912	NA	NA	0	0	NA	NA	0	0	NA	NA	0	0	NA	NA	0	0	NA	NA	0	0	NA	NA	0	0	NA	NA
c.835_837delinsCTG	p.Gly279Leu	25.5788	24.2995	22.1282	17.5047	25.5788	24.2995	22.1282	17.5047	2.04675	11.6207	2.42165	1.39934	3.24612	0	3.67029	0	0	0	0	0	0	0	0	0	0	0	0	0	0	0	0	0
c.1075_1077delinsTAT	p.Lys359Tyr	57.572	58.291	56.3646	63.6026	57.572	58.291	56.3646	63.6026	54.4907	52.5333	54.7116	38.155	64.4518	43.7214	58.0717	43.1633	0.969779	0	0	0	0.969779	0	0	0	0.969779	0	0	0	0.969779	0	0	0
c.868_870delinsCTA	p.Pro290Leu	0	0	0	1.06089	0	0	0	1.06089	0	0.968388	0	0	0.36068	0	0	0	0	0	0	0	0	0	0	0	0	0	0	0	0	0	0	0
c.469_471delinsTAT	p.Ala157Tyr	58.0873	51.8225	48.112	44.1361	58.0873	51.8225	48.112	44.1361	12.0228	12.2369	6.50879	10.0353	5.0224	9.82779	4.33104	5.41435	0	0	0	0	0	0	0	0	0	0	0	0	0	0	0	0
c.475_477delinsTGA	p.Ala159Ter	0	0	0	0	0	0	0	0	0	0	0	0.233379	0.179371	0.245695	0	0	0	0.554358	0	0	0	0.554358	0	0	0	0.554358	0	0	0	0.554358	0	0.22428
c.1501C>T	p.His501Tyr	433.839	449.009	349.284	342.09	433.839	449.009	349.284	342.09	450.956	451.255	400.897	371.357	441.239	374.718	410.936	355.991	180.907	195.868	120.863	123.859	180.907	195.868	120.863	123.859	180.907	195.868	120.863	123.859	180.907	195.868	124.427	119.345
c.658_660delinsCGT	p.Leu220Arg	229.334	209.872	213.828	200.075	229.334	209.872	213.828	200.075	16.2019	25.5401	16.4687	19.6339	17.3557	25.9617	15.8201	23.129	0	0	0	0	0	0	0	0	0	0	0	0	0	0	0	0
c.1528_1530delinsATT	p.Leu510Ile	16.6861	15.9164	17.4955	9.72496	16.6861	15.9164	17.4955	9.72496	32.7235	31.9715	27.7678	23.7036	25.0003	13.5132	19.3886	12.2533	0	0	0	0.520418	0	0	0	0.520418	0	0	0	0.520418	0	0	0.344673	0.195647
c.178_180delinsTGC	p.Ala60Cys	0.726808	0	NA	NA	0.726808	0	0	0	0	0	NA	NA	0	0	0	0.587702	0	0	NA	NA	0	0	0	0	0	0	NA	NA	0	0	0	0
c.112_114delinsTAT	p.Ala38Tyr	0.726808	0	NA	NA	0.726808	0	NA	NA	0	0	NA	NA	0	0	NA	NA	0	0	NA	NA	0	0	NA	NA	0	0	NA	NA	0	0	NA	NA
c.571_573delinsAGA	p.Thr191Arg	0.98006	0	NA	NA	0.98006	0	NA	NA	0	0	NA	NA	0	0	NA	NA	0	0	NA	NA	0	0	NA	NA	0	0	NA	NA	0	0	NA	NA
c.547_549delinsCAG	p.Ala183Gln	0.95225	0.917212	NA	NA	0.95225	0.917212	NA	NA	0	0	NA	NA	0.179371	0	NA	NA	0	0	NA	NA	0	0	NA	NA	0	0	NA	NA	0	0	NA	NA
c.1387_1389delinsAGG	p.Asn463Arg	34.1717	30.0114	22.8233	24.5826	34.1717	30.0114	22.8233	24.5826	76.4612	76.5677	53.3505	48.08	61.9195	56.3494	53.2184	54.8775	0	0	0	0	0	0	0	0	0	0	0	0	0	0	0	0
c.1099_1101delinsTAG	p.Gly367Ter	97.1527	76.3235	86.3906	93.4163	97.1527	76.3235	86.3906	93.4163	7.6287	5.52982	4.5593	3.0524	7.35592	2.99462	3.96763	1.59864	0	0	0	0	0	0	0	0	0	0	0	0	0	0	0	0
c.112_114delinsGAG	p.Ala38Glu	5.81446	1.25102	7.471	6.07514	5.81446	1.25102	7.471	6.07514	0.82348	2.92568	0	0.642036	0.736816	0.324177	0.83843	0	1.95344	0	0	0	1.95344	0	0	0	1.95344	0	0	0	1.95344	0	0	0
c.178_180delinsGAG	p.Ala60Glu	0.726808	0	NA	NA	0.726808	0	NA	NA	0.82348	0	NA	NA	0	0.324177	NA	NA	0.651147	0	NA	NA	0.651147	0	NA	NA	0.651147	0	NA	NA	0.651147	0	NA	NA
c.1597_1599delinsACG	p.Val533Thr	2.42403	3.83921	2.77425	3.29835	2.42403	3.83921	2.77425	3.29835	0	0	0	0	0	0	0	0	0	0	0	0	0	0	0	0	0	0	0	0	0	0	0	0
c.526_528delinsCGT	p.Glu176Arg	0.95225	0	2.09183	1.32408	0.95225	0	2.09183	1.32408	0	0	0	0	0.179371	0	0	0	0	0	0	0	0	0	0	0	0	0	0	0	0	0	0	0
c.382_384delinsCAT	p.Glu128His	13.0829	12.64	11.1779	15.8614	13.0829	12.64	11.1779	15.8614	0	0	0	0	1.18385	3.21647	1.68555	0.896179	0	0	0	0	0	0	0	0	0	0	0	0	0	0	0	0
c.979_981delinsGCG	p.Asn327Ala	68.4167	72.0943	57.6225	77.2175	68.4167	72.0943	57.6225	77.2175	3.59028	4.17244	7.20561	7.67424	3.8225	2.49606	7.897	1.91406	0	0	0	0	0	0	0	0	0	0	0	0	0	0	0	0
c.382_384delinsAAC	p.Glu128Asn	0.467246	0	NA	NA	0.467246	0	NA	NA	0	0	NA	NA	0	0	NA	NA	0	0	NA	NA	0	0	NA	NA	0	0	NA	NA	0	0	NA	NA
c.307_309delinsTTG	p.Cys103Leu	47.6005	55.4078	46.6463	36.8015	47.6005	55.4078	46.6463	36.8015	5.58416	3.70325	3.75242	4.71167	7.32769	4.2687	3.38547	7.54164	0	0	0	0	0	0	0	0	0	0	0	0	0	0	0	0.154079
c.1084_1086delinsTAA	p.Gln362Ter	0	0	0.526772	0	NA	NA	0.526772	0	1.08981	0	2.02636	0	NA	NA	0	0	0	0	0	0	NA	NA	0	0	0	0	0	0	NA	NA	0	0
c.1123_1125delinsTAC	p.Pro375Tyr	1.21876	0.456758	0	0	1.21876	0.456758	0	0	1.39171	1.13349	0	0	0.329503	0.941491	0	0.820482	0	0	0.52655	0	0	0	0.52655	0	0	0	0.52655	0	0	0	0	0
c.634_636delinsACG	p.Asn212Thr	28.4217	24.1927	30.1249	25.8338	28.4217	24.1927	30.1249	25.8338	49.5588	40.5119	40.2567	39.2677	29.7527	31.6486	36.2931	35.3607	0.513538	0.579578	0	0	0.513538	0.579578	0	0	0.513538	0.579578	0	0	0.513538	0.579578	0	0
c.133_135delinsGAG	p.Arg45Glu	21.0774	30.0244	30.9513	22.5648	21.0774	30.0244	30.9513	22.5648	13.1757	7.80181	11.1367	12.1987	9.57861	8.4286	11.738	5.28931	0	0	0	0	0	0	0	0	0	0	0	0	0	0	0	0
c.358_360delinsTGG	p.Asp120Trp	2.33623	1.69791	6.38739	0	2.33623	1.69791	6.38739	0	0	0	0	0	0	0.964941	0	3.13663	0	0	0	0	0	0	0	0	0	0	0	0	0	0	0	0
c.1057_1059delinsCCA	p.Thr353Pro	2.39883	2.51616	0.526772	1.98758	2.39883	2.51616	0.526772	1.98758	0	0	0	0	0	0	0	0	0	0	0	0	0	0	0	0	0	0	0	0	0	0	0	0
c.289_291delinsCTT	p.Lys97Leu	32.4857	34.3528	25.8044	36.3236	32.4857	34.3528	25.8044	36.3236	2.79208	0.74065	3.00194	0.392639	3.66384	0.533588	2.25698	3.35184	0	0	0	0	0	0	0	0	0	0	0	0	0	0	0	0
c.1025A>G	p.Glu342Gly	462.975	411.392	402.98	375.156	462.975	411.392	402.98	375.156	147.125	183.866	123.101	125.148	151.672	159.913	125.521	139.082	107.645	123.154	86.325	74.6287	107.645	123.154	86.325	74.6287	107.645	123.154	86.325	74.6287	107.645	123.154	101.496	102.757
c.871_873delinsTGG	p.Glu291Trp	63.947	62.9397	45.8755	43.4966	63.947	62.9397	45.8755	43.4966	27.6312	14.5258	23.2478	16.3257	15.5092	18.7051	9.00889	11.0334	0	0	0	0	0	0	0	0	0	0	0	0	0	0	0	0
c.1450_1452delinsTTA	p.Tyr484Leu	0.621303	0	0.912934	1.94073	0.621303	0	0.912934	1.94073	0	0.729216	0	0	0.703631	0.713283	2.88534	4.18558	0	0	0	0	0	0	0	0	0	0	0	0	0	0	0.180973	0.292313
c.370_372delinsCGT	p.Leu124Arg	21.4933	26.4119	28.7432	21.1485	21.4933	26.4119	28.7432	21.1485	3.58854	0	3.25879	12.8329	2.3677	3.53812	1.01133	3.58472	0.937139	0	0	0	0.937139	0	0	0	0.937139	0	0	0	0.937139	0	0	0
c.629T>A	p.Leu210Gln	121.527	104.634	103.37	98.3885	121.527	104.634	103.37	98.3885	88.634	85.8676	42.0866	59.369	81.3239	83.0775	67.375	73.1676	66.7599	78.243	52.5028	41.0421	66.7599	78.243	52.5028	41.0421	66.7599	78.243	52.5028	41.0421	66.7599	78.243	54.4589	55.4785
c.994_996delinsTAA	p.Phe332Ter	0	0	NA	NA	NA	NA	NA	NA	0	0.927209	NA	NA	NA	NA	NA	NA	0	0	NA	NA	NA	NA	NA	NA	0	0	NA	NA	NA	NA	NA	NA
c.1549_1551delinsGGT	p.Gln517Gly	338.991	350.998	304.296	380.989	338.991	350.998	304.296	380.989	264.477	273.128	261.191	296.734	282.147	257.117	281.907	254.74	0	0	0	0	0	0	0	0	0	0	0	0	0	0	0	0
c.121_123delinsACA	p.Pro41Thr	7.26808	13.7612	8.53829	3.47151	7.26808	13.7612	8.53829	3.47151	6.58784	8.77704	7.79572	5.13629	7.36816	10.0495	13.4149	14.1048	14.3252	7.73796	6.27276	5.96352	14.3252	7.73796	6.27276	5.96352	14.3252	7.73796	6.27276	5.96352	14.3252	7.73796	16.9279	12.0497
c.1393_1395delinsGAG	p.Leu465Glu	47.219	36.5356	38.3432	31.6986	47.219	36.5356	38.3432	31.6986	4.9866	0.729216	6.95876	1.10529	0.703631	0.713283	2.88534	0.930128	0	0	0	0	0	0	0	0	0	0	0	0	0	0	0.180973	0
c.1135_1137delinsCTT	p.Arg379Leu	3.65627	3.65406	2.21341	1.83897	3.65627	3.65406	2.21341	1.83897	2.78341	3.68385	1.38624	0.631145	3.62453	2.82447	5.64303	4.51265	4.90429	3.67714	0.52655	0.456215	4.90429	3.67714	0.52655	0.456215	4.90429	3.67714	0.52655	0.456215	4.90429	3.67714	4.09917	3.85209
c.962A>T	p.Asp321Val	300.597	293.162	248.458	251.42	300.597	293.162	248.458	251.42	264.484	288.362	237.785	241.739	264.517	308.264	238.732	239.258	296.895	238.392	255.286	243.006	296.895	238.392	255.286	243.006	296.895	238.392	255.286	243.006	296.895	238.392	253.49	253.514
c.73_75delinsCGG	p.Lys25Arg	39.7462	45.9489	49.955	54.8405	39.7462	45.9489	49.955	54.8405	1.16165	1.63242	2.60193	3.08962	3.33832	6.2801	0	2.38339	0	0	0	0	0	0	0	0	0	0	0	0	0	0	0	0
c.406_408delinsGAG	p.Leu136Glu	8.41043	17.9224	12.7748	13.2178	8.41043	17.9224	12.7748	13.2178	0	0	0	0	3.55155	0	1.68555	0	0	0	0	0	0	0	0	0	0	0	0	0	0	0	0	0
c.443G>A	p.Gly148Glu	292.341	236.182	178.328	216.267	292.341	236.182	178.328	216.267	228.434	234.54	173.413	153.563	192.107	262.648	195.397	270.041	233.551	230.613	172.119	181.806	233.551	230.613	172.119	181.806	233.551	230.613	172.119	181.806	233.551	230.613	166.984	176.508
c.1261_1263delinsACG	p.Ala421Thr	24.2841	39.4254	30.2889	38.8806	24.2841	39.4254	30.2889	38.8806	48.4785	45.6832	45.4253	46.5608	53.1926	43.5169	43.5443	44.4778	0	0	0	0	0	0	0	0	0	0	0	0	0	0	0	0
c.1537_1539delinsAGT	p.His513Ser	23.7118	30.1573	33.7412	23.4543	23.7118	30.1573	33.7412	23.4543	2.24133	0	3.47097	0.877912	1.6234	0.730445	1.71581	0	0	0	0	0	0	0	0	0	0	0	0	0	0	0	0	0
c.160_162delinsCTT	p.Trp54Leu	17.4434	9.38264	8.53829	10.4145	17.4434	9.38264	8.53829	10.4145	1.64696	0	1.11367	0.642036	2.21045	1.94506	3.35372	2.93851	0	0.552711	0	0	0	0.552711	0	0	0	0.552711	0	0	0	0.552711	0	0
c.1206C>A	p.Leu402=	502.737	761.415	442.682	475.835	502.737	761.415	442.682	475.835	572.687	393.605	274.475	300.425	601.672	618.56	277.449	329.834	388.42	375.068	44.2302	41.5156	388.42	375.068	44.2302	41.5156	388.42	375.068	44.2302	41.5156	388.42	375.068	71.7355	65.8358
c.973_975delinsGGT	p.Lys325Gly	46.5816	43.3842	47.709	47.566	46.5816	43.3842	47.709	47.566	3.59028	1.85442	2.40187	1.91856	3.8225	1.24803	2.42985	0.638021	0	0	0	0	0	0	0	0	0	0	0	0	0	0	0	0
c.1486_1488delinsCAT	p.Leu496His	76.4048	81.2572	73.106	71.507	76.4048	81.2572	73.106	71.507	4.93093	5.48083	0.867743	6.14539	3.89615	6.20878	4.11794	4.83683	0	0	0	0	0	0	0	0	0	0	0	0	0	0	0.344673	0
c.736_738delinsTAG	p.Gly246Ter	64.877	51.9628	58.5339	58.3527	64.877	51.9628	58.5339	58.3527	2.61846	2.15551	4.49075	5.68488	4.85998	13.5328	5.46586	8.33536	0	0	0	0	0	0	0	0	0	0	0	0	0	0	0	0
c.64_66delinsGAT	p.His22Asp	56.1123	56.5852	46.2997	48.6086	56.1123	56.5852	46.2997	48.6086	2.32331	0	5.20385	0.882748	2.00299	3.27657	4.71483	2.86007	0	0	0	0	0	0	0	0	0	0	0	0	0	0	0	0
c.1042_1044delinsTTC	p.Gly348Phe	2.39883	4.1936	0.526772	0	2.39883	4.1936	0.526772	0	3.26944	1.38245	0.506589	0	2.10169	4.79139	0.360694	1.19898	1.93956	3.36896	0	0	1.93956	3.36896	0	0	1.93956	3.36896	0	0	1.93956	3.36896	1.18294	0.650364
c.1393_1395delinsGCT	p.Leu465Ala	0.621303	0.434947	0	0	0.621303	0.434947	0	0	1.6622	1.45843	0	0.552643	1.40726	0	4.16771	3.72051	0	0	0	0	0	0	0	0	0	0	0	0	0	0	0	0
c.658_660delinsGTT	p.Leu220Val	542.463	558.247	508.58	493.591	542.463	558.247	508.58	493.591	25.7324	29.0629	34.7672	31.7881	45.1249	61.3191	37.4099	57.3777	0	0	0	0	0	0	0	0	0	0	0	0	0	0	0	0
c.658_660delinsCGC	p.Leu220Arg	0	0	0	0	0	0	NA	NA	0	0	0.60995	0	0	0	NA	NA	0	0.579578	0	0	0	0.579578	NA	NA	0	0.579578	0	0	0	0.579578	NA	NA
c.922_924delinsCAT	p.Tyr308His	0.727838	0.638002	0	0.61774	0.727838	0.638002	0	0.61774	0	0	0	0	0.7645	0	0	0	0	0	0	0	0	0	0	0	0	0	0	0	0	0	0	0
c.610_612delinsACG	p.Val204Thr	8.33051	9.67709	7.6789	6.04622	8.33051	9.67709	7.6789	6.04622	6.67137	2.20173	6.0995	0.934946	4.95878	4.45058	4.09461	6.89422	0.513538	0	0	0	0.513538	0	0	0	0.513538	0	0	0	0.513538	0	0.224111	0
c.1318_1320delinsATG	p.Glu440Met	3.23788	0	0	0.486008	3.23788	0	0	0.486008	0	0	0	0	0	0	0.55826	0.539124	0	0	0	0	0	0	0	0	0	0	0	0	0	0	0	0
c.1318_1320delinsGTA	p.Glu440Val	0	0	NA	NA	NA	NA	NA	NA	0.29925	0	NA	NA	NA	NA	NA	NA	0	0	NA	NA	NA	NA	NA	NA	0	0	NA	NA	NA	NA	NA	NA
c.706_708delinsTTC	p.Thr236Phe	0	0.226912	NA	NA	0	0.226912	NA	NA	0	0	NA	NA	0	0.751825	NA	NA	0	0	NA	NA	0	0	NA	NA	0	0	NA	NA	0	0	NA	NA
c.439_441delinsACT	p.Ser147Thr	3.809	7.79631	5.75252	4.85497	3.809	7.79631	5.75252	4.85497	0	0	0.464913	0.466758	0	0.491389	0	0	0	0	0	0	0	0	0	0	0	0	0	0	0	0	0	0
c.616_618delinsGAA	p.Val206Glu	1.96012	3.02409	0	0.549656	1.96012	3.02409	0	0.549656	0	0.440347	0	0	0.495878	0.494509	0	0	0	0	0	0	0	0	0	0	0	0	0	0	0	0	0	0
c.970_972delinsCAG	p.Phe324Gln	15.2846	23.2871	21.0663	12.9725	15.2846	23.2871	21.0663	12.9725	2.39352	0	4.20327	1.27904	2.2935	0	1.21492	0	0	0	0	0	0	0	0	0	0	0	0	0	0	0	0	0
c.10_12delinsAGT	p.Glu4Ser	2.33801	1.70181	0	1.24637	2.33801	1.70181	0	1.24637	2.32331	0	0	1.7655	0.667664	0.819143	2.02064	6.19682	0	0	0	0	0	0	0	0	0	0	0	0	0	0	0	0
c.964_966delinsAGA	p.Lys322Arg	0	0.319001	0.619597	0	0	0.319001	0.619597	0	0	0	0	0	0	1.24803	0	0	0	0	0	0	0	0	0	0	0	0	0	0	0	0	0	0
c.1498_1500delinsCCA	p.Ser500Pro	6.14751	10.8901	4.9987	9.72496	6.14751	10.8901	4.9987	9.72496	12.9997	9.13472	7.80968	12.2908	13.6365	5.47834	12.0107	3.54701	0	0	0	0	0	0	0	0	0	0	0	0	0	0	0	0
c.1295G>T	p.Gly432Val	774.662	1057.01	529.533	552.591	774.662	1057.01	529.533	552.591	950.718	750.22	416.939	379.692	886.543	733.57	491.827	450.978	576.123	416.309	93.949	78.8278	576.123	416.309	93.949	78.8278	576.123	416.309	93.949	78.8278	576.123	416.309	158.215	166.892
c.227T>C	p.Ile76Thr	79.635	87.5443	59.5485	87.9413	79.635	87.5443	59.5485	87.9413	78.8762	72.5837	72.0465	68.3192	72.6663	84.8405	65.4524	70.3887	76.8488	84.9435	70.0992	64.938	76.8488	84.9435	70.0992	64.938	76.8488	84.9435	70.0992	64.938	76.8488	84.9435	79.1869	77.1938
c.349_351delinsAAA	p.Ser117Lys	0	0	NA	NA	0	0	0	0	0.897135	1.13571	NA	NA	0.591925	0.321647	0	0	0	0	NA	NA	0	0	0	0	0	0	NA	NA	0	0	0	0.425669
c.59G>T	p.Gly20Val	793.365	771.771	566.563	548.405	793.365	771.771	566.563	548.405	595.929	532.169	365.571	360.603	605.571	615.996	348.224	383.726	296.936	309.914	69.6598	64.358	296.936	309.914	69.6598	64.358	296.936	309.914	69.6598	64.358	296.936	309.914	82.9884	77.6382
c.1063_1065delinsGGT	p.Ala355Gly	0	2.0968	0	0	0	2.0968	0	0	2.17963	0	0.506589	0	0.700563	1.19785	0	0	0.969779	0.374329	0	0	0.969779	0.374329	0	0	0.969779	0.374329	0	0	0.969779	0.374329	0	0.325182
c.114C>T	p.Ala38=	415.007	367.799	312.715	345.415	415.007	367.799	312.715	345.415	537.732	575.384	456.606	479.601	609.347	577.035	558.395	553.027	179.717	179.631	134.864	146.958	179.717	179.631	134.864	146.958	179.717	179.631	134.864	146.958	179.717	179.631	139.998	135.559
c.1591_1593delinsGTT	p.Phe531Val	514.972	478.256	519.894	503.549	514.972	478.256	519.894	503.549	399.619	441.022	417.363	430.522	397.828	442.257	373.795	387.632	0.270174	0	0	0	0.270174	0	0	0	0.270174	0	0	0	0.270174	0	0	0
c.721_723delinsTGT	p.Leu241Cys	7.45712	4.99206	2.27316	4.98741	7.45712	4.99206	2.27316	4.98741	0.87282	0	0.498972	0	0.607498	0	0.964564	1.8944	0	0	0	0	0	0	0	0	0	0	0	0	0	0	0	0
c.1063_1065delinsGAA	p.Ala355Glu	1.19942	0.41936	NA	NA	1.19942	0.41936	NA	NA	1.08981	1.38245	NA	NA	2.10169	1.19785	NA	NA	2.90934	1.49732	NA	NA	2.90934	1.49732	NA	NA	2.90934	1.49732	NA	NA	2.90934	1.49732	NA	NA
c.1414_1416delinsCTT	p.Lys472Leu	65.8581	57.848	55.689	43.343	65.8581	57.848	55.689	43.343	51.5282	61.9834	52.5773	56.9223	58.4014	58.4892	41.5168	50.692	0	0	0	0	0	0	0	0	0	0	0	0	0	0	0	0
c.1162_1164delinsAAT	p.Asp388Asn	0.304689	0.913515	0	0.459743	0.304689	0.913515	0	0.459743	0	0.566746	0	0	0	0	0	0	0	0	0	0	0	0	0	0	0	0	0	0	0	0	0	0
c.836G>T	p.Gly279Val	953.017	928.957	591.524	586.674	953.017	928.957	591.524	586.674	424.701	444.49	133.191	141.8	447.243	497.984	135.133	193.429	408.489	428.807	83.1779	72.6627	408.489	428.807	83.1779	72.6627	408.489	428.807	83.1779	72.6627	408.489	428.807	102.654	111.944
c.637G>T	p.Glu213Ter	404.765	411.276	239.818	254.491	404.765	411.276	239.818	254.491	161.066	171.735	86.003	87.8849	186.45	193.106	99.2013	102.524	197.712	208.648	69.7537	57.4589	197.712	208.648	69.7537	57.4589	197.712	208.648	69.7537	57.4589	197.712	208.648	78.4388	73.7575
c.91_93delinsTTT	p.Gly31Phe	102.093	88.4942	62.1391	109.681	102.093	88.4942	62.1391	109.681	45.3045	50.6051	53.3395	36.634	46.7365	60.8896	44.4541	48.6212	0	0	0	0	0	0	0	0	0	0	0	0	0	0	0	0
c.394_396delinsTGT	p.Arg132Cys	145.781	177.903	156.491	137.465	145.781	177.903	156.491	137.465	172.25	182.85	162.94	160.412	237.954	254.423	208.671	249.138	0	0	0	0	0	0	0	0	0	0	0	0	0	0	0	0
c.400_402delinsCGC	p.Gly134Arg	0	0.188656	NA	NA	0	0.188656	NA	NA	0	0	NA	NA	0	0	NA	NA	0	0	NA	NA	0	0	NA	NA	0	0	NA	NA	0	0	NA	NA
c.1492_1494delinsACC	p.Arg498Thr	0	0	NA	NA	0	0	0	0	0	0.913472	NA	NA	0	0.730445	0.514743	0	0.904533	0	NA	NA	0.904533	0	0	0	0.904533	0	NA	NA	0.904533	0	0	1.56518
c.1541A>G	p.Glu514Gly	297.715	305.762	231.19	228.822	297.715	305.762	231.19	228.822	258.201	257.599	175.718	174.705	224.029	208.177	200.578	200.567	211.661	210.568	135.784	142.594	211.661	210.568	135.784	142.594	211.661	210.568	135.784	142.594	211.661	210.568	144.418	165.322
c.910_912delinsAAT	p.Glu304Asn	58.9548	81.9833	68.1557	60.5385	58.9548	81.9833	68.1557	60.5385	1.19676	7.88128	4.20327	6.3952	4.587	7.48819	7.897	10.2083	0	0	0	0	0	0	0	0	0	0	0	0	0	0	0	0
c.1594_1596delinsAGA	p.Gly532Arg	0.538674	0	NA	NA	0.538674	0	0	0	0	0	NA	NA	0	0.71447	0.355487	0	0.270174	0	NA	NA	0.270174	0	0	0	0.270174	0	NA	NA	0.270174	0	0	0
c.880_882delinsCTT	p.Asn294Leu	214.532	225.069	232.616	202.1	214.532	225.069	232.616	202.1	15.3507	14.5258	10.1709	20.5237	17.6733	42.3164	8.67523	26.8939	0	0	0	0	0	0	0	0	0	0	0	0	0	0	0	0
c.580A>T	p.Asn194Tyr	93.1057	88.9083	66.7474	72.005	93.1057	88.9083	66.7474	72.005	81.9626	84.5466	81.1234	76.1981	90.2497	93.9567	86.9174	86.0665	74.9765	99.1078	62.2533	67.0354	74.9765	99.1078	62.2533	67.0354	74.9765	99.1078	62.2533	67.0354	74.9765	99.1078	71.7155	65.7404
c.1000_1002delinsCAC	p.Phe334His	0	0.319001	NA	NA	0	0.319001	NA	NA	0	0	NA	NA	0	0	NA	NA	0	0	NA	NA	0	0	NA	NA	0	0	NA	NA	0	0	NA	NA
c.1396_1398delinsGGG	p.Ser466Gly	235.474	225.303	188.521	233.535	235.474	225.303	188.521	233.535	219.41	231.162	194.845	216.084	178.722	171.901	189.951	155.796	0	0	0	0	0	0	0	0	0	0	0	0	0	0	0	0
c.772G>A	p.Gly258Ser	406.413	334.468	309.15	292.262	406.413	334.468	309.15	292.262	212.968	186.451	139.213	121.967	181.034	247.35	160.118	193.608	173.786	194.576	120.618	133.57	173.786	194.576	120.618	133.57	173.786	194.576	120.618	133.57	173.786	194.576	129.569	132.286
c.733_735delinsGCG	p.Asp245Ala	70.8427	78.2846	62.5119	66.8313	70.8427	78.2846	62.5119	66.8313	6.10974	6.46652	6.48663	4.13446	6.68248	5.26277	6.91271	5.30432	0	0	0	0	0	0	0	0	0	0	0	0	0	0	0	0
c.1645_1647delinsCTG	p.Asp549Leu	30.1657	29.0683	24.9682	25.8371	30.1657	29.0683	24.9682	25.8371	8.644	6.68216	4.08036	5.71742	6.265	7.85917	6.932	4.63305	0	0	0	0	0	0	0	0	0	0	0	0	0	0	0	0
c.1108_1110delinsGCG	p.Cys370Ala	1.19942	0.41936	NA	NA	1.19942	0.41936	0	0	0	0	NA	NA	0.350282	0.598923	0	0.39966	0	0	NA	NA	0	0	0	0	0	0	NA	NA	0	0	0	0
c.1282_1284delinsCAT	p.Thr428His	4.04735	10.876	1.04444	16.0383	4.04735	10.876	1.04444	16.0383	19.7505	9.13664	12.4379	10.5316	6.36492	8.39254	11.1652	6.46949	0	0	0	0	0	0	0	0	0	0	0	0	0	0	0	0
c.1237_1239delinsTCT	p.Arg413Ser	287.362	311.325	270.511	298.409	287.362	311.325	270.511	298.409	136.458	110.655	116.267	111.968	148.212	99.4671	146.543	101.625	0	0	0	0	0	0	0	0	0	0	0	0	0	0	0	0
c.1136G>A	p.Arg379Gln	619.737	549.023	619.754	541.578	619.737	549.023	619.754	541.578	263.728	276.005	237.74	224.688	259.648	359.65	240.299	277.733	272.678	272.108	216.938	198.454	272.678	272.108	216.938	198.454	272.678	272.108	216.938	198.454	272.678	272.108	209.513	214.667
c.1366_1368delinsAAG	p.Leu456Lys	206.894	201.381	200.389	146.202	206.894	201.381	200.389	146.202	13.2976	8.02138	21.6495	9.39494	11.9617	9.98596	15.3885	11.1615	0	0	0	0	0	0	0	0	0	0	0	0	0	0	0	0
c.1417_1419delinsTGG	p.Val473Trp	28.5799	16.9629	19.1716	32.3455	28.5799	16.9629	19.1716	32.3455	0	0	2.31959	0	1.40726	1.42657	0.641186	1.86026	0	0	0	0	0	0	0	0	0	0	0	0	0	0	0	0
c.961_963delinsATG	p.Asp321Met	63.3219	60.9292	38.415	50.6547	63.3219	60.9292	38.415	50.6547	4.78704	3.70884	4.80374	1.91856	2.2935	2.49606	0.607462	3.1901	0	0	0	0	0	0	0	0	0	0	0	0	0	0	0	0
c.1192_1194delinsGCC	p.Lys398Ala	0.304689	0	NA	NA	0.304689	0	NA	NA	0	0	NA	NA	0	0	NA	NA	0	0	NA	NA	0	0	NA	NA	0	0	NA	NA	0	0	NA	NA
c.238_240delinsAGG	p.Ile80Arg	3.38393	4.06324	0.992475	2.38971	3.38393	4.06324	0.992475	2.38971	0	0	0	0	0	0	0	0	0	0	0	0	0	0	0	0	0	0	0	0	0	0	0	0
c.118G>T	p.Glu40Ter	681.019	706.2	397.03	376.659	681.019	706.2	397.03	376.659	321.981	310.122	54.57	48.1527	327.146	353.677	120.734	118.716	303.435	287.41	32.932	30.6696	303.435	287.41	32.932	30.6696	303.435	287.41	32.932	30.6696	303.435	287.41	89.6719	91.7633
c.745_747delinsGCT	p.Asp249Ala	25.3542	17.6991	22.1633	20.4484	25.3542	17.6991	22.1633	20.4484	28.803	29.0993	20.4578	33.0757	36.4499	14.2847	25.7217	17.4285	0	0.845983	0	0	0	0.845983	0	0	0	0.845983	0	0	0	0.845983	0	0
c.1183_1185delinsACG	p.Gly395Thr	87.141	71.7109	76.3626	75.3979	87.141	71.7109	76.3626	75.3979	13.2212	11.0516	14.5555	11.9918	8.56707	4.70746	10.3455	6.15361	0	0	0	0	0	0	0	0	0	0	0	0	0	0	0	0
c.1274T>A	p.Val425Glu	180.512	184.212	149.356	127.82	180.512	184.212	149.356	127.82	189.425	186.793	123.297	119.728	196.403	179.973	180.597	171.442	165.127	189.304	118.786	119.307	165.127	189.304	118.786	119.307	165.127	189.304	118.786	119.307	165.127	189.304	168.124	166.222
c.1606G>C	p.Ala536Pro	60.0621	63.0727	67.6917	54.9726	60.0621	63.0727	67.6917	54.9726	61.1729	71.0739	40.8036	46.3111	66.3353	59.6583	65.9429	56.3688	52.1435	39.0843	38.1011	28.9838	52.1435	39.0843	38.1011	28.9838	52.1435	39.0843	38.1011	28.9838	52.1435	39.0843	38.1011	28.9838
c.418_420delinsAGT	p.Asp140Ser	46.2574	76.2172	39.9212	21.1485	46.2574	76.2172	39.9212	21.1485	20.6341	23.8499	19.5528	12.8329	13.0224	12.5442	10.4504	10.3061	0	0	0	0	0	0	0	0	0	0	0	0	0	0	0	0
c.832_834delinsACG	p.Ile278Thr	46.2069	46.2089	38.8592	34.479	46.2069	46.2089	38.8592	34.479	4.09351	1.93678	4.35897	3.26514	2.52476	2.14648	2.33564	3.10315	0	0	0	0	0	0	0	0	0	0	0	0	0	0	0	0
c.1051_1053delinsAAC	p.Gly351Asn	10.7947	10.9034	1.05354	2.48448	10.7947	10.9034	1.05354	2.48448	6.53889	2.76491	2.02636	1.5262	7.35592	4.79139	1.44277	1.19898	9.69779	8.23524	2.35432	1.63421	9.69779	8.23524	2.35432	1.63421	9.69779	8.23524	2.35432	1.63421	9.69779	8.23524	3.78539	8.12954
c.1522_1524delinsGGT	p.Phe508Gly	533.077	514.35	481.125	524.576	533.077	514.35	481.125	524.576	238.029	256.686	223.444	258.106	223.38	239.951	210.701	250.87	0	0	0	0	0	0	0	0	0	0	0	0	0	0	0	0
c.1402_1404delinsAAT	p.Leu468Asn	65.8581	62.6324	79.8817	78.9231	65.8581	62.6324	79.8817	78.9231	100.563	98.4442	102.062	104.45	93.5829	99.8596	119.741	92.0827	0	0	0	0	0	0	0	0	0	0	0	0	0	0	0	0
c.1562C>G	p.Thr521Ser	85.187	91.3097	37.4903	52.0571	85.187	91.3097	37.4903	52.0571	64.9986	52.0679	17.3549	24.5815	66.884	62.453	42.8952	35.7925	53.3674	60.533	17.9056	19.7759	53.3674	60.533	17.9056	19.7759	53.3674	60.533	17.9056	19.7759	53.3674	60.533	41.3608	40.8903
c.967_969delinsCTT	p.Trp323Leu	295.502	336.865	340.159	358.907	295.502	336.865	340.159	358.907	22.7384	27.8163	30.6238	30.0575	13.761	27.4567	17.6164	34.4531	0	0	0	0	0	0	0	0	0	0	0	0	0	0	0	0
c.202_204delinsGCC	p.Thr68Ala	0.726808	0	0	0	0.726808	0	0	0	0	0	0	1.28407	0	0	0.83843	0	0	0	0	0	0	0	0	0	0	0	0	0	0	0	0	0
c.256_258delinsCTC	p.Asp86Leu	0	0	NA	NA	0	0	0	0	0	0	NA	NA	0.610641	0	0	0	0.893591	0	NA	NA	0.893591	0	0	0	0.893591	0	NA	NA	0.893591	0	0.177948	0
c.1615_1617delinsAAG	p.Leu539Lys	93.9986	103.11	87.1114	94.0031	93.9986	103.11	87.1114	94.0031	3.32462	9.7195	5.24618	7.43264	7.18633	4.28682	3.19939	5.01914	0.540347	0	0	0	0.540347	0	0	0	0.540347	0	0	0	0.540347	0	0	0
c.1123_1125delinsTTT	p.Pro375Phe	135.282	125.152	135.018	160.45	135.282	125.152	135.018	160.45	10.4378	8.78457	4.85183	8.83604	8.89657	16.0053	9.87529	17.2301	0	0	0	0	0	0	0	0	0	0	0	0	0	0	0	0
c.1624_1626delinsGGC	p.Phe542Gly	0.269337	0.548459	NA	NA	0.269337	0.548459	NA	NA	0	0	NA	NA	0	0	NA	NA	0.270174	0	NA	NA	0.270174	0	NA	NA	0.270174	0	NA	NA	0.270174	0	NA	NA
c.289_291delinsGGT	p.Lys97Gly	167.843	185.801	177.653	156.287	167.843	185.801	177.653	156.287	249.891	228.861	267.548	252.859	202.122	159.009	185.637	150.833	0	0	0	0	0	0	0	0	0	0	0	0	0	0	0	0
c.679_681delinsTGG	p.Ser227Trp	77.5541	63.5353	73.8777	66.8313	77.5541	63.5353	73.8777	66.8313	6.98256	7.54427	7.48458	12.4034	7.89747	3.0073	5.62662	2.27328	0	0	0	0	0	0	0	0	0	0	0	0	0	0	0	0
c.583_585delinsGGG	p.Ala195Gly	9.31057	3.02409	5.31616	3.29794	9.31057	3.02409	5.31616	3.29794	0	0.880694	0	0	0	4.94509	0.186119	2.89112	0	0	0	0	0	0	0	0	0	0	0	0	0	0	0.224111	0.320685
c.1528_1530delinsGTT	p.Leu510Val	41.2762	45.236	42.489	43.4763	41.2762	45.236	42.489	43.4763	46.1714	41.1063	39.4823	28.0932	47.0785	30.6787	39.8068	31.6006	0	0.432379	0	0	0	0.432379	0	0	0	0.432379	0	0	0	0.432379	0.344673	0
c.1024_1026delinsGTT	p.Glu342Val	22.7889	16.7744	18.9638	12.4224	22.7889	16.7744	18.9638	12.4224	1.08981	1.38245	1.51977	4.5786	0.700563	0	1.44277	0.39966	0	0.374329	0	0	0	0.374329	0	0	0	0.374329	0	0	0	0.374329	0	0
c.523_525delinsGTG	p.Ser175Val	232.349	257.278	278.736	270.113	232.349	257.278	278.736	270.113	26.0495	36.7106	28.8246	33.6066	19.0134	33.4145	9.3284	16.9199	0	0	0	0	0	0	0	0	0	0	0	0	0	0	0.205139	0
c.778_780delinsGGC	p.Thr260Gly	0	0	NA	NA	NA	NA	NA	NA	0	0.968388	NA	NA	NA	NA	NA	NA	0	0	NA	NA	NA	NA	NA	NA	0	0	NA	NA	NA	NA	NA	NA
c.622_624delinsATT	p.Trp208Ile	0.49003	0	NA	NA	0.49003	0	NA	NA	0	0	NA	NA	0	0	NA	NA	0	0	NA	NA	0	0	NA	NA	0	0	NA	NA	0	0	NA	NA
c.267G>A	p.Met89Ile	288.085	305.851	255.066	205.993	288.085	305.851	255.066	205.993	197.54	171.831	106.944	124.074	174.033	204.364	150.653	129.046	188.548	185.331	109.768	103.054	188.548	185.331	109.768	103.054	188.548	185.331	109.768	103.054	188.548	185.331	145.028	150.998
c.1414_1416delinsGTT	p.Lys472Val	199.438	198.771	179.392	229.006	199.438	198.771	179.392	229.006	128.82	125.425	132.99	108.318	125.95	98.4331	99.2235	109.29	0	0	0	0	0	0	0	0	0	0	0	0	0	0	0	0
c.58_60delinsCTT	p.Gly20Leu	70.9197	47.2253	73.1048	59.826	70.9197	47.2253	73.1048	59.826	256.726	222.009	261.494	257.321	283.089	300.626	259.316	280.764	0	0	0	0	0	0	0	0	0	0	0	0	0	0	0	0
c.892_894delinsGGT	p.Gln298Gly	97.5302	95.7003	100.375	82.1594	97.5302	95.7003	100.375	82.1594	47.8704	33.8431	51.6402	28.7784	29.051	26.2087	38.8776	37.0052	0	0	0	0	0	0	0	0	0	0	0	0	0	0	0	0
c.1076A>G	p.Lys359Arg	80.3609	77.5816	80.0693	72.5467	80.3609	77.5816	80.0693	72.5467	90.4546	95.3894	68.8961	64.1004	81.6156	77.86	79.7133	75.5357	93.0988	81.2294	66.7057	83.3445	93.0988	81.2294	66.7057	83.3445	93.0988	81.2294	66.7057	83.3445	93.0988	81.2294	73.5786	71.54
c.1625T>C	p.Phe542Ser	145.442	151.375	108.196	112.144	145.442	151.375	108.196	112.144	120.351	128.783	94.4312	107.487	114.613	137.178	117.133	140.922	142.381	190.21	79.1331	67.6289	142.381	190.21	79.1331	67.6289	142.381	190.21	79.1331	67.6289	142.381	190.21	79.1331	67.6289
c.954G>T	p.Thr318=	1213.31	1419.56	1101.64	1106.37	1213.31	1419.56	1101.64	1106.37	1236.25	1105.7	943.934	970.152	1392.15	1286.72	924.557	853.672	509.546	541.274	98.4148	96.1589	509.546	541.274	98.4148	96.1589	509.546	541.274	98.4148	96.1589	509.546	541.274	88.3296	83.7141
c.1282_1284delinsAAT	p.Thr428Asn	40.4735	28.5495	41.7778	30.6185	40.4735	28.5495	41.7778	30.6185	5.3865	10.1518	4.86699	3.88006	5.45565	6.37211	3.62869	4.85212	0	0	0	0	0	0	0	0	0	0	0	0	0	0	0	0
c.147G>A	p.Pro49=	468.791	509.79	337.262	328.926	468.791	509.79	337.262	328.926	454.561	495.415	302.919	320.376	463.457	475.568	308.542	341.455	322.318	356.499	177.728	159.311	322.318	356.499	177.728	159.311	322.318	356.499	177.728	159.311	322.318	356.499	181.631	178.197
c.997_999delinsTTC	p.Thr333Phe	0	0.319001	NA	NA	0	0.319001	NA	NA	0	0	NA	NA	0	0	NA	NA	0	0	NA	NA	0	0	NA	NA	0	0	NA	NA	0	0	NA	NA
c.449C>A	p.Thr150Asn	233.301	326.069	82.6271	80.3277	233.301	326.069	82.6271	80.3277	182.346	173.356	49.2808	45.5089	277.129	180.34	115.106	106.933	221.574	248.907	26.0504	28.5858	221.574	248.907	26.0504	28.5858	221.574	248.907	26.0504	28.5858	221.574	248.907	110.16	94.8704
c.1309_1311delinsAAG	p.Ile437Lys	41.2829	42.8242	40.7333	35.4786	41.2829	42.8242	40.7333	35.4786	73.3163	52.7895	72.4641	63.7439	85.9264	94.1829	83.1807	85.7208	0	0	0	1.06524	0	0	0	1.06524	0	0	0	1.06524	0	0	0	0.335125
c.1072_1074delinsAAG	p.Val358Lys	0	6.2904	0.526772	3.47827	0	6.2904	0.526772	3.47827	0	0	0	1.01747	0	0	0	0	0	0.374329	0	0	0	0.374329	0	0	0	0.374329	0	0	0	0.374329	0	0
c.301_303delinsCCT	p.Leu101Pro	0.45119	0.73877	0	0	0.45119	0.73877	0	0	0	0.74065	0.375242	0	0.610641	2.66794	0.564245	0	0	0.643511	0	0	0	0.643511	0	0	0	0.643511	0	0	0	0.643511	0.177948	0
c.118_120delinsGGT	p.Glu40Gly	12.3557	17.5143	9.60557	21.6969	12.3557	17.5143	9.60557	21.6969	15.6461	13.6532	21.1598	17.977	17.6836	14.2638	16.7686	15.2802	0	0	0	0	0	0	0	0	0	0	0	0	0	0	0	0
c.247_249delinsATT	p.Lys83Ile	0.90238	0.369385	0.992475	1.91177	0.90238	0.369385	0.992475	1.91177	0	0	0	0	0	0.533588	0	0	0	0	0	0	0	0	0	0	0	0	0	0	0	0	0	0
c.367_369delinsTTT	p.Ser123Phe	5.13971	5.28238	4.79054	5.28712	5.13971	5.28238	4.79054	5.28712	0	0	0	0	0	0	0	0	0	0	0	0.44913	0	0	0	0.44913	0	0	0	0.44913	0	0	0	0
c.1058C>G	p.Thr353Arg	98.3521	121.195	108.515	112.795	98.3521	121.195	108.515	112.795	47.9519	40.0912	18.7438	17.2969	46.5875	39.5289	24.1665	27.9762	32.9725	29.9463	19.6193	15.2526	32.9725	29.9463	19.6193	15.2526	32.9725	29.9463	19.6193	15.2526	32.9725	29.9463	20.1099	20.4865
c.1450_1452delinsATT	p.Tyr484Ile	91.3315	91.7739	101.336	102.212	91.3315	91.7739	101.336	102.212	79.7856	89.6936	73.4536	75.7122	75.2885	72.7549	65.4009	68.8295	0	0	0	0	0	0	0	0	0	0	0	0	0	0	0	0
c.504G>C	p.Val168=	23.8063	44.9434	16.2117	22.9508	23.8063	44.9434	16.2117	22.9508	24.0457	28.5527	16.272	13.0692	38.7442	25.5522	12.4934	11.5055	25.1517	34.9246	17.2119	16.7703	25.1517	34.9246	17.2119	16.7703	25.1517	34.9246	17.2119	16.7703	25.1517	34.9246	16.8214	19.0638
c.475_477delinsGTT	p.Ala159Val	150.456	158.678	142.244	151.387	150.456	158.678	142.244	151.387	84.1599	95.8556	127.851	115.756	103.856	124.076	104.112	126.561	0	0	0	0	0	0	0	0	0	0	0	0	0	0	0	0
c.1377G>T	p.Val459=	656.717	707.659	526.763	509.766	656.717	707.659	526.763	509.766	783.727	764.219	467.783	510.09	769.068	763.926	457.646	422.278	299.019	305.456	43.1749	41.3936	299.019	305.456	43.1749	41.3936	299.019	305.456	43.1749	41.3936	299.019	305.456	57.9113	55.8318
c.176C>A	p.Pro59His	392.476	466.63	180.371	217.837	392.476	466.63	180.371	217.837	330.215	307.196	75.7298	73.1922	310.936	285.924	116.542	108.725	287.807	279.119	38.682	39.6148	287.807	279.119	38.682	39.6148	287.807	279.119	38.682	39.6148	287.807	279.119	64.9664	71.1398
c.757_759delinsTTT	p.Ala253Phe	137.211	140.232	136.958	142.141	137.211	140.232	136.958	142.141	18.3292	10.7775	15.4681	16.5378	8.50497	19.5474	11.0925	17.0496	0	0	0	0	0	0	0	0	0	0	0	0	0	0	0	0.405784
c.358G>C	p.Asp120His	68.2179	70.5575	30.3401	26.4356	68.2179	70.5575	30.3401	26.4356	54.7253	61.3284	16.294	48.1235	59.7845	62.7212	38.7676	34.0548	66.5368	76.5315	35.4895	34.1339	66.5368	76.5315	35.4895	34.1339	66.5368	76.5315	35.4895	34.1339	66.5368	76.5315	37.5331	42.7797
c.322_324delinsTGG	p.Lys108Trp	67.9041	87.9136	82.3754	72.1692	67.9041	87.9136	82.3754	72.1692	3.4901	3.70325	5.25339	5.88958	4.27449	6.40305	2.82123	7.54164	0	0	0	0	0	0	0	0	0	0	0	0	0	0	0	0.154079
c.1573_1575delinsGTA	p.Ser525Val	0.269337	0	NA	NA	0.269337	0	NA	NA	0	0	NA	NA	0	0	NA	NA	0	0	NA	NA	0	0	NA	NA	0	0	NA	NA	0	0	NA	NA
c.232_234delinsAGG	p.Pro78Arg	0	0.369385	NA	NA	0	0.369385	NA	NA	0	0	NA	NA	0	0	NA	NA	0	0	NA	NA	0	0	NA	NA	0	0	NA	NA	0	0	NA	NA
c.1192_1194delinsCAT	p.Lys398His	21.9376	21.4676	30.9877	18.3897	21.9376	21.4676	30.9877	18.3897	33.4009	47.8901	34.6559	57.4342	34.9273	36.7182	26.8044	31.1783	0	0	0	0	0	0	0	0	0	0	0	0	0	0	0	0
c.1525_1527delinsCTC	p.Ala509Leu	0.878216	0	NA	NA	0.878216	0	NA	NA	0	0	NA	NA	0	0	NA	NA	0.904533	0	NA	NA	0.904533	0	NA	NA	0.904533	0	NA	NA	0.904533	0	NA	NA
c.524C>A	p.Ser175Tyr	372.33	632.877	211.797	211.412	372.33	632.877	211.797	211.412	270.514	254.935	119.483	115.523	529.504	271.738	136.095	140.096	522.196	483.955	90.7113	77.3723	522.196	483.955	90.7113	77.3723	522.196	483.955	90.7113	77.3723	522.196	483.955	133.956	123.803
c.1057_1059delinsCGG	p.Thr353Arg	8.39591	11.3227	6.84803	13.9131	8.39591	11.3227	6.84803	13.9131	0	2.76491	0	1.5262	1.05085	1.19785	0	1.9983	0	0	0	0	0	0	0	0	0	0	0	0	0	0	0	0
c.220_222delinsACG	p.Pro74Thr	0	0	NA	NA	0	0	0	0	0	0	NA	NA	0	0	0	0.83796	0	0.643511	NA	NA	0	0.643511	0	0	0	0.643511	NA	NA	0	0.643511	0.177948	0.154079
c.1285A>T	p.Ile429Phe	121.42	125.074	132.644	129.764	121.42	125.074	132.644	129.764	140.049	126.898	116.267	120.836	139.119	137.234	138.169	130.199	137.201	125.935	128.505	118.242	137.201	125.935	128.505	118.242	137.201	125.935	128.505	118.242	137.201	125.935	134.294	120.31
c.277_279delinsTAG	p.Asn93Ter	20.7547	32.1365	35.7291	26.7647	20.7547	32.1365	35.7291	26.7647	4.18812	0.74065	2.25145	0	2.44256	5.33588	1.12849	2.51388	0	0	0	0	0	0	0	0	0	0	0	0	0	0	0	0
c.1305C>G	p.Ile435Met	97.1363	157.702	91.9111	96.7155	97.1363	157.702	91.9111	96.7155	174.463	178.672	125.46	160.746	249.596	219.916	209.068	215.65	71.6359	54.5453	25.917	25.5658	71.6359	54.5453	25.917	25.5658	71.6359	54.5453	25.917	25.5658	71.6359	54.5453	37.9305	52.6146
c.1168T>A	p.Trp390Arg	336.986	369.974	312.091	307.568	336.986	369.974	312.091	307.568	157.263	156.422	113.671	126.229	163.763	149.697	134.962	140.302	133.397	152.969	103.73	103.105	133.397	152.969	103.73	103.105	133.397	152.969	103.73	103.105	133.397	152.969	120.015	113.812
c.244_246delinsCAT	p.Lys82His	0	0	NA	NA	NA	NA	0	0	0	0.74065	NA	NA	NA	NA	0.564245	0	0	0	NA	NA	NA	NA	0	0	0	0	NA	NA	NA	NA	0	0
c.1576_1578delinsACT	p.Gln526Thr	147.597	165.634	152.584	162.169	147.597	165.634	152.584	162.169	220.755	193.783	199.355	209.258	201.217	171.473	183.254	160.612	0	0	0	0	0	0	0	0	0	0	0	0	0	0	0	0
c.691_693delinsTAT	p.Ala231Tyr	75.3169	76.2424	63.6485	80.796	75.3169	76.2424	63.6485	80.796	6.98256	10.7775	4.49075	13.437	4.25249	9.0219	5.14434	9.09312	0	0	0.492317	0	0	0	0.492317	0	0	0	0.492317	0	0	0	0	0
c.949_951delinsCCT	p.Arg317Pro	23.2908	25.8391	22.3055	26.5628	23.2908	25.8391	22.3055	26.5628	1.19676	2.31802	1.20093	4.47664	0.7645	4.99212	3.64477	4.46615	0	0	0	0	0	0	0	0	0	0	0	0	0	0	0	0
c.1621_1623delinsGAT	p.Asn541Asp	0	0	NA	NA	NA	NA	0	0	0.664923	0	NA	NA	NA	NA	0.177744	0	0	0	NA	NA	NA	NA	0	0	0	0	NA	NA	NA	NA	0	0
c.1110C>A	p.Cys370Ter	584.116	558.168	325.018	316.025	584.116	558.168	325.018	316.025	306.238	348.379	72.4422	69.1877	310.35	348.573	92.6983	69.1412	300.631	275.506	30.6061	29.4157	300.631	275.506	30.6061	29.4157	300.631	275.506	30.6061	29.4157	300.631	275.506	55.1248	52.3543
c.757_759delinsGAC	p.Ala253Asp	0	0.226912	0.56829	0	0	0.226912	0.56829	0	0	0	0	0	0	0	0.160761	0.37888	0	0	0	0	0	0	0	0	0	0	0	0	0	0	0	0
c.1504_1506delinsGTG	p.Ile502Val	68.5009	58.6392	68.1073	63.4982	68.5009	58.6392	68.1073	63.4982	85.1706	102.309	76.3613	67.5992	83.7673	55.5138	81.3293	62.5563	0	0	0	0	0	0	0	0	0	0	0	0	0	0	0	0
c.1567_1569delinsTCA	p.Lys523Ser	0.269337	0	NA	NA	0.269337	0	NA	NA	0	0	NA	NA	0	0	NA	NA	0	0	NA	NA	0	0	NA	NA	0	0	NA	NA	0	0	NA	NA
c.264T>C	p.Pro88=	227.851	224.586	224.299	220.809	227.851	224.586	224.299	220.809	205.218	205.901	187.621	162.552	197.237	206.498	204.257	248.036	118.848	127.415	86.9448	82.5842	118.848	127.415	86.9448	82.5842	118.848	127.415	86.9448	82.5842	118.848	127.415	91.9992	102.925
c.766_768delinsTGT	p.Gly256Cys	168.531	125.936	136.39	144.136	168.531	125.936	136.39	144.136	8.7282	2.15551	8.98149	5.16808	3.64499	18.0438	8.84184	14.0186	0.987418	0	0.492317	0	0.987418	0	0.492317	0	0.987418	0	0.492317	0	0.987418	0	0	0.202892
c.10_12delinsGTT	p.Glu4Val	359.274	324.195	318.006	279.188	359.274	324.195	318.006	279.188	171.925	124.064	151.562	113.875	141.545	132.701	104.4	120.6	0	0	0	0	0	0	0	0	0	0	0	0	0	0	0	0
c.220_222delinsTTA	p.Pro74Leu	1.57917	7.01832	0	0.477942	1.57917	7.01832	0	0.477942	5.58416	2.22195	1.12573	1.17792	3.0532	4.80229	2.82123	1.67592	7.14873	3.86107	0	0	7.14873	3.86107	0	0	7.14873	3.86107	0	0	7.14873	3.86107	1.24564	3.08159
c.1261_1263delinsCTG	p.Ala421Leu	59.9007	63.2167	53.2667	74.3592	59.9007	63.2167	53.2667	74.3592	104.438	76.1387	108.155	70.9497	95.9285	108.948	100.208	105.129	0	0	0	0	0	0	0	0	0	0	0	0	0	0	0	0
c.568_570delinsCTG	p.Arg190Leu	5.39033	3.02409	10.0416	6.04622	5.39033	3.02409	10.0416	6.04622	1.90611	1.76139	0.60995	0.467473	0	3.21431	0	4.89267	0.513538	0.579578	0	0	0.513538	0.579578	0	0	0.513538	0.579578	0	0	0.513538	0.579578	0	0
c.1294_1296delinsGAA	p.Gly432Glu	0.809469	1.3595	0	0	0.809469	1.3595	0	0	1.7955	0	0.540777	0	1.36391	0.155417	0.27913	0.269562	0	0	0	0	0	0	0	0	0	0	0	0	0	0	0	0
c.355_357delinsTTT	p.Lys119Phe	67.2834	56.9742	44.7117	39.6534	67.2834	56.9742	44.7117	39.6534	3.58854	1.13571	0	0	10.6547	16.0824	4.71954	14.787	0	0	0	0	0	0	0	0	0	0	0	0	0	0	0	0
c.184_186delinsTCT	p.Glu62Ser	21.8042	19.3908	23.4803	21.6969	21.8042	19.3908	23.4803	21.6969	0	5.85136	0	2.56815	1.47363	3.56595	0	7.05242	0	0	0	0	0	0	0	0	0	0	0	0	0	0	0	0
c.280_282delinsATC	p.Lys94Ile	0	0.369385	NA	NA	0	0.369385	0	0	0	0	NA	NA	0	1.06718	0	0	0	0	NA	NA	0	0	0	0	0	0	NA	NA	0	0	0	0.154079
c.31_33delinsCCG	p.Gly11Pro	0	1.27636	NA	NA	0	1.27636	NA	NA	0	0	NA	NA	0	0	NA	NA	0	0	NA	NA	0	0	NA	NA	0	0	NA	NA	0	0	NA	NA
c.1198_1200delinsTTG	p.Glu400Leu	685.55	625.758	648.529	723.636	685.55	625.758	648.529	723.636	232.415	215.364	243.285	224.057	188.476	192.064	181.047	201.018	0.980858	0.735428	0	0	0.980858	0.735428	0	0	0.980858	0.735428	0	0	0.980858	0.735428	0	0
c.729G>T	p.Gln243His	415.362	455.639	270.506	283.783	415.362	455.639	270.506	283.783	202.494	245.728	72.3509	67.185	226.597	229.307	66.3942	74.2605	177.735	166.659	21.6619	25.9865	177.735	166.659	21.6619	25.9865	177.735	166.659	21.6619	25.9865	177.735	166.659	30.9527	35.5061
c.1519_1521delinsCCT	p.His507Pro	0	1.67541	0	0.572056	0	1.67541	0	0.572056	0	0	0	0	0	0	0	0	0	0	0	0	0	0	0	0	0	0	0	0	0	0	0	0
c.1546_1548delinsCGT	p.Ile516Arg	0	0.837703	NA	NA	0	0.837703	NA	NA	0	0	NA	NA	0	0	NA	NA	0	0	NA	NA	0	0	NA	NA	0	0	NA	NA	0	0	NA	NA
c.305A>T	p.Lys102Met	189.049	184.323	171.698	171.581	189.049	184.323	171.698	171.581	78.8762	69.6211	43.5281	65.9633	72.6663	80.5717	25.391	24.3008	63.445	66.9252	40.212	40.9392	63.445	66.9252	40.212	40.9392	63.445	66.9252	40.212	40.9392	63.445	66.9252	22.2435	22.8038
c.1279C>T	p.Pro427Ser	417.686	443.196	361.378	365.478	417.686	443.196	361.378	365.478	444.387	386.784	362.861	359.737	375.53	429.729	333.56	415.126	162.699	170.053	116.626	119.307	162.699	170.053	116.626	119.307	162.699	170.053	116.626	119.307	162.699	170.053	117.209	111.932
c.1081_1083delinsGTA	p.Ala361Val	0	0.83872	0.526772	0	0	0.83872	0.526772	0	2.17963	1.38245	1.01318	0	0	1.19785	0	1.19898	0	0	0	0.544735	0	0	0	0.544735	0	0	0	0.544735	0	0	0	0
c.1225_1227delinsATT	p.Trp409Ile	1.82813	4.56758	3.32011	0	1.82813	4.56758	3.32011	0	0	0	0	0	0	0	0	0	0	0	0	0	0	0	0	0	0	0	0	0	0	0	0	0
c.214_216delinsGCT	p.Lys72Ala	2.70714	7.3877	16.8721	3.82353	2.70714	7.3877	16.8721	3.82353	0	2.9626	0	1.17792	0.610641	0	0.564245	0	0	0	0	0	0	0	0	0	0	0	0	0	0	0	0	0
c.1585_1587delinsCTC	p.Met529Leu	0	0	NA	NA	0	0	NA	NA	0	0	NA	NA	0	0	NA	NA	0.270174	0	NA	NA	0.270174	0	NA	NA	0.270174	0	NA	NA	0.270174	0	NA	NA
c.712_714delinsAGT	p.Asp238Ser	32.0656	35.8521	31.8242	32.4181	32.0656	35.8521	31.8242	32.4181	26.1846	20.4773	25.4476	24.8068	26.1224	18.0438	27.8116	18.944	0	0	0	0	0	0	0	0	0	0	0	0	0	0	0	0
c.619_621delinsACA	p.Ala207Thr	0	1.20964	NA	NA	0	1.20964	0	0	0	0.880694	NA	NA	0.495878	0	0.372237	0.889576	0	0	NA	NA	0	0	0	0	0	0	NA	NA	0	0	0	0
c.64_66delinsTCT	p.His22Ser	49.8776	36.1635	43.8629	27.4202	49.8776	36.1635	43.8629	27.4202	1.16165	1.63242	3.25241	3.53099	1.33533	0.546096	4.71483	0	0	0	0	0	0	0	0	0	0	0	0	0	0	0	0	0
c.482G>T	p.Arg161Met	598.013	753.949	357.179	377.364	598.013	753.949	357.179	377.364	366.697	405.857	182.711	164.999	546.186	405.396	184.569	199.654	443.148	459.009	57.6831	60.2208	443.148	459.009	57.6831	60.2208	443.148	459.009	57.6831	60.2208	443.148	459.009	78.1581	74.0124
c.676_678delinsCAC	p.Ala226His	0	0	NA	NA	0	0	NA	NA	0	0	NA	NA	0	0	NA	NA	0.987418	0	NA	NA	0.987418	0	NA	NA	0.987418	0	NA	NA	0.987418	0	NA	NA
c.1003_1005delinsTCG	p.Ala335Ser	160.722	171.099	126.425	149.069	160.722	171.099	126.425	149.069	43.5926	23.5017	27.8624	36.1201	23.8192	17.9677	28.4948	21.5816	0	0	0	0	0	0	0	0	0	0	0	0	0	0	0	0
c.1303_1305delinsCGC	p.Ile435Arg	0	0	NA	NA	0	0	NA	NA	0	0	NA	NA	0.454637	0	NA	NA	0	0.802137	NA	NA	0	0.802137	NA	NA	0	0.802137	NA	NA	0	0.802137	NA	NA
c.991_993delinsGGA	p.Ala331Gly	0	0.319001	NA	NA	0	0.319001	NA	NA	0	0	NA	NA	0	0	NA	NA	0	0	NA	NA	0	0	NA	NA	0	0	NA	NA	0	0	NA	NA
c.286_288delinsTAT	p.Gly96Tyr	15.5661	16.6223	16.8721	18.1618	15.5661	16.6223	16.8721	18.1618	3.4901	2.22195	2.25145	2.35583	3.66384	3.20153	0	0.83796	0	0	0	0	0	0	0	0	0	0	0	0	0	0	0	0
c.1177_1179delinsGTG	p.Gln393Val	192.563	168.087	203.634	165.967	192.563	168.087	203.634	165.967	20.8756	19.8361	14.5555	18.3032	16.4751	20.7128	18.3398	25.8452	0	0	0	0.456215	0	0	0	0.456215	0	0	0	0.456215	0	0	0	0
c.1255_1257delinsAAT	p.Leu419Asn	24.2841	14.9545	27.1556	19.4403	24.2841	14.9545	27.1556	19.4403	0.5985	5.07591	1.08155	2.21718	0.909274	0	0.83739	0	0	0	0	0	0	0	0	0	0	0	0	0	0	0	0	0
c.565_567delinsCAG	p.Val189Gln	0	0	NA	NA	0	0	0	0	0	0.440347	NA	NA	0	0	0	0.222394	0.513538	0	NA	NA	0.513538	0	0	0	0.513538	0	NA	NA	0.513538	0	0	0
c.1084_1086delinsTTG	p.Gln362Leu	16.7918	19.2906	16.3299	29.8137	16.7918	19.2906	16.3299	29.8137	35.9639	26.2666	36.981	30.524	25.9208	38.3311	30.659	32.7721	0	0	0	0	0	0	0	0	0	0	0	0	0	0	0	0
c.751_753delinsCCA	p.Leu251Pro	0	0.226912	0.56829	0	0	0.226912	0.56829	0	0	0	0	0	0	0	0	0	0	0.845983	0	0	0	0.845983	0	0	0	0.845983	0	0	0	0.845983	0	0
c.1483_1485delinsAAA	p.Thr495Lys	1.75643	0	1.24968	0	1.75643	0	1.24968	0	1.3448	3.65389	0	0	0	1.09567	0.171581	0.322455	0.904533	0	0	0	0.904533	0	0	0	0.904533	0	0	0	0.904533	0	0	0
c.1324_1326delinsAAC	p.Gly442Asn	0.809469	0.679749	0	0.486008	0.809469	0.679749	0	0.486008	0.5985	0	0	0	0.909274	0.310835	0	0	0.607084	0	0	0	0.607084	0	0	0	0.607084	0	0	0	0.607084	0	1.02515	0.670249
c.1374G>T	p.Met458Ile	1216.51	1267	969.536	1000.77	1216.51	1267	969.536	1000.77	784.558	857.559	537.371	504.011	816.915	811.716	645.514	621.79	331.029	365.76	64.3031	64.574	331.029	365.76	64.3031	64.574	331.029	365.76	64.3031	64.574	331.029	365.76	207.938	205.788
c.865_867delinsAAT	p.Glu289Asn	9.48891	19.5193	14.0325	11.1394	9.48891	19.5193	14.0325	11.1394	4.09351	0.968388	5.81195	4.19803	1.08204	0	0.667325	0	0	0	0	0	0	0	0	0	0	0	0	0	0	0	0	0
c.1600_1602delinsCCC	p.Val534Pro	0	0.548459	0	0.549726	0	0.548459	0	0.549726	0.664923	1.21494	0.582909	0	0.36853	0.71447	0	0	0	0	0	0	0	0	0	0	0	0	0	0	0	0	0	0
c.772G>C	p.Gly258Arg	147.651	134.786	74.446	57.8539	147.651	134.786	74.446	57.8539	86.4091	120.708	41.4147	44.4455	100.237	98.4891	73.4676	57.5898	88.8676	90.5202	33.9699	30.1443	88.8676	90.5202	33.9699	30.1443	88.8676	90.5202	33.9699	30.1443	88.8676	90.5202	55.4269	62.8966
c.1279_1281delinsAGG	p.Pro427Arg	47.7587	54.3799	51.1778	53.9468	47.7587	54.3799	51.1778	53.9468	107.431	90.3512	89.2282	88.6872	111.841	84.547	103.836	93.2685	0	0	0	0	0	0	0	0	0	0	0	0	0	0	0	0.335125
c.4_6delinsTGC	p.Pro2Cys	0	0	NA	NA	0	0	0	0	1.16165	0	NA	NA	0.667664	0	1.34709	0	0	0	NA	NA	0	0	0	0	0	0	NA	NA	0	0	0	0
c.778A>T	p.Thr260Ser	200.505	205.948	181.343	186.187	200.505	205.948	181.343	186.187	191.371	168.5	204.871	179.582	201.26	187.664	126.458	136.883	174.942	174.051	191.452	207.529	174.942	174.051	191.452	207.529	174.942	174.051	191.452	207.529	174.942	174.051	131.348	129.166
c.763_765delinsTAT	p.Val255Tyr	37.2856	30.4062	26.7096	43.3904	37.2856	30.4062	26.7096	43.3904	2.61846	0	1.49692	1.55042	1.82249	1.50365	2.08989	5.6832	0	0	0	0	0	0	0	0	0	0	0	0	0	0	0	0
c.751_753delinsTCG	p.Leu251Ser	65.6227	64.6699	68.7631	53.864	65.6227	64.6699	68.7631	53.864	6.10974	4.31101	6.98561	4.65127	2.42999	3.75912	1.28609	1.51552	0	0	0	0	0	0	0	0	0	0	0	0	0	0	0	0
c.130_132delinsACG	p.Ile44Thr	4.36085	4.37856	4.26914	0.867878	4.36085	4.37856	4.26914	0.867878	0.82348	0	1.11367	0	0	1.29671	0	3.52621	0	0	0	0	0	0	0	0	0	0	0	0	0	0	0	0
c.460_462delinsGAG	p.Leu154Glu	89.5115	84.8421	92.0403	101.954	89.5115	84.8421	92.0403	101.954	6.01142	4.07896	13.0176	7.93489	8.7892	12.5304	7.99577	10.8287	0	0	0	0	0	0	0	0	0	0	0	0	0	0	0	0
c.865_867delinsTAA	p.Glu289Ter	0.412561	0	NA	NA	0.412561	0	0	0	0	0	NA	NA	0	0	1.00099	0	0	0	NA	NA	0	0	0	0	0	0	NA	NA	0	0	0	0
c.140A>C	p.Asp47Ala	178.795	122.6	4.26914	6.07514	178.795	122.6	4.26914	6.07514	131.757	165.788	6.68204	2.56815	124.522	139.72	55.3364	55.8316	143.904	148.679	5.2273	4.68563	143.904	148.679	5.2273	4.68563	143.904	148.679	5.2273	4.68563	143.904	148.679	48.9535	59.09
c.760_762delinsCAA	p.Ser254Gln	0.745712	0	NA	NA	0.745712	0	NA	NA	0.87282	0	NA	NA	0	0	NA	NA	0	0	NA	NA	0	0	NA	NA	0	0	NA	NA	0	0	NA	NA
c.378G>A	p.Met126Ile	100.925	111.873	62.277	60.8018	100.925	111.873	62.277	60.8018	99.582	88.5855	74.9523	80.2058	95.3	102.284	63.7138	75.7271	109.645	109.605	56.3657	65.1239	109.645	109.605	56.3657	65.1239	109.645	109.605	56.3657	65.1239	109.645	109.605	72.6957	74.0664
c.728A>T	p.Gln243Leu	282.625	320.173	286.418	326.176	282.625	320.173	286.418	326.176	176.31	198.307	185.618	189.668	220.522	212.015	175.711	209.9	121.452	120.976	87.6324	83.1567	121.452	120.976	87.6324	83.1567	121.452	120.976	87.6324	83.1567	121.452	120.976	88.1791	92.5188
c.799_801delinsGGG	p.Lys267Gly	432.364	471.649	435.008	397.835	432.364	471.649	435.008	397.835	104.384	100.712	99.7719	87.6922	81.1531	104.564	79.078	93.0944	0	0	0	0	0	0	0	0	0	0	0	0	0	0	0	0
c.823_825delinsGTC	p.Cys275Val	0.825123	0.398352	0	0	0.825123	0.398352	0	0	0	0	0.48433	0	0.36068	0.30664	0	0.344794	1.74942	0.972352	0	0	1.74942	0.972352	0	0	1.74942	0.972352	0	0	1.74942	0.972352	0.404148	0
c.1596G>A	p.Gly532=	304.62	301.652	276.315	267.716	304.62	301.652	276.315	267.716	284.587	267.894	240.741	216.118	261.656	290.789	235.866	266.014	182.637	168.063	124.073	113.037	182.637	168.063	124.073	113.037	182.637	168.063	124.073	113.037	182.637	168.063	124.073	113.037
c.152G>T	p.Arg51Met	640.317	613.624	362.877	326.322	640.317	613.624	362.877	326.322	554.202	536.374	270.623	271.581	521.666	558.233	280.036	306.192	352.922	347.655	44.4321	46.0043	352.922	347.655	44.4321	46.0043	352.922	347.655	44.4321	46.0043	352.922	347.655	77.3191	79.9453
c.859_861delinsCCA	p.Leu287Pro	0	0.398352	NA	NA	0	0.398352	NA	NA	0	0	NA	NA	0.36068	0.30664	NA	NA	0	0	NA	NA	0	0	NA	NA	0	0	NA	NA	0	0	NA	NA
c.1573_1575delinsACG	p.Ser525Thr	100.732	94.8833	74.9047	94.5528	100.732	94.8833	74.9047	94.5528	136.974	106.915	142.813	105.201	111.48	148.967	118.022	147.485	0.270174	0	0	0	0.270174	0	0	0	0.270174	0	0	0	0.270174	0	0	0
c.820_822delinsACG	p.Gly274Thr	38.7808	56.1677	38.8592	40.8444	38.7808	56.1677	38.8592	40.8444	3.07013	4.84194	4.35897	2.79869	2.88544	2.75976	2.33564	3.79273	0	0	0	0	0	0	0	0	0	0	0	0	0	0	0	0
c.925_927delinsGGT	p.Asp309Gly	291.863	309.112	296.787	296.515	291.863	309.112	296.787	296.515	19.1481	35.234	34.8271	40.2898	22.1705	52.4173	34.0179	45.2995	0	0	0	0	0	0	0	0	0	0	0	0	0	0	0	0
c.313_315delinsCAG	p.Leu105Gln	6.54226	11.4509	7.9398	6.69119	6.54226	11.4509	7.9398	6.69119	0	0	0	0	0.610641	0	0	1.67592	0	0	0	0	0	0	0	0	0	0	0	0	0	0	0	0
c.1275G>C	p.Val425=	32.3788	55.7394	21.9333	31.1045	32.3788	55.7394	21.9333	31.1045	52.0695	26.3947	21.0903	23.2804	49.5555	27.3534	18.9808	21.8345	72.8501	39.3047	15.1182	17.0439	72.8501	39.3047	15.1182	17.0439	72.8501	39.3047	15.1182	17.0439	72.8501	39.3047	20.8447	28.1505
c.367A>G	p.Ser123Gly	171.479	213.559	151.7	161.257	171.479	213.559	151.7	161.257	217.107	392.956	117.317	137.954	206.582	239.627	194.512	237.487	219.29	188.06	171.185	151.806	219.29	188.06	171.185	151.806	219.29	188.06	171.185	151.806	219.29	188.06	173.442	170.693
c.945G>T	p.Leu315=	675.433	763.051	589.237	597.355	675.433	763.051	589.237	597.355	591.199	624.476	509.196	484.756	850.124	858.645	523.025	548.06	397.495	428.961	79.1758	76.778	397.495	428.961	79.1758	76.778	397.495	428.961	79.1758	76.778	397.495	428.961	70.2979	64.9792
c.145_147delinsACA	p.Pro49Thr	0.726808	1.87653	0	0.867878	0.726808	1.87653	0	0.867878	0	0	0	0	0	0.324177	0	0	0.651147	0	0	0	0.651147	0	0	0	0.651147	0	0	0	0.651147	0	0	0
c.166_168delinsACT	p.Leu56Thr	0	0	1.06729	0	NA	NA	1.06729	0	0.82348	0	0	0	NA	NA	0	0	0	0	0	0	NA	NA	0	0	0	0	0	0	NA	NA	0	0
c.181_183delinsTAA	p.Ser61Ter	7.99488	3.75305	0	0	7.99488	3.75305	0	0	6.58784	7.80181	0	0	2.94726	4.53848	0	0.587702	7.16262	4.9744	0	0.425966	7.16262	4.9744	0	0.425966	7.16262	4.9744	0	0.425966	7.16262	4.9744	0	0.231726
c.169G>A	p.Gly57Ser	284.182	277.1	213.457	269.91	284.182	277.1	213.457	269.91	298.923	287.692	245.008	220.218	251.254	287.221	241.468	235.081	157.578	164.155	93.046	94.9904	157.578	164.155	93.046	94.9904	157.578	164.155	93.046	94.9904	157.578	164.155	112.09	110.07
c.1006_1008delinsAGT	p.Arg336Ser	21.5895	19.7099	15.2764	13.4162	21.5895	19.7099	15.2764	13.4162	4.35926	2.76491	1.51977	3.0524	1.75141	2.99462	2.16416	3.59694	0	0.374329	0	0	0	0.374329	0	0	0	0.374329	0	0	0	0.374329	0	0
c.1526C>G	p.Ala509Gly	54.4494	72.0425	27.4929	24.5984	54.4494	72.0425	27.4929	24.5984	62.309	53.8949	25.1645	21.0699	50.9747	52.592	44.2679	43.209	59.6992	57.074	25.3663	19.2554	59.6992	57.074	25.3663	19.2554	59.6992	57.074	25.3663	19.2554	59.6992	57.074	44.1182	47.9336
c.598_600delinsGTG	p.Pro200Val	168.57	142.737	153.578	134.666	168.57	142.737	153.578	134.666	32.4038	42.2733	43.9164	34.1255	30.7444	25.9617	31.4541	32.9143	0	0	0	0	0	0	0	0	0	0	0	0	0	0	0	0
c.1222_1224delinsTAT	p.Trp408Tyr	90.7973	79.9326	77.4693	82.7538	90.7973	79.9326	77.4693	82.7538	9.74194	9.35131	6.93119	8.20489	5.93105	11.2979	5.64303	12.3072	0	0	0	0	0	0	0	0	0	0	0	0	0	0	0	0
c.853_855delinsCCT	p.Ser285Pro	0.412561	0	NA	NA	0.412561	0	0	0	0	0.968388	NA	NA	0	0.30664	0	0.344794	0	0	NA	NA	0	0	0	0	0	0	NA	NA	0	0	0.404148	0
c.23C>G	p.Ala8Gly	49.8776	56.1598	21.9315	22.4347	49.8776	56.1598	21.9315	22.4347	52.2745	39.1781	22.7669	23.8342	50.7424	63.6201	33.6774	27.6473	55.2914	56.8323	21.3372	31.3093	55.2914	56.8323	21.3372	31.3093	55.2914	56.8323	21.3372	31.3093	55.2914	56.8323	41.9452	38.645
c.1543_1545delinsTAT	p.Gln515Tyr	0.878216	0	NA	NA	0.878216	0	NA	NA	0	0	NA	NA	0	0	NA	NA	0	0.432379	NA	NA	0	0.432379	NA	NA	0	0.432379	NA	NA	0	0.432379	NA	NA
c.1183_1185delinsTGG	p.Gly395Trp	30.7736	30.146	29.881	33.1015	30.7736	30.146	29.881	33.1015	4.17512	0.850119	0.693119	1.26229	2.30652	5.64895	1.88101	10.6663	0	0	0	0	0	0	0	0	0	0	0	0	0	0	0.227732	0
c.820_822delinsTGT	p.Gly274Cys	112.217	99.5881	103.085	110.863	112.217	99.5881	103.085	110.863	6.14026	1.93678	6.78061	3.73158	7.93497	11.959	4.67128	8.96465	0	0	0	0	0	0	0	0	0	0	0	0	0	0	0	0
c.1345_1347delinsTAA	p.Val449Ter	0	0	0	0	NA	NA	NA	NA	0.8311	0	0.773195	0	NA	NA	NA	NA	0	0	0	0	NA	NA	NA	NA	0	0	0	0	NA	NA	NA	NA
c.1150_1152delinsCTG	p.Lys384Leu	155.087	151.187	172.646	169.645	155.087	151.187	172.646	169.645	13.2212	15.3021	12.4761	13.8852	12.1916	16.0053	14.5778	13.5379	0	0	0	0	0	0	0	0	0	0	0	0	0	0	0	0
c.798G>A	p.Arg266=	280.542	254.945	204.011	247.188	280.542	254.945	204.011	247.188	295.756	290.516	201.965	187.979	262.936	276.283	202.533	214.117	100.592	136.129	68.1198	51.7447	100.592	136.129	68.1198	51.7447	100.592	136.129	68.1198	51.7447	100.592	136.129	75.5756	66.8383
c.910_912delinsGCG	p.Glu304Ala	17.4681	20.7351	17.9683	22.8564	17.4681	20.7351	17.9683	22.8564	1.19676	1.39081	0.600467	1.91856	0.7645	2.49606	0.607462	2.55208	0	0	0	0	0	0	0	0	0	0	0	0	0	0	0	0
c.418_420delinsAGC	p.Asp140Ser	0	0	NA	NA	NA	NA	NA	NA	0.897135	0	NA	NA	NA	NA	NA	NA	0	0	NA	NA	NA	NA	NA	NA	0	0	NA	NA	NA	NA	NA	NA
c.1474_1476delinsATA	p.Leu492Ile	2.63465	0	0	0.572056	2.63465	0	0	0.572056	0.448266	2.74042	0	0	0.649359	3.287	0.686324	0	0	0.864758	0	0	0	0.864758	0	0	0	0.864758	0	0	0	0.864758	0	0
c.1420_1422delinsCTC	p.Gln474Leu	0.621303	0	NA	NA	0.621303	0	NA	NA	0	0	NA	NA	0	0.713283	NA	NA	0	0	NA	NA	0	0	NA	NA	0	0	NA	NA	0	0	NA	NA
c.1165_1167delinsGAG	p.Arg389Glu	133.454	128.806	137.231	128.268	133.454	128.806	137.231	128.268	11.8295	13.3185	16.6349	15.7786	12.1916	12.2394	12.2266	9.43554	0	0	0	0	0	0	0	0	0	0	0	0	0	0	0	0
c.1621_1623delinsAGT	p.Asn541Ser	0	0	NA	NA	NA	NA	NA	NA	0.664923	0	NA	NA	NA	NA	NA	NA	0	0	NA	NA	NA	NA	NA	NA	0	0	NA	NA	NA	NA	NA	NA
c.1291_1293delinsGGG	p.Cys431Gly	31.5693	32.628	53.2667	29.6465	31.5693	32.628	53.2667	29.6465	1.7955	1.01518	2.70389	1.66288	5.45565	9.16962	3.62869	6.73905	0	0.802137	0	0	0	0.802137	0	0	0	0.802137	0	0	0	0.802137	0.341716	0
c.1639G>A	p.Glu547Lys	164.565	178.249	106.531	112.144	164.565	178.249	106.531	112.144	147.613	142.755	89.7679	65.7503	143.727	151.11	86.2057	90.7305	136.978	160.246	74.2483	78.2563	136.978	160.246	74.2483	78.2563	136.978	160.246	74.2483	78.2563	136.978	160.246	74.2483	78.2563
c.1258_1260delinsAGT	p.Ser420=	137.61	128.473	149.356	144.344	137.61	128.473	149.356	144.344	10.1745	5.07591	11.3563	4.98865	9.09274	11.0346	10.8861	13.4781	0	0	0	0	0	0	0	0	0	0	0	0	0	0	0	0
c.559_561delinsAAT	p.Glu187Asn	0	1.20964	NA	NA	0	1.20964	NA	NA	0	0	NA	NA	0	0	NA	NA	0.513538	0	NA	NA	0.513538	0	NA	NA	0.513538	0	NA	NA	0.513538	0	NA	NA
c.529_531delinsGGT	p.Lys177Gly	88.5593	84.3835	84.196	71.9419	88.5593	84.3835	84.196	71.9419	8.01523	4.07896	6.04387	6.53461	7.71297	7.86223	6.16341	10.8287	0	0	0	0	0	0	0	0	0	0	0	0	0	0	0	0
c.1549_1551delinsAGT	p.Gln517Ser	0	0.837703	1.24968	0.572056	0	0.837703	1.24968	0.572056	1.79307	2.74042	0.867743	0.877912	1.94808	2.92178	3.6032	4.83683	0	0	0	0	0	0	0	0	0	0	0	0	0	0	0	0
c.688_690delinsAAG	p.Leu230Lys	0	0.453824	NA	NA	0	0.453824	NA	NA	0	0	NA	NA	0	0	NA	NA	0	0	NA	NA	0	0	NA	NA	0	0	NA	NA	0	0	NA	NA
c.1023A>T	p.Gln341His	250.678	230.229	163.299	167.454	250.678	230.229	163.299	167.454	179.819	149.305	113.476	119.552	181.796	198.244	152.213	143.478	125.101	138.876	83.9707	77.8971	125.101	138.876	83.9707	77.8971	125.101	138.876	83.9707	77.8971	125.101	138.876	103.862	102.107
c.172_174delinsTTT	p.Arg58Phe	17.4434	13.7612	30.9513	29.5078	17.4434	13.7612	30.9513	29.5078	2.47044	2.92568	4.4547	0	2.94726	0.972531	0.83843	0.587702	0	0	0	0	0	0	0	0	0	0	0	0	0	0	0	0
c.1330_1332delinsCTG	p.Asp444Leu	1.61894	6.79749	1.04444	3.40205	1.61894	6.79749	1.04444	3.40205	0	1.01518	0	2.77147	0	1.55417	0	1.61737	0	0	0	0	0	0	0	0	0	0	0	0	0	0	0	0
c.1647C>T	p.Asp549=	314.586	332.914	271.876	252.324	314.586	332.914	271.876	252.324	353.074	348.687	356.74	294.447	347.339	362.236	323.494	317.75	158.862	152.429	96.7182	97.5789	158.862	152.429	96.7182	97.5789	158.862	152.429	96.7182	97.5789	158.862	152.429	96.7182	97.5789
c.1314C>G	p.Leu438=	164.322	246.069	149.356	125.39	164.322	246.069	149.356	125.39	257.056	210.143	141.143	117.511	234.593	210.435	155.754	168.476	137.201	124.331	37.7956	36.2182	137.201	124.331	37.7956	36.2182	137.201	124.331	37.7956	36.2182	137.201	124.331	80.3033	76.7435
c.1276_1278delinsCCT	p.Leu426Pro	170.798	150.225	176.511	139.97	170.798	150.225	176.511	139.97	302.542	304.555	280.663	279.919	367.802	331.661	353.378	313.77	0	0	0	0	0	0	0	0	0	0	0	0	0	0	0.341716	0
c.340_342delinsTAG	p.Ala114Ter	0	0.565969	NA	NA	0	0.565969	0	0	0.897135	0	NA	NA	0	0.321647	0.33711	0.44809	0	0	NA	NA	0	0	0	0	0	0	NA	NA	0	0	0	0
c.1147_1149delinsGTG	p.Thr383Val	29.2501	20.5541	21.0274	15.6313	29.2501	20.5541	21.0274	15.6313	0	3.96722	0	6.31145	1.64751	0	2.82151	1.23072	0	0	0	0	0	0	0	0	0	0	0	0	0	0	0	0
c.1245G>T	p.Gln415His	441.161	634.206	354.067	339.233	441.161	634.206	354.067	339.233	719.398	473.075	399.093	383.572	654.223	473.401	356.17	315.388	338.146	183.689	42.1151	40.4791	338.146	183.689	42.1151	40.4791	338.146	183.689	42.1151	40.4791	338.146	183.689	41.0059	46.2472
c.721_723delinsGCT	p.Leu241Ala	0.745712	1.36147	1.13658	0	0.745712	1.36147	1.13658	0	0	0	0	0	0	0	0.643043	1.13664	0	0	0	0	0	0	0	0	0	0	0	0	0	0	0	0
c.474G>A	p.Ala158=	618.963	609.029	556.949	548.171	618.963	609.029	556.949	548.171	488.929	546.581	482.115	464.191	523.585	511.782	491.24	519.101	275.471	269.972	223.755	215.728	275.471	269.972	223.755	215.728	275.471	269.972	223.755	215.728	275.471	269.972	225.243	235.045
c.1405_1407delinsGTG	p.Leu469Val	54.6747	56.9781	54.776	64.0442	54.6747	56.9781	54.776	64.0442	5.8177	4.3753	3.86598	6.07908	4.92542	7.13283	7.69423	6.5109	0	0	0	0	0	0	0	0	0	0	0	0	0	0	0	0
c.1510_1512delinsTTA	p.Glu504Leu	0	0	0.624838	0	NA	NA	0.624838	0	0.448266	0	0	0	NA	NA	0	0	0	0	0	0	NA	NA	0	0	0	0	0	0	NA	NA	0	0
c.271_273delinsCCG	p.Arg91Pro	0.225595	0	NA	NA	0.225595	0	NA	NA	0	0	NA	NA	0	0	NA	NA	0	0	NA	NA	0	0	NA	NA	0	0	NA	NA	0	0	NA	NA
c.1087_1089delinsCAT	p.Glu363His	0	0	NA	NA	NA	NA	NA	NA	1.08981	0	NA	NA	NA	NA	NA	NA	0	0	NA	NA	NA	NA	NA	NA	0	0	NA	NA	NA	NA	NA	NA
c.190C>T	p.Pro64Ser	292.177	225.809	186.775	197.876	292.177	225.809	186.775	197.876	210.811	223.327	174.847	143.816	199.677	223.034	148.402	169.846	168.647	206.161	135.91	129.92	168.647	206.161	135.91	129.92	168.647	206.161	135.91	129.92	168.647	206.161	121.24	139.962
c.1554C>T	p.Tyr518=	449.647	468.276	409.269	393.003	449.647	468.276	409.269	393.003	510.127	484.14	485.502	417.886	505.526	486.476	469.274	437.894	115.78	126.687	82.0675	80.6647	115.78	126.687	82.0675	80.6647	115.78	126.687	82.0675	80.6647	115.78	126.687	101.334	103.497
c.1210_1212delinsTTG	p.Glu404Leu	444.541	421.587	462.602	463.421	444.541	421.587	462.602	463.421	130.82	132.052	158.031	130.647	94.8968	129.926	38.5607	47.5879	0	0	0	0	0	0	0	0	0	0	0	0	0	0	0	0
c.232_234delinsACG	p.Pro78Thr	0.225595	0.369385	NA	NA	0.225595	0.369385	NA	NA	0	0	NA	NA	0	0	NA	NA	0	0	NA	NA	0	0	NA	NA	0	0	NA	NA	0	0	NA	NA
c.1279_1281delinsCTC	p.Pro427Leu	0	0.679749	NA	NA	0	0.679749	0	0	0	0	NA	NA	0	0	0.27913	0	0	0	NA	NA	0	0	0	0	0	0	NA	NA	0	0	0	0
c.1028G>T	p.Gly343Val	747.236	660.492	444.595	402.485	747.236	660.492	444.595	402.485	334.573	317.965	89.1597	103.273	340.474	297.665	151.131	124.694	283.175	292.725	80.0468	67.5472	283.175	292.725	80.0468	67.5472	283.175	292.725	80.0468	67.5472	283.175	292.725	110.013	108.936
c.952_954delinsATT	p.Thr318Ile	291.863	321.872	325.288	303.31	291.863	321.872	325.288	303.31	146.005	135.373	122.495	131.741	113.91	148.516	112.988	157.591	1.63578	0.724597	0	0	1.63578	0.724597	0	0	1.63578	0.724597	0	0	1.63578	0.724597	0	0
c.358_360delinsTGC	p.Asp120Cys	0	0	NA	NA	NA	NA	NA	NA	0	1.13571	NA	NA	NA	NA	NA	NA	0	0	NA	NA	NA	NA	NA	NA	0	0	NA	NA	NA	NA	NA	NA
c.886_888delinsTGG	p.Thr296Trp	243.824	203.16	213.186	229.153	243.824	203.16	213.186	229.153	98.2442	106.523	91.5383	95.1554	87.2846	73.5937	78.4107	64.8213	0	0	0	0	0	0	0	0	0	0	0	0	0	0	0	0
c.1392G>C	p.Met464Ile	80.7694	90.904	18.7151	26.5233	80.7694	90.904	18.7151	26.5233	72.3057	80.943	19.3299	19.8952	88.6575	82.7408	42.4785	46.5064	81.1958	86.5239	19.2909	17.6613	81.1958	86.5239	19.2909	17.6613	81.1958	86.5239	19.2909	17.6613	81.1958	86.5239	40.7189	40.6315
c.763_765delinsTGG	p.Val255Trp	26.8456	40.8441	30.6877	28.4282	26.8456	40.8441	30.6877	28.4282	0	1.07775	0.997944	2.58404	1.215	7.51825	0.964564	7.5776	0	0	0	0	0	0	0	0	0	0	0	0	0	0	0	0
c.214_216delinsATG	p.Lys72Met	14.4381	15.5142	19.8495	16.25	14.4381	15.5142	19.8495	16.25	0.69802	0	0.375242	0.392639	0	2.13435	0	0.83796	0	0	0	0	0	0	0	0	0	0	0	0	0	0	0	0
c.868_870delinsCAT	p.Pro290His	50.745	57.7611	40.4784	57.2882	50.745	57.7611	40.4784	57.2882	15.3507	5.81033	9.20226	3.26514	10.099	8.27929	6.67325	5.8615	0.874709	2.91706	0	0	0.874709	2.91706	0	0	0.874709	2.91706	0	0	0.874709	2.91706	0.404148	1.23015
c.1638G>T	p.Gln546His	434.171	431.637	189.759	157.222	434.171	431.637	189.759	157.222	416.907	448.919	161.466	197.251	427.494	401.175	267.326	261.767	419.039	321.794	42.9859	37.679	419.039	321.794	42.9859	37.679	419.039	321.794	42.9859	37.679	419.039	321.794	42.9859	37.679
c.654C>G	p.His218Gln	97.5159	104.029	54.9337	46.7208	97.5159	104.029	54.9337	46.7208	61.9485	54.603	40.2567	35.0605	70.4146	73.1873	36.2931	38.6966	58.5433	64.3331	20.2511	21.2051	58.5433	64.3331	20.2511	21.2051	58.5433	64.3331	20.2511	21.2051	58.5433	64.3331	24.4281	27.5789
c.921C>T	p.Gly307=	167.403	189.168	177.824	187.793	167.403	189.168	177.824	187.793	111.299	102.457	94.8738	85.6957	113.146	131.043	87.4745	95.7031	116.958	119.558	86.5754	81.9959	116.958	119.558	86.5754	81.9959	116.958	119.558	86.5754	81.9959	116.958	119.558	102.964	87.0342
c.70_72delinsGAT	p.Ala24Asp	53.7743	68.9234	54.8286	88.4926	53.7743	68.9234	54.8286	88.4926	17.4248	17.9566	13.0096	23.3928	4.67365	16.6559	10.1032	11.4403	2.04783	0	0.627566	0.579802	2.04783	0	0.627566	0.579802	2.04783	0	0.627566	0.579802	2.04783	0	1.35307	1.74077
c.502G>T	p.Val168Leu	507.549	594.354	323.71	325.725	507.549	594.354	323.71	325.725	242.461	261.053	125.527	107.354	335.783	268.299	182.903	194.24	293.436	281.614	33.4934	39.2579	293.436	281.614	33.4934	39.2579	293.436	281.614	33.4934	39.2579	293.436	281.614	125.34	119.766
c.575C>A	p.Pro192His	827.66	752.394	223.279	220.412	827.66	752.394	223.279	220.412	482.245	435.943	101.252	116.401	676.377	579.565	174.393	178.582	614.191	619.569	98.2553	99.8691	614.191	619.569	98.2553	99.8691	614.191	619.569	98.2553	99.8691	614.191	619.569	142.31	161.946
c.988_990delinsATT	p.Glu330Ile	67.6889	64.1192	66.2969	50.6547	67.6889	64.1192	66.2969	50.6547	9.57407	10.1993	10.2079	7.03472	9.9385	8.73622	5.46716	11.4844	0	0	0	0	0	0	0	0	0	0	0	0	0	0	0	0
c.556_558delinsTTA	p.Ala186Leu	0	0.604818	NA	NA	0	0.604818	NA	NA	0	0	NA	NA	0	0	NA	NA	0	0	NA	NA	0	0	NA	NA	0	0	NA	NA	0	0	NA	NA
c.1075_1077delinsCGT	p.Lys359Arg	38.3813	33.9682	41.615	36.7702	38.3813	33.9682	41.615	36.7702	4.35926	2.76491	2.02636	1.5262	5.60451	5.39031	3.24624	3.9966	0	0	0	0	0	0	0	0	0	0	0	0	0	0	0	0
c.1102C>A	p.Gln368Lys	786.817	811.042	452.497	486.957	786.817	811.042	452.497	486.957	550.357	568.189	199.596	229.439	517.366	588.742	210.645	243.793	347.181	366.094	35.3148	38.6762	347.181	366.094	35.3148	38.6762	347.181	366.094	35.3148	38.6762	347.181	366.094	40.9296	45.2003
c.1340C>G	p.Pro447Arg	84.1848	113.518	56.4	47.6287	84.1848	113.518	56.4	47.6287	114.613	78.169	34.6097	33.2577	112.295	89.8312	63.6416	61.1906	101.99	88.2351	48.5943	41.5444	101.99	88.2351	48.5943	41.5444	101.99	88.2351	48.5943	41.5444	101.99	88.2351	68.685	75.7382
c.841G>C	p.Asp281His	33.4175	36.6484	28.065	21.7483	33.4175	36.6484	28.065	21.7483	41.9585	36.7987	17.9202	20.0573	30.6578	37.1035	14.0138	15.5157	29.7401	35.0047	22.2286	18.1657	29.7401	35.0047	22.2286	18.1657	29.7401	35.0047	22.2286	18.1657	29.7401	35.0047	19.8032	19.6824
c.875A>C	p.Glu292Ala	42.0813	40.2336	11.3339	12.7307	42.0813	40.2336	11.3339	12.7307	25.5844	37.7671	7.74927	10.2619	32.4612	32.1972	17.6841	20.6876	33.239	43.7558	9.32166	10.459	33.239	43.7558	9.32166	10.459	33.239	43.7558	9.32166	10.459	33.239	43.7558	16.1659	14.3518
c.1558A>G	p.Ser520Gly	274.882	258.85	209.321	220.814	274.882	258.85	209.321	220.814	201.72	206.445	131.897	150.123	179.872	180.055	182.905	188.314	172.766	183.761	153.69	131.145	172.766	183.761	153.69	131.145	172.766	183.761	153.69	131.145	172.766	183.761	162.686	151.822
c.1359G>A	p.Gly453=	265.296	226.608	214.539	244.532	265.296	226.608	214.539	244.532	209.437	196.888	132.216	127.661	170.279	166.195	158.854	151.146	169.418	163.871	92.3208	89.4101	169.418	163.871	92.3208	89.4101	169.418	163.871	92.3208	89.4101	169.418	163.871	124.147	114.002
c.13_15delinsGTT	p.Thr5Val	0	0.425453	1.21841	0	0	0.425453	1.21841	0	0	0	0	0	0	0	0	0	0	0	0	0	0	0	0	0	0	0	0	0	0	0	0	0
c.1181A>T	p.Lys394Met	338.509	370.887	323.158	316.763	338.509	370.887	323.158	316.763	252.594	218.481	212.094	219.639	217.142	247.612	214.905	203.89	127.511	121.346	93.1993	87.5934	127.511	121.346	93.1993	87.5934	127.511	121.346	93.1993	87.5934	127.511	121.346	97.2414	99.454
c.417G>C	p.Gly139=	105.13	119.042	75.0518	71.3761	105.13	119.042	75.0518	71.3761	78.9479	74.957	39.1055	60.9564	69.2553	75.5871	50.9036	42.1204	87.1539	78.839	34.7936	42.6674	87.1539	78.839	34.7936	42.6674	87.1539	78.839	34.7936	42.6674	87.1539	78.839	43.8545	47.0364
c.1027_1029delinsAAT	p.Gly343Asn	5.99708	3.77424	8.95512	6.95653	5.99708	3.77424	8.95512	6.95653	0	1.38245	0	0.508733	0.350282	0	0.360694	0	0	0	0	0	0	0	0	0	0	0	0	0	0	0	0	0
c.991_993delinsGTT	p.Ala331Val	221.263	246.588	265.188	204.472	221.263	246.588	265.188	204.472	34.706	31.0615	47.4369	37.0922	39.754	32.4488	30.3731	30.625	0	0	0	0	0	0	0	0	0	0	0	0	0	0	0	0
c.1408_1410delinsTTT	p.Ala470Phe	185.77	201.816	183.043	188.251	185.77	201.816	183.043	188.251	17.4531	17.5012	10.8247	14.3687	10.5545	9.98596	13.1443	7.44102	0	0	0	0	0	0	0	0	0	0	0	0	0	0	0	0
c.1299C>T	p.His433=	327.026	409.889	315.422	346.037	327.026	409.889	315.422	346.037	315.11	318.767	252.002	251.096	331.885	303.064	257.916	256.354	171.805	145.187	110.147	100.133	171.805	145.187	110.147	100.133	171.805	145.187	110.147	100.133	171.805	145.187	111.399	123.326
c.97_99delinsTAT	p.Pro33Tyr	7.79337	6.80724	2.43683	3.73912	7.79337	6.80724	2.43683	3.73912	2.32331	1.63242	1.30096	0.882748	0.667664	1.36524	2.02064	0	0	0	0	0	0	0	0	0	0	0	0	0	0	0	0	0
c.359A>C	p.Asp120Ala	21.9606	22.0728	15.9685	18.5049	21.9606	22.0728	15.9685	18.5049	18.8398	20.4428	13.0352	6.41647	23.0851	26.6967	17.5297	13.8908	18.7428	21.1519	11.134	13.923	18.7428	21.1519	11.134	13.923	18.7428	21.1519	11.134	13.923	18.7428	21.1519	15.0132	14.4727
c.1090_1092delinsAAG	p.Leu364Lys	64.7685	56.6136	66.3733	66.584	64.7685	56.6136	66.3733	66.584	4.35926	11.0596	4.05271	5.59607	11.209	8.38493	8.65665	12.7891	0	0	0	0	0	0	0	0	0	0	0	0	0	0	0	0.325182
c.1420_1422delinsTCT	p.Gln474Ser	119.29	105.257	119.594	106.093	119.29	105.257	119.594	106.093	32.4129	37.19	40.2062	29.8427	28.1452	31.3845	31.5784	21.858	0	0	0	0	0	0	0	0	0	0	0	0	0	0	0.180973	0
c.1194G>C	p.Lys398Asn	35.9533	42.4785	19.9207	23.4469	35.9533	42.4785	19.9207	23.4469	45.2304	36.2718	22.1798	20.1967	52.3909	62.1384	29.6259	19.6916	49.0429	50.7445	24.2213	21.8983	49.0429	50.7445	24.2213	21.8983	49.0429	50.7445	24.2213	21.8983	49.0429	50.7445	25.9614	25.5639
c.1591_1593delinsAAT	p.Phe531Asn	78.9157	89.3987	80.4532	78.6108	78.9157	89.3987	80.4532	78.6108	183.519	214.436	177.204	187.531	183.343	178.618	157.125	166.018	0	0	0	0	0	0	0	0	0	0	0	0	0	0	0	0
c.823_825delinsATG	p.Cys275Met	3.71305	3.98352	1.07942	0.530447	3.71305	3.98352	1.07942	0.530447	7.16364	16.4626	4.35897	2.33224	12.9845	14.7187	10.6772	10.3438	0	0	0	0	0	0	0	0	0	0	0	0	0	0	0	0
c.1633G>C	p.Ala545Pro	63.5635	86.6564	21.6391	31.3344	63.5635	86.6564	21.6391	31.3344	66.4923	71.6813	20.9847	42.8806	65.5983	81.8068	62.9213	68.3375	78.8907	82.0771	35.1703	33.8145	78.8907	82.0771	35.1703	33.8145	78.8907	82.0771	35.1703	33.8145	78.8907	82.0771	35.1703	33.8145
c.1030_1032delinsATA	p.Leu344Ile	0	0.41936	0.526772	0	0	0.41936	0.526772	0	1.08981	0	0.506589	0	0.700563	0.598923	0	0	0.969779	0.374329	0	0	0.969779	0.374329	0	0	0.969779	0.374329	0	0	0.969779	0.374329	0	0
c.1372_1374delinsGGT	p.Met458Gly	587.753	608.056	600.254	634.62	587.753	608.056	600.254	634.62	130.483	192.513	150.773	169.662	147.059	191.16	151.16	157.192	0	0	0	0	0	0	0	0	0	0	0	0	0	0	0	0
c.196_198delinsTCT	p.His66Ser	55.9642	50.6662	40.5569	49.469	55.9642	50.6662	40.5569	49.469	80.701	55.5879	51.229	42.3744	47.1562	31.7694	52.8211	31.1482	0	0	0	0	0	0	0	0	0	0	0	0	0	0	0	0
c.1315_1317delinsGTT	p.Arg439Val	122.23	112.838	122.2	116.156	122.23	112.838	122.2	116.156	42.1943	41.6225	44.8845	44.8979	23.1865	32.6376	19.26	29.1127	0	0	0	0	0	0	0	0	0	0	0	0	0	0	0	0
c.1306_1308delinsCTT	p.Glu436Leu	0.809469	1.3595	0	0.486008	0.809469	1.3595	0	0.486008	0.29925	0	0	0	0	0.155417	0	0	0	0	0	0	0	0	0	0	0	0	0	0	0	0	0	0
c.88_90delinsCTT	p.Lys30Leu	0.779337	0	2.43683	0	0.779337	0	2.43683	0	0	0	0	0	0	0	0	0	0	0	0	0	0	0	0	0	0	0	0	0	0	0	0	0
c.283_285delinsTTG	p.Ile95Leu	5.41428	7.01832	12.9022	4.77942	5.41428	7.01832	12.9022	4.77942	0	0	0	0	0.610641	0.533588	1.12849	0	0	0	0	0	0	0	0	0	0	0	0	0	0	0	0	0
c.1540_1542delinsACT	p.Glu514Thr	29.8593	41.0475	26.868	34.3234	29.8593	41.0475	26.868	34.3234	4.0344	0.913472	4.77258	0.877912	3.2468	2.55656	3.08846	1.28982	0	0	0	0	0	0	0	0	0	0	0	0	0	0	0	0
c.1471_1473delinsCTG	p.Arg491Leu	21.0772	22.618	16.2458	21.1661	21.0772	22.618	16.2458	21.1661	43.9301	41.1063	34.2758	42.1398	38.9615	28.8526	33.2867	29.9883	0	0	0	0	0	0	0	0	0	0	0	0	0	0	0	0
c.185A>C	p.Glu62Ala	82.1293	61.2999	5.33643	8.67878	82.1293	61.2999	5.33643	8.67878	58.4671	88.7456	6.68204	6.42036	79.5761	65.1596	35.2141	41.1391	60.5567	69.6416	5.2273	8.51932	60.5567	69.6416	5.2273	8.51932	60.5567	69.6416	5.2273	8.51932	60.5567	69.6416	29.7381	30.3561
c.740A>G	p.Lys247Arg	195.377	193.783	159.689	164.086	195.377	193.783	159.689	164.086	179.801	193.996	168.154	151.941	177.997	206	177.962	178.074	158.974	172.581	128.495	146.564	158.974	172.581	128.495	146.564	158.974	172.581	128.495	146.564	158.974	172.581	164.121	154.604
c.614G>T	p.Gly205Val	505.711	490.508	241.59	222.611	505.711	490.508	241.59	222.611	405.048	417.449	181.765	206.155	446.29	417.613	204.917	191.481	319.934	312.392	72.7539	89.6086	319.934	312.392	72.7539	89.6086	319.934	312.392	72.7539	89.6086	319.934	312.392	90.0926	96.5261
c.1014G>C	p.Leu338=	49.1761	50.3232	20.5441	19.3789	49.1761	50.3232	20.5441	19.3789	61.0296	45.621	24.3163	17.8057	47.288	54.502	33.9052	26.3776	64.9752	58.3954	28.2518	23.9684	64.9752	58.3954	28.2518	23.9684	64.9752	58.3954	28.2518	23.9684	64.9752	58.3954	37.6174	33.4937
c.828G>T	p.Arg276Ser	416.687	380.825	245.569	228.092	416.687	380.825	245.569	228.092	227.19	249.844	117.692	92.8231	245.984	251.752	114.113	98.2663	176.691	191.553	24.3797	33.579	176.691	191.553	24.3797	33.579	176.691	191.553	24.3797	33.579	176.691	191.553	48.9019	49.6162
c.217_219delinsGAT	p.Ser73Asp	16.4684	12.9285	16.8721	21.0294	16.4684	12.9285	16.8721	21.0294	2.79208	2.9626	1.87621	1.17792	2.44256	0	1.12849	0	0	0.643511	0	0	0	0.643511	0	0	0	0.643511	0	0	0	0.643511	0.177948	0
c.1189_1191delinsCGT	p.Leu397Arg	17.3673	20.5541	7.74693	11.9533	17.3673	20.5541	7.74693	11.9533	2.08756	2.83373	0	1.89344	0.329503	1.88298	3.29176	5.74337	0	0	0	0	0	0	0	0	0	0	0	0	0	0	0	0
c.1222T>G	p.Trp408Gly	58.805	82.2164	46.4816	67.1225	58.805	82.2164	46.4816	67.1225	56.3641	62.9088	25.6454	26.5081	64.253	63.0799	38.0904	34.8705	74.5452	72.0719	17.3761	20.9859	74.5452	72.0719	17.3761	20.9859	74.5452	72.0719	17.3761	20.9859	74.5452	72.0719	35.9816	42.7232
c.352_354delinsTTT	p.Val118Phe	87.375	119.608	60.6802	74.0196	87.375	119.608	60.6802	74.0196	2.69141	6.81427	3.25879	0	10.0627	9.64941	10.4504	10.3061	4.68569	0.769161	0	0.44913	4.68569	0.769161	0	0.44913	4.68569	0.769161	0	0.44913	4.68569	0.769161	1.58034	1.48984
c.990G>A	p.Glu330=	291.135	294.438	262.09	246.478	291.135	294.438	262.09	246.478	241.745	294.853	239.586	285.226	288.216	283.303	266.068	251.38	101.419	85.5024	50.3173	62.6151	101.419	85.5024	50.3173	62.6151	101.419	85.5024	50.3173	62.6151	101.419	85.5024	71.0818	74.4652
c.991_993delinsGTA	p.Ala331Val	0	0.319001	NA	NA	0	0.319001	NA	NA	0	0.463605	NA	NA	0	0	NA	NA	0	0	NA	NA	0	0	NA	NA	0	0	NA	NA	0	0	NA	NA
c.1510_1512delinsTCT	p.Glu504Ser	79.9177	82.9326	91.2263	80.0879	79.9177	82.9326	91.2263	80.0879	52.4472	42.9332	42.0855	44.7735	42.8577	41.2701	38.2625	43.209	0	0	0	0	0	0	0	0	0	0	0	0	0	0	0	0
c.1069_1071delinsCAG	p.Ala357Gln	0	0.41936	NA	NA	0	0.41936	NA	NA	0	0	NA	NA	0	0	NA	NA	0	0	NA	NA	0	0	NA	NA	0	0	NA	NA	0	0	NA	NA
c.1231_1233delinsGGG	p.His411Gly	157.037	170.617	146.222	179.337	157.037	170.617	146.222	179.337	288.776	231.462	261.195	251.096	220.044	226.443	284.992	222.658	0	0	0	0	0	0	0	0	0	0	0	0	0	0	0	0
c.352_354delinsTTA	p.Val118Leu	0	0.188656	0	2.64356	0	0.188656	0	2.64356	0.897135	0	0	0	0	0	0	0	0	0	0	0	0	0	0	0	0	0	0	0	0	0	0	0
c.1033_1035delinsGTC	p.Leu345Val	1.19942	1.25808	NA	NA	1.19942	1.25808	0	0	1.08981	1.38245	NA	NA	0	0.598923	0	0.79932	0	1.12299	NA	NA	0	1.12299	0	0	0	1.12299	NA	NA	0	1.12299	0.946348	0.325182
c.1156_1158delinsCAT	p.Leu386His	6.70316	4.11082	7.74693	6.89615	6.70316	4.11082	7.74693	6.89615	0	0	0	0	0.329503	0	0	0	0	0	0	0	0	0	0	0	0	0	0	0	0	0	0	0
c.1510_1512delinsTTC	p.Glu504Phe	0	0	NA	NA	NA	NA	NA	NA	0.448266	0	NA	NA	NA	NA	NA	NA	0	0	NA	NA	NA	NA	NA	NA	0	0	NA	NA	NA	NA	NA	NA
c.325_327delinsCGG	p.Cys109Arg	1.40174	1.88656	NA	NA	1.40174	1.88656	NA	NA	0	0	NA	NA	0	0.321647	NA	NA	0	0	NA	NA	0	0	NA	NA	0	0	NA	NA	0	0	NA	NA
c.1081_1083delinsTCT	p.Ala361Ser	2.39883	0.83872	0.526772	0	2.39883	0.83872	0.526772	0	1.08981	1.38245	0	0	1.40113	0.598923	0.721387	0	0.969779	0.374329	0	0	0.969779	0.374329	0	0	0.969779	0.374329	0	0	0.969779	0.374329	0	0
c.1639_1641delinsTTT	p.Glu547Phe	196.077	189.767	191.978	218.791	196.077	189.767	191.978	218.791	234.718	216.259	220.922	230.412	173.946	191.478	171.878	181.461	0	0	0	0	0	0	0	0	0	0	0	0	0	0	0	0
c.853_855delinsCAG	p.Ser285Gln	14.8522	4.78023	9.1751	5.83491	14.8522	4.78023	9.1751	5.83491	0	0	0	0	0	2.75976	0	2.06876	0	0	0	0	0	0	0	0	0	0	0	0	0	0	0	0
c.90G>C	p.Lys30Asn	38.9668	36.5889	12.1841	7.47825	38.9668	36.5889	12.1841	7.47825	39.4963	9.79453	12.3592	11.0344	41.3952	37.6806	7.40902	8.58021	50.1719	41.7362	14.434	8.11722	50.1719	41.7362	14.434	8.11722	50.1719	41.7362	14.434	8.11722	50.1719	41.7362	12.1776	14.6224
c.658_660delinsCCT	p.Leu220Pro	94.0857	96.7709	87.4214	78.6008	94.0857	96.7709	87.4214	78.6008	9.53054	7.4859	7.92935	5.60967	8.9258	12.61	4.09461	12.8989	0.513538	0.579578	0	0	0.513538	0.579578	0	0	0.513538	0.579578	0	0	0.513538	0.579578	0.672333	0.962054
c.1273_1275delinsATA	p.Val425Ile	0	0	NA	NA	0	0	0	0	0.5985	0	NA	NA	0.454637	0.155417	0.27913	0	0	0	NA	NA	0	0	0	0	0	0	NA	NA	0	0	0	0
c.1642_1644delinsTGA	p.Arg548Ter	0.538674	0	NA	NA	0.538674	0	NA	NA	0	0	NA	NA	0	0	NA	NA	0	0	NA	NA	0	0	NA	NA	0	0	NA	NA	0	0	NA	NA
c.205_207delinsCGT	p.Ala69Arg	3.63404	0.625509	7.471	0.867878	3.63404	0.625509	7.471	0.867878	8.2348	11.7027	11.1367	7.70444	8.10498	6.80772	5.86901	11.1663	0	0	0	0	0	0	0	0	0	0	0	0	0	0	0	0
c.256_258delinsGTG	p.Asp86Val	28.1994	25.857	25.8044	39.1912	28.1994	25.857	25.8044	39.1912	3.4901	1.4813	3.00194	1.57056	7.93833	5.33588	2.25698	7.54164	0	0	0	0	0	0	0	0	0	0	0	0	0	0	0	0
c.802_804delinsATT	p.Leu268Ile	9.48891	11.1539	6.47654	5.83491	9.48891	11.1539	6.47654	5.83491	10.2338	3.87355	2.42165	0	2.88544	1.22656	0	1.03438	3.49884	6.80646	0	0	3.49884	6.80646	0	0	3.49884	6.80646	0	0	3.49884	6.80646	1.61659	0.820102
c.643_645delinsACG	p.Pro215Thr	0.49003	0	NA	NA	0.49003	0	NA	NA	0	0	NA	NA	0	0	NA	NA	0	0	NA	NA	0	0	NA	NA	0	0	NA	NA	0	0	NA	NA
c.946_948delinsGGG	p.Asp316Gly	122.277	113.245	114.006	133.432	122.277	113.245	114.006	133.432	40.6898	47.2877	35.4276	35.8131	25.993	37.4409	33.4104	28.0729	0	0	0	0	0	0	0	0	0	0	0	0	0	0	0	0
c.107A>T	p.Lys36Met	303.162	266.759	249.775	249.275	303.162	266.759	249.775	249.275	126.62	102.843	120.339	95.7782	119.512	135.432	103.053	118.693	105.463	121.657	91.6246	89.2894	105.463	121.657	91.6246	89.2894	105.463	121.657	91.6246	89.2894	105.463	121.657	107.344	89.8235
c.991_993delinsTCA	p.Ala331Ser	0	0.638002	NA	NA	0	0.638002	NA	NA	0	0.463605	NA	NA	0.7645	0	NA	NA	0	0	NA	NA	0	0	NA	NA	0	0	NA	NA	0	0	NA	NA
c.202_204delinsCCC	p.Thr68Pro	9.4485	8.75713	11.7401	23.4327	9.4485	8.75713	11.7401	23.4327	27.1748	29.2568	41.2059	18.6191	20.6308	23.3407	25.9913	21.745	0	0	0	0	0	0	0	0	0	0	0	0	0	0	0	0
c.656T>A	p.Ile219Asn	162.2	172.373	141.764	140.162	162.2	172.373	141.764	140.162	136.287	130.343	113.451	118.738	136.366	128.572	125.816	117.424	118.627	139.678	106.506	118.338	118.627	139.678	106.506	118.338	118.627	139.678	106.506	118.338	118.627	139.678	118.331	126.029
c.928_930delinsTCT	p.Phe310Ser	114.27	107.184	117.104	108.722	114.27	107.184	117.104	108.722	9.57407	10.1993	8.40654	8.95328	6.8805	17.4724	11.5418	10.2083	0	0	0	0	0	0	0	0	0	0	0	0	0	0	0	0
c.1231_1233delinsCTT	p.His411Leu	89.8511	86.3281	101.311	96.2295	89.8511	86.3281	101.311	96.2295	33.516	18.2733	30.2835	22.7261	11.3659	20.8259	11.7235	22.1041	0	0	1.07987	0	0	0	1.07987	0	0	0	1.07987	0	0	0	0	0
c.1011G>A	p.Met337Ile	594.91	538.458	504.121	514.783	594.91	538.458	504.121	514.783	425.028	421.649	326.75	349.5	353.434	392.295	350.234	392.466	215.291	214.116	154.6	165.6	215.291	214.116	154.6	165.6	215.291	214.116	154.6	165.6	215.291	214.116	179.333	161.29
c.1465_1467delinsCGT	p.Gln489Arg	19.3208	22.618	22.4942	14.3014	19.3208	22.618	22.4942	14.3014	2.24133	0.913472	2.16936	1.75582	1.29872	0	0.514743	0	0	0	0	0	0	0	0	0	0	0	0	0	0	0	0	0
c.25_27delinsTAG	p.Glu9Ter	63.1263	55.3089	79.1969	51.1014	63.1263	55.3089	79.1969	51.1014	2.32331	9.79453	0	5.29649	4.00598	6.00705	4.71483	6.19682	1.02392	0	0	0	1.02392	0	0	0	1.02392	0	0	0	1.02392	0	0	0
c.355_357delinsATC	p.Lys119Ile	0.467246	0	NA	NA	0.467246	0	NA	NA	0	0	NA	NA	0	0	NA	NA	0	0	NA	NA	0	0	NA	NA	0	0	NA	NA	0	0	NA	NA
c.58_60delinsGTA	p.Gly20Val	1.55867	0	NA	NA	1.55867	0	NA	NA	0	1.63242	NA	NA	0.667664	0.546096	NA	NA	0	0	NA	NA	0	0	NA	NA	0	0	NA	NA	0	0	NA	NA
c.640_642delinsGTT	p.Ile214Val	3.92024	2.41927	4.13479	2.19862	3.92024	2.41927	4.13479	2.19862	0	0	0	0	0	1.23627	0	1.33436	0	0	0	0	0	0	0	0	0	0	0	0	0	0	0	0
c.610G>C	p.Val204Leu	52.9232	57.4577	12.9951	16.4897	52.9232	57.4577	12.9951	16.4897	20.9672	32.1453	14.6388	11.2193	58.5135	45.7421	24.7538	18.4587	49.8131	57.3782	15.7508	15.0488	49.8131	57.3782	15.7508	15.0488	49.8131	57.3782	15.7508	15.0488	49.8131	57.3782	30.9273	20.5238
c.1504_1506delinsGTT	p.Ile502Val	109.777	139.896	128.092	141.87	109.777	139.896	128.092	141.87	24.6547	33.7985	24.7307	22.8257	20.4548	24.8351	22.6487	24.8291	0	0	0	0	0	0	0	0	0	0	0	0	0	0	0	0
c.1538A>C	p.His513Pro	106.264	107.226	75.6053	64.6424	106.264	107.226	75.6053	64.6424	71.2744	82.2125	49.0275	57.0643	62.6632	63.1835	55.7638	60.6216	48.8448	29.8341	13.4292	6.76543	48.8448	29.8341	13.4292	6.76543	48.8448	29.8341	13.4292	6.76543	48.8448	29.8341	22.7484	18.7821
c.1104G>C	p.Gln368His	73.1644	62.4846	41.615	46.2112	73.1644	62.4846	41.615	46.2112	40.3232	31.7965	14.6911	12.7183	40.983	35.3365	14.0671	14.3878	32.9725	35.9356	13.3411	10.35	32.9725	35.9356	13.3411	10.35	32.9725	35.9356	13.3411	10.35	32.9725	35.9356	19.4001	16.5843
c.1597_1599delinsTCG	p.Val533Ser	0.269337	0	NA	NA	0.269337	0	0	0	0	0.607469	NA	NA	0.184265	0.357235	0	0.386087	0.270174	0	NA	NA	0.270174	0	0	0	0.270174	0	NA	NA	0.270174	0	0	0
c.736_738delinsAAT	p.Gly246Asn	19.3885	16.3377	19.8901	16.9572	19.3885	16.3377	19.8901	16.9572	1.74564	1.07775	0.997944	0	1.215	7.51825	1.12532	4.54656	0	0	0	0	0	0	0	0	0	0	0	0	0	0	0	0
c.217_219delinsGAG	p.Ser73Glu	5.18869	6.27955	12.9022	5.25736	5.18869	6.27955	12.9022	5.25736	0	0	0	0	0.610641	0	1.12849	0	0	0	0	0	0	0	0	0	0	0	0	0	0	0	0	0
c.16_18delinsCAG	p.Pro6Gln	21.8214	20.8472	15.8394	18.6956	21.8214	20.8472	15.8394	18.6956	78.9925	91.4156	55.291	92.6886	123.518	77.5456	109.788	79.1286	0	0	0	0	0	0	0	0	0	0	0	0	0	0	0	0
c.91_93delinsGCT	p.Gly31Ala	0	0.425453	0	0	0	0.425453	0	0	0	1.63242	0	1.32412	0	0.546096	0	0.476678	1.02392	0	0	0	1.02392	0	0	0	1.02392	0	0	0	1.02392	0	0.902048	0
c.397_399delinsTTC	p.Asp133Phe	0	0.188656	NA	NA	0	0.188656	0	0	0	2.27142	NA	NA	1.18385	0.643294	0.33711	0	0	0	NA	NA	0	0	0	0	0	0	NA	NA	0	0	0	0
c.832_834delinsGCG	p.Ile278Ala	0.412561	0	NA	NA	0.412561	0	NA	NA	0	0	NA	NA	0	0	NA	NA	0	0	NA	NA	0	0	NA	NA	0	0	NA	NA	0	0	NA	NA
c.97_99delinsTGA	p.Pro33Ter	0.779337	0	NA	NA	0.779337	0	NA	NA	0	0	NA	NA	0	0	NA	NA	0	0	NA	NA	0	0	NA	NA	0	0	NA	NA	0	0	NA	NA
c.1043G>C	p.Gly348Ala	104.349	117.421	78.489	62.1119	104.349	117.421	78.489	62.1119	106.802	73.2701	48.6325	54.4345	83.0168	88.0417	55.1861	66.7432	59.1565	61.7643	39.2386	33.7736	59.1565	61.7643	39.2386	33.7736	59.1565	61.7643	39.2386	33.7736	59.1565	61.7643	38.5637	40.6477
c.841_843delinsACG	p.Asp281Thr	14.4396	15.1374	14.5722	18.0352	14.4396	15.1374	14.5722	18.0352	0	0	1.93732	0.466448	1.8034	2.14648	2.00198	0.689588	0	0	0	0	0	0	0	0	0	0	0	0	0	0	0	0
c.1138_1140delinsGTG	p.Asn380Val	101.157	76.2785	101.817	93.3279	101.157	76.2785	101.817	93.3279	4.87097	8.78457	4.85183	10.0983	9.55558	1.88298	11.7563	3.69217	0	0	0	0	0	0	0	0	0	0	0	0	0	0	0	0
c.391_393delinsCGG	p.Glu131Arg	99.9907	92.253	87.8266	103.099	99.9907	92.253	87.8266	103.099	6.27995	11.3571	0	3.20823	4.7354	6.75459	5.39376	7.61752	0	0	0	0	0	0	0	0	0	0	0	0	0	0	0	0
c.442_444delinsTAG	p.Gly148Ter	0	0	NA	NA	0	0	0	0	2.00381	0	NA	NA	0.179371	0	0.166579	0	0	0	NA	NA	0	0	0	0	0	0	NA	NA	0	0	0	0
c.1549_1551delinsAAA	p.Gln517Lys	0.878216	0	NA	NA	0.878216	0	0	0	0.448266	0.913472	NA	NA	0.32468	0.365222	0.171581	0	0	0	NA	NA	0	0	0	0	0	0	NA	NA	0	0	0	0
c.1537_1539delinsCGA	p.His513Arg	0	0	0	0.572056	0	0	0	0.572056	0.448266	0	0.433871	0.877912	0	0.365222	0.171581	0.322455	0.904533	0.432379	0	0	0.904533	0.432379	0	0	0.904533	0.432379	0	0	0.904533	0.432379	0.344673	0
c.318G>T	p.Leu106Phe	918.397	1145.83	910.1	916.214	918.397	1145.83	910.1	916.214	1155.22	1001.36	899.456	902.284	1173.04	1083.18	892.072	879.02	274.332	294.085	78.7937	82.5842	274.332	294.085	78.7937	82.5842	274.332	294.085	78.7937	82.5842	274.332	294.085	98.0494	89.8283
c.913_915delinsTCG	p.Gly305Ser	0	0	NA	NA	NA	NA	NA	NA	1.19676	0	NA	NA	NA	NA	NA	NA	0	0	NA	NA	NA	NA	NA	NA	0	0	NA	NA	NA	NA	NA	NA
c.645C>T	p.Pro215=	464.548	448.775	365.634	374.316	464.548	448.775	365.634	374.316	486.057	452.236	433.065	436.62	500.34	473.492	421.187	428.109	165.873	177.351	108.756	101.237	165.873	177.351	108.756	101.237	165.873	177.351	108.756	101.237	165.873	177.351	127.519	113.843
c.94_96delinsACG	p.Ser32Thr	74.8163	57.0107	54.8286	39.884	74.8163	57.0107	54.8286	39.884	6.96993	0	2.60193	3.08962	5.34131	0.819143	6.06192	0.476678	0	0	0	0	0	0	0	0	0	0	0	0	0	0	0	0.696306
c.898_900delinsAAT	p.Thr300Asn	11.6454	21.6921	17.9683	16.0612	11.6454	21.6921	17.9683	16.0612	2.39352	2.78163	0	0.63952	0	1.24803	0.607462	0	0	0	0	0	0	0	0	0	0	0	0	0	0	0	0	0
c.148_150delinsCCC	p.Ser50Pro	0	0.625509	NA	NA	0	0.625509	NA	NA	0	0	NA	NA	0	0.324177	NA	NA	0	0	NA	NA	0	0	NA	NA	0	0	NA	NA	0	0	NA	NA
c.442_444delinsGCT	p.Gly148Ala	0	0.458606	0	0	0	0.458606	NA	NA	0	0	0.464913	0	0.179371	0.245695	NA	NA	0	0	0	0	0	0	NA	NA	0	0	0	0	0	0	NA	NA
c.748_750delinsGCG	p.Met250Ala	1.49142	0	2.27316	1.99496	1.49142	0	2.27316	1.99496	0	0	0	0	0	0	0	0	0	0	0	0	0	0	0	0	0	0	0	0	0	0	0	0
c.775_777delinsAGA	p.Gly259Arg	0.412561	0.398352	0	0	0.412561	0.398352	0	0	0	0	0.48433	0	0.36068	0.613281	0.333663	0	0	0	0	0	0	0	0	0	0	0	0	0	0	0	0	0
c.956T>G	p.Val319Gly	408.317	442.774	333.343	342.846	408.317	442.774	333.343	342.846	214.22	254.055	109.285	121.509	226.292	204.677	154.295	184.388	149.674	141.296	28.1185	23.1079	149.674	141.296	28.1185	23.1079	149.674	141.296	28.1185	23.1079	149.674	141.296	47.8234	54.3075
c.133_135delinsATG	p.Arg45Met	58.1446	71.308	75.7773	81.5805	58.1446	71.308	75.7773	81.5805	19.7635	16.5788	21.1598	13.4828	17.6836	13.2913	14.2533	15.2802	0	0.552711	0.52273	0	0	0.552711	0.52273	0	0	0.552711	0.52273	0	0	0.552711	0	0
c.1036_1038delinsCCT	p.Cys346Pro	3.59825	2.51616	1.58032	1.49069	3.59825	2.51616	1.58032	1.49069	2.17963	0	0	0	0.350282	0	0	0	0	0	0	0	0	0	0	0	0	0	0	0	0	0	0	0
c.211_213delinsGAT	p.Ala71Asp	0	0	NA	NA	0	0	NA	NA	0.69802	0	NA	NA	0.610641	0	NA	NA	0	0	NA	NA	0	0	NA	NA	0	0	NA	NA	0	0	NA	NA
c.1135_1137delinsTTA	p.Arg379Leu	0	0.456758	NA	NA	0	0.456758	NA	NA	0	0	NA	NA	0	0	NA	NA	0	0	NA	NA	0	0	NA	NA	0	0	NA	NA	0	0	NA	NA
c.34_36delinsTTT	p.Pro12Phe	185.482	211.45	205.912	205.652	185.482	211.45	205.912	205.652	19.7481	19.5891	22.1164	26.0411	17.3593	12.5602	6.06192	8.10353	0	0	0	0.579802	0	0	0	0.579802	0	0	0	0.579802	0	0	0	0
c.1555_1557delinsGCT	p.His519Ala	192.329	185.97	169.331	183.63	192.329	185.97	169.331	183.63	167.652	158.944	162.702	143.1	155.522	151.567	131.088	137.044	0	0	0	0	0	0	0	0	0	0	0	0	0	0	0	0
c.1354_1356delinsAAT	p.Ala452Asn	39.1421	40.4501	45.1902	42.0492	39.1421	40.4501	45.1902	42.0492	73.9679	51.7744	56.4433	58.5802	64.0304	56.3494	41.6771	53.4824	0	0	0	0	0	0	0	0	0	0	0	0	0	0	0	0
c.1183G>T	p.Gly395Cys	423.213	575.058	276.676	265.272	423.213	575.058	276.676	265.272	377.152	247.951	67.9256	65.6391	346.307	351.176	99.2232	100.099	317.798	337.561	40.0178	33.3037	317.798	337.561	40.0178	33.3037	317.798	337.561	40.0178	33.3037	317.798	337.561	66.4976	59.1821
c.994_996delinsTGG	p.Phe332Trp	26.93	36.0471	27.8819	29.0338	26.93	36.0471	27.8819	29.0338	0	1.39081	0	0.63952	0.7645	0	0.607462	1.91406	0	0	0	0	0	0	0	0	0	0	0	0	0	0	0.26133	0.474301
c.1369_1371delinsTTT	p.Gly457Phe	975.445	972.542	967.71	1022.12	975.445	972.542	967.71	1022.12	292.547	225.328	282.99	235.979	256.122	287.453	232.59	269.272	0	0	0	0	0	0	0	0	0	0	0	0	0	0	0	0
c.1568A>T	p.Lys523Met	396.195	393.793	342.897	372.164	396.195	393.793	342.897	372.164	535.263	509.059	508.296	470.544	497.146	512.99	480.797	489.559	107.529	95.1052	77.1792	73.4257	107.529	95.1052	77.1792	73.4257	107.529	95.1052	77.1792	73.4257	107.529	95.1052	77.1792	73.4257
c.10_12delinsTTG	p.Glu4Leu	339.791	356.529	336.282	343.999	339.791	356.529	336.282	343.999	84.8008	101.21	95.6208	100.192	66.0987	121.506	59.9457	93.9056	0	0	0	0	0	0	0	0	0	0	0	0	0	0	0	0
c.1387_1389delinsTCT	p.Asn463Ser	105	109.172	88.0981	86.0391	105	109.172	88.0981	86.0391	11.6354	7.29216	10.0515	8.84229	7.03631	11.4125	6.09126	6.5109	0	0	0	0	0	0	0	0	0	0	0	0	0	0	0	0
c.368G>C	p.Ser123Thr	37.3797	43.9569	31.9369	15.8614	37.3797	43.9569	31.9369	15.8614	50.2396	35.2071	32.5879	32.0823	45.5783	51.7852	25.9575	29.1258	55.2912	60.7637	22.9638	23.3548	55.2912	60.7637	22.9638	23.3548	55.2912	60.7637	22.9638	23.3548	55.2912	60.7637	22.9149	28.5198
c.658_660delinsTAA	p.Leu220Ter	0.98006	0	NA	NA	0.98006	0	NA	NA	0	0	NA	NA	0	0	NA	NA	0	0	NA	NA	0	0	NA	NA	0	0	NA	NA	0	0	NA	NA
c.316_318delinsTAT	p.Leu106Tyr	143.478	188.386	164.751	193.088	143.478	188.386	164.751	193.088	83.0644	72.5837	78.0504	69.4971	65.9492	63.4969	63.1955	70.3887	0.893591	0	0	0.705848	0.893591	0	0	0.705848	0.893591	0	0	0.705848	0.893591	0	0.711792	0.154079
c.603G>A	p.Glu201=	91.6356	93.7468	85.6493	84.0974	91.6356	93.7468	85.6493	84.0974	64.8076	76.18	54.2856	53.7594	78.8445	75.4126	57.1384	60.936	73.9494	71.8676	45.0024	49.2505	73.9494	71.8676	45.0024	49.2505	73.9494	71.8676	45.0024	49.2505	73.9494	71.8676	62.751	63.8163
c.979_981delinsTAG	p.Asn327Ter	16.0124	23.2871	6.81557	25.3273	16.0124	23.2871	6.81557	25.3273	0	0.927209	0	0.63952	0.7645	1.24803	0	0	0.817892	0	0	0	0.817892	0	0	0	0.817892	0	0	0	0.817892	0	0	0.23715
c.96C>T	p.Ser32=	244.712	234.85	216.878	225.594	244.712	234.85	216.878	225.594	189.35	161.61	148.96	143.447	156.901	181.85	118.544	163.024	146.42	158.065	102.921	116.54	146.42	158.065	102.921	116.54	146.42	158.065	102.921	116.54	146.42	158.065	128.091	115.587
c.139_141delinsCGC	p.Asp47Arg	0	0.625509	NA	NA	0	0.625509	NA	NA	0	0	NA	NA	0	0	NA	NA	0	0	NA	NA	0	0	NA	NA	0	0	NA	NA	0	0	NA	NA
c.1018_1020delinsACC	p.Ala340Thr	0	0.41936	NA	NA	0	0.41936	NA	NA	0	0	NA	NA	0.350282	0	NA	NA	0	0	NA	NA	0	0	NA	NA	0	0	NA	NA	0	0	NA	NA
c.574_576delinsTCA	p.Pro192Ser	0	0	NA	NA	0	0	NA	NA	0	0	NA	NA	0	0	NA	NA	0.513538	0	NA	NA	0.513538	0	NA	NA	0.513538	0	NA	NA	0.513538	0	NA	NA
c.493_495delinsTTT	p.Cys165Phe	122.84	139.875	121.326	135.498	122.84	139.875	121.326	135.498	12.0228	14.2764	11.6228	9.33516	13.0941	17.1986	12.66	23.6878	2.3954	1.66307	0	0	2.3954	1.66307	0	0	2.3954	1.66307	0	0	2.3954	1.66307	0.205139	0
c.937_939delinsTAG	p.Thr313Ter	185.599	185.34	185.26	177.909	185.599	185.34	185.26	177.909	9.57407	11.5901	12.0093	12.7904	13.761	12.4803	15.794	19.1406	0	0	0	0	0	0	0	0	0	0	0	0	0	0	0	0
c.1381C>T	p.Leu461Phe	1470.62	1375.74	1308.69	1341.69	1470.62	1375.74	1308.69	1341.69	728.874	756.197	600.773	694.673	634.675	597.018	623.072	554.356	62.4583	61.6155	32.6108	40.8417	62.4583	61.6155	32.6108	40.8417	62.4583	61.6155	32.6108	40.8417	62.4583	61.6155	37.2804	45.3085
c.937_939delinsTTG	p.Thr313Leu	172.497	184.383	190.216	186.557	172.497	184.383	190.216	186.557	28.7222	35.234	30.6238	31.976	23.6995	29.9527	27.3358	30.625	0	0	0	0	0	0	0	0	0	0	0	0	0	0	0	0
c.734A>G	p.Asp245Gly	465.324	417.291	382.459	394.504	465.324	417.291	382.459	394.504	480.924	462.356	419.635	404.66	396.696	498.46	429.231	546.724	238.955	238.567	172.311	190.221	238.955	238.567	172.311	190.221	238.955	238.567	172.311	190.221	238.955	238.567	187.516	188.284
c.505_507delinsAGT	p.Met169Ser	11.427	5.96188	6.79843	3.08953	11.427	5.96188	6.79843	3.08953	0	0	0	0	0	0.245695	0	0	0	0	0.465186	0	0	0	0.465186	0	0	0	0.465186	0	0	0	0.205139	0.44856
c.925_927delinsTGG	p.Asp309Trp	283.129	281.04	311.657	284.16	283.129	281.04	311.657	284.16	19.1481	28.2799	19.8154	29.4179	26.7575	19.9685	27.3358	17.8646	0	0	0	0	0	0	0	0	0	0	0	0	0	0	0	0
c.643C>A	p.Pro215Thr	488.07	493.532	200.242	192.38	488.07	493.532	200.242	192.38	377.409	389.267	162.247	197.274	471.084	393.135	193.191	170.576	404.154	375.566	108.006	96.4489	404.154	375.566	108.006	96.4489	404.154	375.566	108.006	96.4489	404.154	375.566	123.037	123.143
c.991_993delinsATT	p.Ala331Ile	2.91135	6.06102	12.3919	10.5016	2.91135	6.06102	12.3919	10.5016	0	0	0	0	0	0	0	1.27604	0	0	0	0	0	0	0	0	0	0	0	0	0	0	0	0
c.1549C>G	p.Gln517Glu	254.683	278.955	241.187	251.705	254.683	278.955	241.187	251.705	113.86	95.0011	87.2081	76.3784	106.82	98.61	83.9031	73.8423	59.6992	57.9388	38.7955	35.3884	59.6992	57.9388	38.7955	35.3884	59.6992	57.9388	38.7955	35.3884	59.6992	57.9388	49.9776	42.8467
c.1329C>A	p.Phe443Leu	376.403	498.936	306.022	285.286	376.403	498.936	306.022	285.286	458.152	264.963	200.087	236.684	438.27	313.632	287.504	292.475	255.582	157.219	58.3132	58.5882	255.582	157.219	58.3132	58.5882	255.582	157.219	58.3132	58.5882	255.582	157.219	168.808	72.722
c.1283C>A	p.Thr428Asn	252.554	319.482	205.756	218.703	252.554	319.482	205.756	218.703	381.843	295.418	243.35	266.616	352.798	271.514	254.846	234.789	114.132	80.2137	26.9968	27.6963	114.132	80.2137	26.9968	27.6963	114.132	80.2137	26.9968	27.6963	114.132	80.2137	26.9956	32.172
c.1204_1206delinsTCG	p.Leu402Ser	0	0.456758	NA	NA	0	0.456758	NA	NA	0	0	NA	NA	0	0	NA	NA	0	0	NA	NA	0	0	NA	NA	0	0	NA	NA	0	0	NA	NA
c.724_726delinsCCC	p.Gln242Pro	0	0.226912	NA	NA	0	0.226912	NA	NA	0	0	NA	NA	0	0	NA	NA	0	0	NA	NA	0	0	NA	NA	0	0	NA	NA	0	0	NA	NA
c.1027_1029delinsTTG	p.Gly343Leu	134.335	121.614	136.434	134.659	134.335	121.614	136.434	134.659	9.80833	6.91227	9.1186	13.7358	9.10732	11.9785	10.0994	7.9932	0	0	0	0	0	0	0	0	0	0	0	0	0	0	0.236587	0.325182
c.781_783delinsGGT	p.Ile261Gly	143.984	137.432	116.038	127.307	143.984	137.432	116.038	127.307	12.2805	8.71549	7.74927	15.8592	12.9845	17.1719	11.3445	14.1366	0	0	0	0	0	0	0	0	0	0	0	0	0	0	0	0
c.649_651delinsTGA	p.Ser217Ter	0.49003	0	NA	NA	0.49003	0	0	0	0	0	NA	NA	0	0	0.186119	0.444788	0	0	NA	NA	0	0	0	0	0	0	NA	NA	0	0	0.448222	0
c.682_684delinsAGG	p.Asn228Arg	90.9769	68.7543	87.5167	76.8061	90.9769	68.7543	87.5167	76.8061	6.98256	4.31101	6.98561	4.13446	1.215	6.76642	3.37597	7.95648	0	0	0	0	0	0	0	0	0	0	0	0	0	0	0	0
c.1636_1638delinsTAT	p.Gln546Tyr	0.269337	0	1.66455	0.549726	0.269337	0	1.66455	0.549726	0	0.607469	0	0	0.36853	0	0	0	0.540347	1.30281	0	0	0.540347	1.30281	0	0	0.540347	1.30281	0	0	0.540347	1.30281	0	0
c.1594G>A	p.Gly532Arg	345.021	366.37	314.045	317.192	345.021	366.37	314.045	317.192	261.98	253.315	162.049	190.962	254.47	263.282	205.472	211.19	239.104	247.534	176.828	164.242	239.104	247.534	176.828	164.242	239.104	247.534	176.828	164.242	239.104	247.534	176.828	164.242
c.295_297delinsCCT	p.Phe99Pro	66.0993	77.9402	92.3002	80.7722	66.0993	77.9402	92.3002	80.7722	11.1683	7.4065	9.38106	7.0675	6.71705	7.47023	3.94972	4.1898	0	0	0	0	0	0	0	0	0	0	0	0	0	0	0	0
c.1114_1116delinsGGG	p.Val372Gly	0	0.41936	NA	NA	0	0.41936	NA	NA	0	0	NA	NA	0	0.598923	NA	NA	0	0	NA	NA	0	0	NA	NA	0	0	NA	NA	0	0	NA	NA
c.169G>C	p.Gly57Arg	87.2169	78.1886	41.6242	43.3939	87.2169	78.1886	41.6242	43.3939	73.2897	63.3897	22.2735	26.3235	64.103	68.7255	32.6988	39.376	72.2773	78.485	28.2274	25.9839	72.2773	78.485	28.2274	25.9839	72.2773	78.485	28.2274	25.9839	72.2773	78.485	42.5484	39.6251
c.1639_1641delinsACG	p.Glu547Thr	51.7127	66.3635	57.7044	65.4174	51.7127	66.3635	57.7044	65.4174	0.664923	1.21494	1.74873	3.43045	2.39544	5.71576	1.77744	2.70261	0	0	0	0	0	0	0	0	0	0	0	0	0	0	0	0
c.910_912delinsTGG	p.Glu304Trp	73.5116	42.4272	50.1874	50.6547	73.5116	42.4272	50.1874	50.6547	2.39352	0	4.20327	0.63952	5.3515	4.99212	4.25223	2.55208	0	0	0	0.745418	0	0	0	0.745418	0	0	0	0.745418	0	0	0	0
c.1219_1221delinsAAG	p.Pro407Lys	0	0.456758	0	0.459743	0	0.456758	0	0.459743	0	0	0	0	0	0	0	0	0	0	0	0	0	0	0	0	0	0	0	0	0	0	0	0
c.178_180delinsTAT	p.Ala60Tyr	4.36085	0.625509	2.13457	6.94302	4.36085	0.625509	2.13457	6.94302	4.1174	0.975226	2.22735	1.92611	1.47363	0.324177	2.51529	0.587702	0	0	0	0	0	0	0	0	0	0	0	0	0	0	0	0
c.1585_1587delinsTCG	p.Met529Ser	173.453	148.632	170.339	178.661	173.453	148.632	170.339	178.661	90.4296	108.737	92.6825	102.914	104.662	90.7377	109.846	73.7427	0	0	0	0	0	0	0	0	0	0	0	0	0	0	0	0
c.1447_1449delinsCGG	p.Ile483Arg	197.574	148.317	171.175	183.076	197.574	148.317	171.175	183.076	117.185	105.007	139.948	105.002	93.5829	88.4471	84.6365	93.9429	0	0	0	0	0	0	0	0	0	0	0	0	0	0	0	0
c.1003_1005delinsCAT	p.Ala335His	131.936	119.098	113.783	99.379	131.936	119.098	113.783	99.379	10.8981	13.8245	12.1581	8.13973	8.75704	10.7806	9.37803	7.59354	0	0	0	0	0	0	0	0	0	0	0	0	0	0	0	0
c.1626C>A	p.Phe542Leu	951.029	969.675	707.433	760.82	951.029	969.675	707.433	760.82	934.217	966.483	718.726	756.415	954.86	907.02	790.782	739.743	367.436	325.703	44.9398	58.9338	367.436	325.703	44.9398	58.9338	367.436	325.703	44.9398	58.9338	367.436	325.703	44.9398	58.9338
c.1585_1587delinsGTC	p.Met529Val	0.269337	0	NA	NA	0.269337	0	0	0	0	0	NA	NA	0.184265	0	0	0.386087	0	0	NA	NA	0	0	0	0	0	0	NA	NA	0	0	0	0
c.745_747delinsACC	p.Asp249Thr	0	0.226912	0	0.498741	0	0.226912	0	0.498741	0	0	0.498972	0	0	0	0	0	0	0	0	0	0	0	0	0	0	0	0	0	0	0	0	0.405784
c.1421A>C	p.Gln474Pro	731.273	685.477	789.231	733.597	731.273	685.477	789.231	733.597	349.062	339.815	336.34	324.954	324.374	322.404	300.395	292.06	21.0797	17.0426	13.3199	13.2459	21.0797	17.0426	13.3199	13.2459	21.0797	17.0426	13.3199	13.2459	21.0797	17.0426	11.9442	11.6925
c.1216_1218delinsTAT	p.Lys406Tyr	513.401	533.493	500.23	513.993	513.401	533.493	500.23	513.993	118.991	115.9	121.296	128.123	101.487	146.873	103.926	138.661	0	0	0	0	0	0	0	0	0	0	0	0	0	0	0	0
c.570G>T	p.Arg190Ser	460.138	436.074	222.688	248.445	460.138	436.074	222.688	248.445	233.498	212.247	93.9323	89.7548	264.799	251.211	87.4758	102.301	243.417	231.252	29.2516	23.9412	243.417	231.252	29.2516	23.9412	243.417	231.252	29.2516	23.9412	243.417	231.252	49.9767	47.1407
c.894G>C	p.Gln298His	37.8476	54.8682	30.3603	35.2112	37.8476	54.8682	30.3603	35.2112	43.0833	48.2149	34.8271	30.0575	74.1565	64.8976	44.3447	40.8333	68.7029	76.0827	28.8585	37.2709	68.7029	76.0827	28.8585	37.2709	68.7029	76.0827	28.8585	37.2709	68.7029	76.0827	46.5168	38.4184
c.1216_1218delinsAGT	p.Lys406Ser	41.7424	40.1947	37.6279	50.5718	41.7424	40.1947	37.6279	50.5718	2.08756	2.83373	2.07936	3.15573	0.659005	5.64895	1.41076	4.92289	0	0	0.52655	0	0	0	0.52655	0	0	0	0.52655	0	0	0	0	0
c.868_870delinsTAT	p.Pro290Tyr	67.6601	54.5743	56.13	55.1664	67.6601	54.5743	56.13	55.1664	7.16364	6.77872	2.42165	3.73158	3.96748	5.21289	4.33761	5.17191	0	0	0	0	0	0	0	0	0	0	0	0	0	0	0	0
c.1362A>C	p.Val454=	11.8048	12.1785	3.19527	3.23455	11.8048	12.1785	3.19527	3.23455	10.8043	13.1259	3.86598	1.65793	13.369	8.5594	6.73245	9.30128	7.02656	13.1097	3.67446	4.41532	7.02656	13.1097	3.67446	4.41532	7.02656	13.1097	3.67446	4.41532	7.02656	13.1097	7.41989	7.01551
c.1222_1224delinsTCA	p.Trp408Ser	30.1642	19.6406	22.1341	25.2859	30.1642	19.6406	22.1341	25.2859	2.08756	2.26699	2.07936	3.78687	2.96552	0	3.29176	1.23072	0	0	0	0	0	0	0	0	0	0	0	0	0	0	0	0
c.1459_1461delinsGCT	p.Phe487Ala	119.437	109.739	96.225	98.9657	119.437	109.739	96.225	98.9657	9.86186	4.56736	9.1113	7.90121	7.46763	10.5914	8.92221	10.9635	0	0	0	0	0	0	0	0	0	0	0	0	0	0	0	0
c.1120_1122delinsCAT	p.Leu374His	74.9535	65.7731	71.9358	91.489	74.9535	65.7731	71.9358	91.489	6.95853	6.51758	4.85183	6.9426	7.57856	2.82447	5.17277	3.69217	0	0	0	0	0	0	0	0	0	0	0	0	0	0	0	0
c.1555_1557delinsACT	p.His519Thr	0.878216	3.35081	1.87451	0.572056	0.878216	3.35081	1.87451	0.572056	0.448266	0	0	0	0.649359	0.365222	0.171581	0.644911	0	0	0	0	0	0	0	0	0	0	0	0	0	0	0	0
c.670_672delinsGGG	p.Arg224Gly	38.0313	23.145	31.2559	28.4282	38.0313	23.145	31.2559	28.4282	4.3641	2.15551	0.997944	0.516808	1.82249	0	0.803803	0	0	0	0	0	0	0	0	0	0	0	0	0	0	0	0	0
c.1195_1197delinsCGT	p.Glu399Arg	12.7969	21.9244	9.96034	17.4703	12.7969	21.9244	9.96034	17.4703	1.39171	1.41687	2.07936	1.26229	0.329503	0	0	0.410241	0	0	0	0	0	0	0	0	0	0	0	0	0	0	0	0
c.328_330delinsGTT	p.Glu110Val	306.046	349.203	221.962	177.118	306.046	349.203	221.962	177.118	14.3542	22.7142	13.0352	16.0412	15.982	36.0245	26.9688	32.2624	0	0.38458	0	0	0	0.38458	0	0	0	0.38458	0	0	0	0.38458	0	0.212835
c.910_912delinsAGT	p.Glu304Ser	0	0.319001	NA	NA	0	0.319001	NA	NA	0	0	NA	NA	0	0	NA	NA	0	0	NA	NA	0	0	NA	NA	0	0	NA	NA	0	0	NA	NA
c.265A>T	p.Met89Leu	186.116	207.225	189.563	179.228	186.116	207.225	189.563	179.228	143.094	142.945	123.08	123.289	153.271	161.143	138.24	144.129	156.378	146.721	112.485	117.171	156.378	146.721	112.485	117.171	156.378	146.721	112.485	117.171	156.378	146.721	127.767	123.109
c.298_300delinsTCC	p.Gly100Ser	0	0.73877	NA	NA	0	0.73877	0	0	1.39604	0	NA	NA	0.610641	0	0.564245	0	0	0	NA	NA	0	0	0	0	0	0	NA	NA	0	0	0	0
c.379_381delinsGGT	p.Ile127Gly	149.986	144.133	156.491	198.267	149.986	144.133	156.491	198.267	9.86849	3.40714	3.25879	3.20823	13.0224	6.75459	10.4504	6.27325	0	0	0	0	0	0	0	0	0	0	0	0	0	0	0	0
c.934C>T	p.Pro312Ser	178.32	203.523	174.726	183.469	178.32	203.523	174.726	183.469	143.611	130.273	117.692	115.114	142.961	164.74	132.427	116.12	148.038	141.296	120.614	87.9593	148.038	141.296	120.614	87.9593	148.038	141.296	120.614	87.9593	148.038	141.296	102.18	112.646
c.1555_1557delinsCCG	p.His519Pro	33.3722	47.7491	34.3661	50.913	33.3722	47.7491	34.3661	50.913	14.7928	7.30778	12.1484	14.9245	13.6365	12.7828	18.016	10.3186	0	0	0	0	0	0	0	0	0	0	0	0	0	0	0	0.586942
c.1303_1305delinsCTG	p.Ile435Leu	9.71363	11.5557	13.5778	9.72015	9.71363	11.5557	13.5778	9.72015	0.897751	0	0	0	2.27319	1.55417	3.90782	4.313	0	0	0	0	0	0	0	0	0	0	0	0	0	0	0	0
c.862_864delinsATA	p.Ala288Ile	0.825123	0	NA	NA	0.825123	0	0	0	0	0	NA	NA	0	0	0.333663	0.344794	0.874709	0	NA	NA	0.874709	0	0	0	0.874709	0	NA	NA	0.874709	0	0	0
c.112_114delinsTGG	p.Ala38Trp	161.351	140.74	178.237	190.065	161.351	140.74	178.237	190.065	21.4105	11.7027	14.4778	12.8407	14.7363	15.8847	13.4149	17.0433	0	0	0	0	0	0	0	0	0	0	0	0	0	0	0	0
c.255G>T	p.Gly85=	767.7	893.912	508.147	526.214	767.7	893.912	508.147	526.214	1400.23	1105.05	862.682	842.996	1202.96	1252.86	903.357	916.729	481.646	432.44	97.2695	108.701	481.646	432.44	97.2695	108.701	481.646	432.44	97.2695	108.701	481.646	432.44	187.735	175.188
c.1287C>T	p.Ile429=	351.31	350.751	298.711	324.167	351.31	350.751	298.711	324.167	358.203	342.116	291.479	289.896	363.71	333.37	317.65	328.057	134.773	104.278	77.7509	79.893	134.773	104.278	77.7509	79.893	134.773	104.278	77.7509	79.893	134.773	104.278	80.9867	86.4621
c.421_423delinsGTA	p.Thr141Val	0	0.188656	NA	NA	0	0.188656	NA	NA	0	0	NA	NA	0	0	NA	NA	0	0	NA	NA	0	0	NA	NA	0	0	NA	NA	0	0	NA	NA
c.1489_1491delinsGTG	p.Gly497Val	95.7255	72.0425	96.8498	93.2452	95.7255	72.0425	96.8498	93.2452	6.724	6.39431	2.16936	5.26747	4.87019	1.82611	4.4611	2.57964	0	0	0	0	0	0	0	0	0	0	0	0	0	0	0	0
c.1603_1605delinsCGC	p.Thr535Arg	0	0.548459	NA	NA	0	0.548459	NA	NA	0	0	NA	NA	0	0	NA	NA	0	0	NA	NA	0	0	NA	NA	0	0	NA	NA	0	0	NA	NA
c.79_81delinsGTC	p.Ser27Val	0	0.425453	NA	NA	0	0.425453	NA	NA	0	0	NA	NA	0	0	NA	NA	1.02392	0	NA	NA	1.02392	0	NA	NA	1.02392	0	NA	NA	1.02392	0	NA	NA
c.1420_1422delinsTCG	p.Gln474Ser	15.5326	26.5318	22.8233	11.6444	15.5326	26.5318	22.8233	11.6444	25.7641	40.8361	23.9691	23.7637	24.6271	29.2446	21.1591	26.0436	0	0	0	0	0	0	0	0	0	0	0	0	0	0	0	0
c.931_933delinsTAT	p.Ile311Tyr	0.727838	2.23301	0.619597	0	0.727838	2.23301	0.619597	0	0	0.463605	0	0	0	0	0.607462	0.638021	0	0	0	0	0	0	0	0	0	0	0	0	0	0	0	0
c.76_78delinsACG	p.Gly26Thr	0	0	NA	NA	NA	NA	NA	NA	1.16165	0	NA	NA	NA	NA	NA	NA	0	0	NA	NA	NA	NA	NA	NA	0	0	NA	NA	NA	NA	NA	NA
c.694_696delinsAGC	p.His232Ser	0.745712	0	NA	NA	0.745712	0	0	0	0	0	NA	NA	0	0	0	0.37888	0	0	NA	NA	0	0	0	0	0	0	NA	NA	0	0	0	0
c.880_882delinsTAG	p.Asn294Ter	0	0.398352	NA	NA	0	0.398352	NA	NA	0	0.968388	NA	NA	0	0	NA	NA	0	0	NA	NA	0	0	NA	NA	0	0	NA	NA	0	0	NA	NA
c.1423C>G	p.Pro475Ala	128.61	129.179	58.8842	68.5726	128.61	129.179	58.8842	68.5726	85.6033	97.715	27.0618	23.211	92.8793	108.419	65.7215	69.7596	90.5645	93.0787	19.7502	31.4591	90.5645	93.0787	19.7502	31.4591	90.5645	93.0787	19.7502	31.4591	90.5645	93.0787	53.0251	63.1396
c.577_579delinsATG	p.Thr193Met	16.171	13.9108	18.3112	17.0393	16.171	13.9108	18.3112	17.0393	8.57748	11.449	9.14925	11.2193	6.94229	5.19234	3.72237	5.78225	0	0	0	0	0	0	0	0	0	0	0	0	0	0	0	0
c.906G>T	p.Glu302Asp	743.85	733.703	560.116	627.624	743.85	733.703	560.116	627.624	336.289	323.132	223.974	212.96	407.478	415.594	182.846	195.872	281.355	260.13	40.6978	55.1609	281.355	260.13	40.6978	55.1609	281.355	260.13	40.6978	55.1609	281.355	260.13	55.6634	62.8449
c.1471_1473delinsTCG	p.Arg491Ser	0.878216	0	NA	NA	0.878216	0	NA	NA	0	0	NA	NA	0	0	NA	NA	0	0	NA	NA	0	0	NA	NA	0	0	NA	NA	0	0	NA	NA
c.124_126delinsAAT	p.Leu42Asn	52.3301	28.1479	40.5569	62.4872	52.3301	28.1479	40.5569	62.4872	2.47044	0	3.34102	1.28407	0.736816	3.24177	0.83843	1.1754	0	0	0	0	0	0	0	0	0	0	0	0	0	0	0	0
c.1600G>T	p.Val534Phe	357.949	368.564	134.828	158.871	357.949	368.564	134.828	158.871	301.21	283.688	79.8585	73.183	288.374	272.928	124.954	128.567	290.707	281.407	45.9167	41.5435	290.707	281.407	45.9167	41.5435	290.707	281.407	45.9167	41.5435	290.707	281.407	45.9167	41.5435
c.1260A>G	p.Ser420=	417.686	360.947	307.067	307.157	417.686	360.947	307.067	307.157	254.363	289.327	218.474	233.358	233.684	287.367	237.819	295.171	236.763	302.406	219.214	196.004	236.763	302.406	219.214	196.004	236.763	302.406	219.214	196.004	236.763	302.406	222.799	227.214
c.283_285delinsGTA	p.Ile95Val	0.225595	0	NA	NA	0.225595	0	0	0	0	0	NA	NA	0	0	0.564245	0	0	0	NA	NA	0	0	0	0	0	0	NA	NA	0	0	0	0
c.522C>T	p.Ser174=	285.675	264.616	248.927	216.267	285.675	264.616	248.927	216.267	320.609	338.554	300.334	325.33	322.689	336.11	304.339	312.002	93.4204	83.1537	73.0343	84.9952	93.4204	83.1537	73.0343	84.9952	93.4204	83.1537	73.0343	84.9952	93.4204	83.1537	73.0296	78.0494
c.979_981delinsATT	p.Asn327Ile	299.141	330.485	283.775	267.481	299.141	330.485	283.775	267.481	263.287	298.561	309.241	312.086	328.735	305.768	311.628	291.576	0	0	0	0	0	0	0	0	0	0	0	0	0	0	0	0
c.1248G>C	p.Glu416Asp	18.6178	32.628	17.7556	15.5522	18.6178	32.628	17.7556	15.5522	29.3265	18.2733	17.3049	12.1945	28.1875	13.3659	16.1895	12.939	33.3896	18.4491	12.9585	17.0439	33.3896	18.4491	12.9585	17.0439	33.3896	18.4491	12.9585	17.0439	33.3896	18.4491	18.111	14.4104
c.598_600delinsCGT	p.Pro200Arg	5.88036	18.7494	8.26959	10.4435	5.88036	18.7494	8.26959	10.4435	2.85916	0.440347	3.6597	0.934946	1.48763	1.23627	2.04731	0.222394	0	0	0	0	0	0	0	0	0	0	0	0	0	0	0	0
c.115_117delinsGTG	p.Lys39Val	497.863	489.774	452.529	476.465	497.863	489.774	452.529	476.465	102.935	70.2163	87.9802	68.0559	70.7343	82.9893	68.7513	82.8659	0	0	0	0	0	0	0	0	0	0	0	0	0	0	0	0
c.766_768delinsGCG	p.Gly256Ala	10.44	3.40368	6.81948	2.99244	10.44	3.40368	6.81948	2.99244	0	2.15551	0.498972	0.516808	0	0	0.643043	0	0	0	0	0	0	0	0	0	0	0	0	0	0	0	0	0.202892
c.1288_1290delinsTTG	p.Thr430Leu	68.8049	53.7002	61.6222	53.9468	68.8049	53.7002	61.6222	53.9468	30.2243	33.501	37.3136	36.5835	28.1875	32.1714	15.3521	34.504	0	0	0	0	0	0	0	0	0	0	0	0	0	0	0	0
c.505A>T	p.Met169Leu	384.709	469.613	402.154	406.935	384.709	469.613	402.154	406.935	168.32	148.882	137.614	145.162	158.206	166.09	145.59	177.32	113.781	110.872	92.1069	109.77	113.781	110.872	92.1069	109.77	113.781	110.872	92.1069	109.77	113.781	110.872	108.929	112.589
c.109_111delinsTAC	p.Glu37Tyr	0	0	NA	NA	0	0	0	0	0	0	NA	NA	0	0.324177	0	0	0.651147	0	NA	NA	0.651147	0	0	0	0.651147	0	NA	NA	0.651147	0	0	0.231726
c.1588_1590delinsCGG	p.Val530Arg	40.4005	39.489	47.7171	41.2294	40.4005	39.489	47.7171	41.2294	0.664923	5.46722	0	7.43264	2.02691	3.21512	2.13292	1.54435	0	0	0	0	0	0	0	0	0	0	0	0	0	0	0	0
c.1615_1617delinsCCA	p.Leu539Pro	0	0.548459	NA	NA	0	0.548459	NA	NA	0	0	NA	NA	0	0	NA	NA	0	0	NA	NA	0	0	NA	NA	0	0	NA	NA	0	0	NA	NA
c.82_84delinsGTT	p.Leu28Val	0.779337	0.425453	NA	NA	0.779337	0.425453	NA	NA	0	1.63242	NA	NA	0.667664	0	NA	NA	0	0	NA	NA	0	0	NA	NA	0	0	NA	NA	0	0	NA	NA
c.508_510delinsGTG	p.Pro170Val	0	0.458606	NA	NA	0	0.458606	NA	NA	0	0	NA	NA	0	0	NA	NA	0	0	NA	NA	0	0	NA	NA	0	0	NA	NA	0	0	NA	NA
c.25_27delinsTGG	p.Glu9Trp	1.55867	5.10543	9.74731	3.73912	1.55867	5.10543	9.74731	3.73912	0	0	0.650482	0	0	1.09219	0	0.476678	0	0	0	0	0	0	0	0	0	0	0	0	0	0	0	0
c.1321A>T	p.Lys441Ter	133.562	133.911	131.6	123.446	133.562	133.911	131.6	123.446	116.708	112.685	107.074	118.065	125.025	109.88	113.327	107.286	126.274	111.497	110.147	101.198	126.274	111.497	110.147	101.198	126.274	111.497	110.147	101.198	126.274	111.497	99.7811	101.208
c.1402_1404delinsAAG	p.Leu468Lys	15.5326	13.0484	7.30347	10.9975	15.5326	13.0484	7.30347	10.9975	0	0	0.773195	0	2.11089	3.56642	0.160296	0.465064	0.780728	0	0	0	0.780728	0	0	0	0.780728	0	0	0	0.780728	0	0	0
c.604_606delinsACG	p.Ser202Thr	0.49003	0	NA	NA	0.49003	0	0	0	0	0	NA	NA	0	0	0	0.222394	0	0	NA	NA	0	0	0	0	0	0	NA	NA	0	0	0	0
c.1519_1521delinsCTT	p.His507Leu	92.2127	87.9589	91.8511	81.232	92.2127	87.9589	91.8511	81.232	26.896	31.0581	26.0323	23.7036	25.0003	25.9308	20.9329	24.5066	0	0	0	0	0	0	0	0	0	0	0	0	0	0	0	0
c.1360_1362delinsCTG	p.Val454Leu	0.621303	0.434947	0.456467	0.646911	0.621303	0.434947	0.456467	0.646911	0	0	0	0	0	1.42657	0.160296	0	0	0	0	0	0	0	0	0	0	0	0	0	0	0	0	0
c.570G>C	p.Arg190Ser	72.5244	68.9493	25.3995	30.2311	72.5244	68.9493	25.3995	30.2311	48.6057	61.2082	26.8378	26.1785	66.4476	61.8136	44.1101	36.0278	79.0848	78.8226	27.7515	28.7295	79.0848	78.8226	27.7515	28.7295	79.0848	78.8226	27.7515	28.7295	79.0848	78.8226	38.5471	41.3683
c.1571C>G	p.Ser524Cys	66.5262	58.1366	26.6328	33.5333	66.5262	58.1366	26.6328	33.5333	61.8379	61.3544	26.2309	32.0175	61.1759	59.6583	41.4143	39.3809	62.1399	58.6265	34.1933	21.2548	62.1399	58.6265	34.1933	21.2548	62.1399	58.6265	34.1933	21.2548	62.1399	58.6265	34.1933	21.2548
c.274_276delinsCAG	p.Ile92Gln	14.2125	14.7754	8.93228	18.1618	14.2125	14.7754	8.93228	18.1618	1.39604	0.74065	2.25145	0.392639	0	1.06718	0.564245	0.83796	0	0	0	0	0	0	0	0	0	0	0	0	0	0	0	0
c.1093C>T	p.Gln365Ter	310.649	285.165	254.958	267.33	310.649	285.165	254.958	267.33	181.999	186.631	139.312	121.587	156.226	188.661	135.981	161.862	174.56	165.079	95.7423	104.589	174.56	165.079	95.7423	104.589	174.56	165.079	95.7423	104.589	174.56	165.079	111.669	124.545
c.498C>A	p.Ile166=	259.012	409.994	162.639	154.918	259.012	409.994	162.639	154.918	188.358	155	60.9036	58.1114	277.488	176.409	49.6404	54.1435	268.284	259.44	34.889	37.3521	268.284	259.44	34.889	37.3521	268.284	259.44	34.889	37.3521	268.284	259.44	38.9765	39.9218
c.766_768delinsGTT	p.Gly256Val	43.997	50.6014	44.8949	48.8766	43.997	50.6014	44.8949	48.8766	2.61846	3.23326	1.99589	5.68488	6.68248	3.75912	3.85826	3.40992	0	0	0	0	0	0	0	0	0	0	0	0	0	0	0	0
c.442G>A	p.Gly148Arg	919.874	847.504	715.404	814.311	919.874	847.504	715.404	814.311	474.902	544.541	326.369	342.6	433.899	516.696	429.773	558.355	485.068	492.27	309.814	331.214	485.068	492.27	309.814	331.214	485.068	492.27	309.814	331.214	485.068	492.27	337.249	334.626
c.162G>C	p.Trp54Cys	82.1293	68.1805	42.6914	58.1478	82.1293	68.1805	42.6914	58.1478	47.7618	56.5631	20.0461	27.6076	47.1562	59.6486	34.3756	37.6129	37.7665	47.5332	27.7047	26.8359	37.7665	47.5332	27.7047	26.8359	37.7665	47.5332	27.7047	26.8359	37.7665	47.5332	33.8557	31.9781
c.1559G>A	p.Ser520Asn	342.504	344.296	278.053	296.897	342.504	344.296	278.053	296.897	343.372	262.167	280.715	250.205	305.523	287.795	267.151	278.924	120.303	108.959	71.6225	69.736	120.303	108.959	71.6225	69.736	120.303	108.959	71.6225	69.736	120.303	108.959	72.7261	79.8241
c.274_276delinsGTT	p.Ile92Val	42.4119	37.6773	28.7818	35.8456	42.4119	37.6773	28.7818	35.8456	32.8069	32.5886	28.5184	22.3804	23.2043	26.1458	21.4413	15.9212	0	0	0	0	0	0	0	0	0	0	0	0	0	0	0	0
c.1294_1296delinsTGC	p.Gly432Cys	0	0	0	0	0	0	NA	NA	0.5985	0	0	0.554295	0.454637	0.155417	NA	NA	0	0	0	0	0	0	NA	NA	0	0	0	0	0	0	NA	NA
c.1333_1335delinsTTG	p.Gln445Leu	322.169	384.058	356.155	300.353	322.169	384.058	356.155	300.353	26.6333	22.334	24.335	22.7261	25.4597	24.7114	24.2843	21.565	0	0	0	0	0	0	0	0	0	0	0	0	0	0	0	0
c.592_594delinsAAT	p.Asp198Asn	0.49003	0	NA	NA	0.49003	0	0	0	0	0	NA	NA	0	0	0	0.444788	0	0	NA	NA	0	0	0	0	0	0	NA	NA	0	0	0	0
c.889_891delinsTGC	p.Glu297Cys	0.727838	0	NA	NA	0.727838	0	NA	NA	0	0	NA	NA	0	0	NA	NA	0	0	NA	NA	0	0	NA	NA	0	0	NA	NA	0	0	NA	NA
c.940_942delinsTCT	p.Val314Ser	104.081	97.9334	109.049	132.814	104.081	97.9334	109.049	132.814	7.18056	3.24523	11.4089	5.11616	6.8805	7.48819	7.897	10.8464	0	0	0	0	0	0	0	0	0	0	0	0	0	0	0	0
c.508_510delinsTTT	p.Pro170Phe	256.155	288.463	292.333	339.848	256.155	288.463	292.333	339.848	28.0533	36.7106	21.386	33.1398	25.2914	41.2767	21.6552	39.2541	0	0	0.465186	0	0	0	0.465186	0	0	0	0.465186	0	0	0	0	0
c.1121T>A	p.Leu374Gln	289.759	301.46	250.115	279.524	289.759	301.46	250.115	279.524	223.369	201.762	177.438	170.409	220.767	207.128	204.56	199.377	221.674	202.978	184.292	176.555	221.674	202.978	184.292	176.555	221.674	202.978	184.292	176.555	221.674	202.978	207.236	209.764
c.498C>G	p.Ile166Met	101.891	107.772	43.4054	60.0251	101.891	107.772	43.4054	60.0251	54.1028	46.908	19.5264	24.2714	66.5468	71.2514	69.4632	55.4971	68.2688	62.0881	21.8638	17.9138	68.2688	62.0881	21.8638	17.9138	68.2688	62.0881	21.8638	17.9138	68.2688	62.0881	53.1311	55.1729
c.1468_1470delinsTCT	p.Ile490Ser	0	1.67541	0.624838	0.572056	0	1.67541	0.624838	0.572056	0	0	0	0	0	0	0	0	0	0	0	0	0	0	0	0	0	0	0	0	0	0	0	0
c.1291_1293delinsCGG	p.Cys431Arg	0	0	NA	NA	0	0	NA	NA	0.29925	0	NA	NA	0	0.310835	NA	NA	0	0	NA	NA	0	0	NA	NA	0	0	NA	NA	0	0	NA	NA
c.610_612delinsATT	p.Val204Ile	44.5927	40.5228	30.1249	24.7345	44.5927	40.5228	30.1249	24.7345	0.953054	0.440347	1.82985	0.467473	3.96702	4.94509	4.28073	6.67182	0	0	0	0	0	0	0	0	0	0	0	0	0	0	0	0
c.607_609delinsTTG	p.His203Leu	181.801	143.947	154.759	139.613	181.801	143.947	154.759	139.613	19.0611	15.8525	14.6388	19.6339	11.9011	15.3298	16.5646	15.3452	0	0	0	0	0	0	0	0	0	0	0	0	0	0	0	0
c.1234_1236delinsAAG	p.Leu412Lys	40.4735	36.7065	45.9555	33.5345	40.4735	36.7065	45.9555	33.5345	8.97751	3.04555	5.40777	3.88006	4.09173	2.95293	3.62869	4.313	0	0	0	0	0	0	0	0	0	0	0	0	0	0	0	0
c.1327_1329delinsTGT	p.Phe443Cys	400.687	503.014	391.667	443.239	400.687	503.014	391.667	443.239	57.7553	44.668	51.9146	48.2237	49.1008	54.3961	56.6634	55.7994	0.607084	0	0	1.06524	0.607084	0	0	1.06524	0.607084	0	0	1.06524	0.607084	0	0.341716	0
c.1111_1113delinsTCT	p.Val371Ser	61.1702	74.2267	58.9984	62.6088	61.1702	74.2267	58.9984	62.6088	3.26944	8.29473	5.06589	8.64847	4.20338	4.79139	6.13179	7.59354	0	0	0	0	0	0	0	0	0	0	0	0	0	0	0	0
c.1177C>T	p.Gln393Ter	638.019	640.374	615.327	601.344	638.019	640.374	615.327	601.344	201.101	184.193	149.021	147.688	191.112	198.655	160.356	159.994	170.669	184.592	93.7258	96.2615	170.669	184.592	93.7258	96.2615	170.669	184.592	93.7258	96.2615	170.669	184.592	112.044	107.158
c.898_900delinsATG	p.Thr300Met	8.00621	6.06102	5.57637	3.70644	8.00621	6.06102	5.57637	3.70644	0	0	0	0	0	0	0	0	0	0	0	0	0	0	0	0	0	0	0	0	0	0	0.26133	0
c.1242T>G	p.Val414=	74.4712	104.681	72.0667	80.6773	74.4712	104.681	72.0667	80.6773	125.984	103.549	109.237	98.6645	120.933	119.516	115.001	112.407	20.6409	24.0641	4.3195	6.39144	20.6409	24.0641	4.3195	6.39144	20.6409	24.0641	4.3195	6.39144	20.6409	24.0641	10.9349	14.4104
c.281A>T	p.Lys94Met	206.871	218.307	183.608	182.096	206.871	218.307	183.608	182.096	187.767	174.053	156.476	145.669	174.033	196.36	165.888	200.273	133.145	120.98	98.8997	103.054	133.145	120.98	98.8997	103.054	133.145	120.98	98.8997	103.054	133.145	120.98	110.862	105.544
c.1123_1125delinsCTT	p.Pro375Leu	74.0394	82.2164	65.2955	75.3979	74.0394	82.2164	65.2955	75.3979	3.47926	6.80096	1.38624	10.7295	6.26055	15.0639	6.11328	8.20482	2.94257	3.67714	0	0.456215	2.94257	3.67714	0	0.456215	2.94257	3.67714	0	0.456215	2.94257	3.67714	1.59412	1.05057
c.1615_1617delinsCAG	p.Leu539Gln	0.808011	0	NA	NA	0.808011	0	NA	NA	0	0	NA	NA	0	0	NA	NA	0	0	NA	NA	0	0	NA	NA	0	0	NA	NA	0	0	NA	NA
c.640_642delinsTTT	p.Ile214Phe	98.986	108.262	96.2816	100.587	98.986	108.262	96.2816	100.587	22.8733	31.705	17.6886	35.5279	16.8598	31.4013	17.1229	24.9081	0	0	0	0	0	0	0	0	0	0	0	0	0	0	0	0
c.700_702delinsAAG	p.Asp234Lys	0.745712	0	NA	NA	0.745712	0	0	0	0	0	NA	NA	0	0	0	0.37888	0	0	NA	NA	0	0	0	0	0	0	NA	NA	0	0	0	0
c.604_606delinsTAT	p.Ser202Tyr	0	0	NA	NA	0	0	NA	NA	0	0	NA	NA	0	0	NA	NA	0.513538	0.579578	NA	NA	0.513538	0.579578	NA	NA	0.513538	0.579578	NA	NA	0.513538	0.579578	NA	NA
c.415_417delinsTTG	p.Gly139Leu	273.339	292.229	330.547	274.93	273.339	292.229	330.547	274.93	45.7539	73.8213	52.1407	22.4576	44.3944	55.3233	37.0821	47.9456	3.74855	7.30703	0	0.44913	3.74855	7.30703	0	0.44913	3.74855	7.30703	0	0.44913	3.74855	7.30703	0	0
c.1618C>T	p.Leu540=	703.239	794.168	720.75	741.03	703.239	794.168	720.75	741.03	908.285	898.446	834.142	787.86	808.554	757.696	790.604	728.933	425.793	372.604	203.206	177.767	425.793	372.604	203.206	177.767	425.793	372.604	203.206	177.767	425.793	372.604	203.206	177.767
c.1228_1230delinsAAG	p.Trp410Lys	0.914067	2.28379	1.1067	0	0.914067	2.28379	1.1067	0	0	0	0	0	0	0	0	0	0	0	0	0	0	0	0	0	0	0	0	0	0	0	0	0
c.1423_1425delinsCAT	p.Pro475His	129.231	139.183	144.244	130.676	129.231	139.183	144.244	130.676	152.922	108.653	120.618	109.423	114.692	121.971	97.7808	101.849	2.34219	1.31097	0	0.551914	2.34219	1.31097	0	0.551914	2.34219	1.31097	0	0.551914	2.34219	1.31097	0.542919	0
c.1030_1032delinsGGG	p.Leu344Gly	75.5632	76.3235	90.6048	93.9132	75.5632	76.3235	90.6048	93.9132	7.6287	4.14736	5.06589	10.6834	4.90394	5.39031	6.85318	7.19388	0	0	0	0	0	0	0	0	0	0	0	0	0	0	0	0
c.637_639delinsTCT	p.Glu213Ser	143.089	149.995	138.811	146.209	143.089	149.995	138.811	146.209	7.62443	7.04555	5.48955	4.67473	14.3804	8.40665	10.6088	11.1197	0	0	0	0	0	0	0	0	0	0	0	0	0	0	0	0
c.528G>T	p.Glu176Asp	516.12	512.263	440.329	421.941	516.12	512.263	440.329	421.941	220.419	222.303	108.79	105.021	177.219	223.828	83.9556	108.287	126.956	120.296	30.2371	28.967	126.956	120.296	30.2371	28.967	126.956	120.296	30.2371	28.967	126.956	120.296	25.2322	29.1564
c.1381_1383delinsAAG	p.Leu461Lys	16.1539	15.2232	19.1716	21.3481	16.1539	15.2232	19.1716	21.3481	4.9866	7.29216	6.18556	2.21057	1.40726	3.56642	5.12949	2.79038	0	0	0	0	0	0	0	0	0	0	0	0	0	0	0	0
c.112_114delinsATT	p.Ala38Ile	17.4434	26.2714	20.2784	17.3576	17.4434	26.2714	20.2784	17.3576	1.64696	1.95045	0	0	0.736816	0	0.83843	0	0	0	0	0	0	0	0	0	0	0	0	0	0	0	0	0
c.334_336delinsATT	p.Phe112Ile	0	0.188656	NA	NA	0	0.188656	NA	NA	0	0	NA	NA	0	0	NA	NA	0	0	NA	NA	0	0	NA	NA	0	0	NA	NA	0	0	NA	NA
c.316_318delinsTAA	p.Leu106Ter	0	0	NA	NA	NA	NA	0	0	0.69802	0.74065	NA	NA	NA	NA	0.564245	0.83796	0	0	NA	NA	NA	NA	0	0	0	0	NA	NA	NA	NA	0	0
c.277_279delinsTTT	p.Asn93Phe	44.6678	46.1731	52.6012	47.7942	44.6678	46.1731	52.6012	47.7942	4.88614	4.4439	3.00194	2.35583	4.88513	2.13435	1.69274	0.83796	0	0	0	0	0	0	0	0	0	0	0	0	0	0	0	0
c.61_63delinsCTT	p.Pro21Leu	81.051	78.2833	68.2312	69.797	81.051	78.2833	68.2312	69.797	8.13158	4.89726	4.55337	4.41374	8.67963	9.82972	4.04128	9.53357	0	0	0	0	0	0	0	0	0	0	0	0	0	0	0	0
c.1426_1428delinsAGT	p.Ser476=	39.7634	53.0636	46.5596	41.4023	39.7634	53.0636	46.5596	41.4023	27.4263	20.4181	28.6082	30.3954	28.8489	17.1188	26.6092	25.1135	0	0	0.459308	0	0	0	0.459308	0	0	0	0.459308	0	0	0	0.180973	0
c.478_480delinsACT	p.Val160Thr	0	0.458606	NA	NA	0	0.458606	NA	NA	0	0	NA	NA	0	0	NA	NA	0	0	NA	NA	0	0	NA	NA	0	0	NA	NA	0	0	NA	NA
c.1513_1515delinsTTT	p.Met505Phe	122.072	101.362	102.473	104.114	122.072	101.362	102.473	104.114	94.5842	110.53	102.394	102.716	109.417	98.9753	101.233	91.5773	0	0	0	0	0	0	0	0	0	0	0	0	0	0	0	0
c.490C>G	p.Arg164Gly	41.899	44.4848	24.579	22.9508	41.899	44.4848	24.579	22.9508	40.0761	38.7501	29.2895	20.304	36.9505	34.8886	22.6547	17.5966	35.9309	40.4681	22.7941	17.5326	35.9309	40.4681	22.7941	17.5326	35.9309	40.4681	22.7941	17.5326	35.9309	40.4681	28.7195	26.2408
c.1653G>A	p.Lys551=	144.095	142.599	108.196	113.793	144.095	142.599	108.196	113.793	121.016	111.167	93.2654	84.0461	121.431	120.031	101.136	99.6106	76.7293	58.6265	45.9167	36.7128	76.7293	58.6265	45.9167	36.7128	76.7293	58.6265	45.9167	36.7128	76.7293	58.6265	45.9167	36.7128
c.949_951delinsATC	p.Arg317Ile	0	0.638002	NA	NA	0	0.638002	NA	NA	0	0	NA	NA	0.7645	0	NA	NA	0	0	NA	NA	0	0	NA	NA	0	0	NA	NA	0	0	NA	NA
c.1339_1341delinsATT	p.Pro447Ile	121.42	159.741	145.178	143.858	121.42	159.741	145.178	143.858	8.07976	12.1822	4.32622	12.7488	9.54738	7.46003	5.02434	11.5912	0	0	0	0	0	0	0	0	0	0	0	0	0	0	0	0
c.1447_1449delinsTTT	p.Ile483Phe	254.113	286.195	263.381	257.471	254.113	286.195	263.381	257.471	26.5952	16.772	27.0618	13.2634	18.998	22.1118	19.3959	24.1833	0	0	0	0	0	0	0	0	0	0	0	0	0	0	0	0
c.811_813delinsTCG	p.Lys271Ser	56.1083	51.3874	51.8123	35.5399	56.1083	51.3874	51.8123	35.5399	16.374	9.68388	13.0769	9.32896	10.099	15.332	14.3475	12.0678	0	0	0	0	0	0	0	0	0	0	0	0	0	0	0	0
c.1327_1329delinsAAG	p.Phe443Lys	107.659	95.8446	105.489	91.8554	107.659	95.8446	105.489	91.8554	6.28425	19.2885	9.73399	14.966	8.18347	12.278	7.81564	11.5912	0	0	0	0	0	0	0	0	0	0	0	0	0	0	0	0
c.176C>G	p.Pro59Arg	65.4127	66.9295	27.7494	20.8291	65.4127	66.9295	27.7494	20.8291	76.5836	69.2411	20.0461	17.977	53.0507	60.2969	20.9608	21.1573	73.5796	54.7184	23.0001	23.0022	73.5796	54.7184	23.0001	23.0022	73.5796	54.7184	23.0001	23.0022	73.5796	54.7184	26.0781	28.2705
c.1382T>G	p.Leu461Arg	272.131	308.813	215.909	238.71	272.131	308.813	215.909	238.71	101.394	120.321	72.6804	51.9485	120.321	117.692	69.0878	84.6416	81.1958	97.0116	21.1282	22.0766	81.1958	97.0116	21.1282	22.0766	81.1958	97.0116	21.1282	22.0766	81.1958	97.0116	44.5193	51.4471
c.547_549delinsTTT	p.Ala183Phe	130.458	124.282	119.757	110.782	130.458	124.282	119.757	110.782	10.019	4.07896	6.04387	11.4356	10.9417	9.0907	8.16235	10.1519	0	0	0	0	0	0	0	0	0	0	0	0	0	0	0	0
c.16_18delinsGTG	p.Pro6Val	60.7883	57.0107	49.955	58.5796	60.7883	57.0107	49.955	58.5796	5.80827	4.89726	3.25241	2.20687	6.00897	9.28362	5.38838	4.76678	0	0	0	0	0	0	0	0	0	0	0	0	0	0	0	0.348153
c.1105_1107delinsAGT	p.Arg369Ser	0	0	NA	NA	0	0	NA	NA	0	0	NA	NA	0	0	NA	NA	0.969779	0	NA	NA	0.969779	0	NA	NA	0.969779	0	NA	NA	0.969779	0	NA	NA
c.844_846delinsTGT	p.Pro282Cys	10.314	6.37364	8.09568	17.5047	10.314	6.37364	8.09568	17.5047	0	1.93678	0	0.932896	0	0.30664	1.00099	0.689588	0	0	0	0	0	0	0	0	0	0	0	0	0	0	0	0
c.1405_1407delinsGGT	p.Leu469Gly	60.2664	46.9743	29.2139	56.2812	60.2664	46.9743	29.2139	56.2812	6.6488	0.729216	4.63917	1.65793	7.73994	7.13283	2.72504	5.58077	0	0	0	0	0	0	0	0	0	0	0	0	0	0	0	0
c.199_201delinsACC	p.His67Thr	0.726808	0	1.06729	0	0.726808	0	1.06729	0	0.82348	0	0	0.642036	0.736816	0.324177	0	0	0.651147	1.10542	0.52273	0	0.651147	1.10542	0.52273	0	0.651147	1.10542	0.52273	0	0.651147	1.10542	0	0.231726
c.1053C>A	p.Gly351=	432.989	417.263	263.386	243.976	432.989	417.263	263.386	243.976	305.148	326.259	96.2519	88.0109	311.751	314.435	97.3873	104.711	270.568	239.196	40.8082	33.2289	270.568	239.196	40.8082	33.2289	270.568	239.196	40.8082	33.2289	270.568	239.196	44.4784	41.2981
c.1315_1317delinsCAC	p.Arg439His	0	0.679749	NA	NA	0	0.679749	NA	NA	0	0	NA	NA	0	0	NA	NA	0	0	NA	NA	0	0	NA	NA	0	0	NA	NA	0	0	NA	NA
c.1591_1593delinsAAG	p.Phe531Lys	164.296	179.894	181.436	197.352	164.296	179.894	181.436	197.352	340.441	329.856	336.338	347.047	329.097	322.226	333.092	333.58	0	0	0	0	0	0	0	0	0	0	0	0	0	0	0	0
c.928_930delinsGAT	p.Phe310Asp	39.3032	39.2371	37.1758	44.4773	39.3032	39.2371	37.1758	44.4773	3.59028	8.80849	1.8014	5.11616	1.529	0	1.82239	0	0	0	0	0	0	0	0	0	0	0	0	0	0	0	0	0
c.46_48delinsTCA	p.Pro16Ser	0	0	NA	NA	NA	NA	NA	NA	0	1.63242	NA	NA	NA	NA	NA	NA	0	0	NA	NA	NA	NA	NA	NA	0	0	NA	NA	NA	NA	NA	NA
c.388_390delinsTTT	p.Ala130Phe	576.582	670.862	413.583	335.732	576.582	670.862	413.583	335.732	42.1654	29.5285	35.8467	44.9153	59.7845	72.049	53.2634	76.6233	0	0.38458	0	0	0	0.38458	0	0	0	0.38458	0	0	0	0.38458	0	0
c.592G>C	p.Asp198His	93.5957	87.6987	75.6077	84.0974	93.5957	87.6987	75.6077	84.0974	46.6996	53.282	35.3771	55.1618	70.4146	56.374	38.8988	35.1383	57.0027	64.9127	30.0016	36.2538	57.0027	64.9127	30.0016	36.2538	57.0027	64.9127	30.0016	36.2538	57.0027	64.9127	41.0123	42.9718
c.832_834delinsAGG	p.Ile278Arg	122.943	105.962	116.578	104.498	122.943	105.962	116.578	104.498	4.09351	11.6207	4.8433	6.53027	12.6238	17.7851	12.0119	20.3428	0.874709	0	0	0	0.874709	0	0	0	0.874709	0	0	0	0.874709	0	0	0
c.460C>T	p.Leu154=	425.656	451.269	443.467	394.136	425.656	451.269	443.467	394.136	555.055	560.857	554.641	561.51	610.042	642.737	561.37	652.43	154.503	134.155	80.0121	93.3803	154.503	134.155	80.0121	93.3803	154.503	134.155	80.0121	93.3803	154.503	134.155	89.0305	96.2161
c.812A>G	p.Lys271Arg	280.954	288.407	261.76	240.292	280.954	288.407	261.76	240.292	251.751	225.634	220.854	212.234	220.376	209.742	212.877	199.981	124.209	156.549	93.2166	83.1218	124.209	156.549	93.2166	83.1218	124.209	156.549	93.2166	83.1218	124.209	156.549	99.0162	99.2323
c.904_906delinsCCT	p.Glu302Pro	106.992	86.4493	117.723	92.661	106.992	86.4493	117.723	92.661	13.1644	9.27209	6.60514	7.67424	4.587	8.73622	4.25223	10.8464	0	0	0	0	0	0	0	0	0	0	0	0	0	0	0	0
c.1504_1506delinsCGT	p.Ile502Arg	143.149	155.813	124.343	155.599	143.149	155.813	124.343	155.599	22.8616	14.6156	25.5984	26.3374	27.9224	32.1396	27.6245	29.6659	0	0	0	0	0	0	0	0	0	0	0	0	0	0	0	0
c.136_138delinsGCG	p.Pro46Ala	55.9642	59.4234	53.3643	54.6763	55.9642	59.4234	53.3643	54.6763	5.76436	5.85136	7.79572	6.42036	9.57861	16.2089	6.70744	18.8064	0	0	0	0	0	0	0	0	0	0	0	0	0	0	0	0
c.130_132delinsCTT	p.Ile44Leu	41.428	33.7775	39.4896	56.4121	41.428	33.7775	39.4896	56.4121	1.64696	0.975226	0	2.56815	1.47363	9.07696	2.51529	4.70161	0	0	0	0	0	0	0	0	0	0	0	0	0	0	0	0
c.946G>C	p.Asp316His	60.4105	78.4743	57.6225	47.566	60.4105	78.4743	57.6225	47.566	77.7893	73.2495	39.6308	49.2431	95.5625	107.331	63.176	68.9062	86.6965	84.7778	40.6978	40.2525	86.6965	84.7778	40.6978	40.2525	86.6965	84.7778	40.6978	40.2525	86.6965	84.7778	51.4821	52.4103
c.1306_1308delinsACG	p.Glu436Thr	23.4746	24.471	21.9333	22.8424	23.4746	24.471	21.9333	22.8424	52.0695	38.5769	56.2408	37.692	53.1926	46.7806	48.5686	46.0951	0	0	0	0	0	0	0	0	0	0	0	0	0	0	0.341716	0
c.1474_1476delinsGTA	p.Leu492Val	0	0	NA	NA	0	0	NA	NA	0	0	NA	NA	0	0	NA	NA	0	0.432379	NA	NA	0	0.432379	NA	NA	0	0.432379	NA	NA	0	0.432379	NA	NA
c.1546_1548delinsCGG	p.Ile516Arg	21.0772	23.4557	13.7464	20.022	21.0772	23.4557	13.7464	20.022	0	0.913472	0.867743	1.75582	5.19487	0	4.4611	0	0	0	0	0	0	0	0	0	0	0	0	0	0	0	0	0
c.1594_1596delinsTAT	p.Gly532Tyr	238.094	298.361	238.031	269.366	238.094	298.361	238.031	269.366	357.729	356.584	350.328	351.05	354.341	292.576	348.733	305.009	0	0	0	0	0	0	0	0	0	0	0	0	0	0	0	0
c.1642_1644delinsATG	p.Arg548Met	61.1395	71.8481	76.5693	81.9091	61.1395	71.8481	76.5693	81.9091	64.4976	87.4755	69.949	81.7591	50.12	57.1576	52.4344	63.7044	1.08069	0	0	0	1.08069	0	0	0	1.08069	0	0	0	1.08069	0	0	0
c.373C>A	p.Arg125=	532.193	592.381	295.417	306.653	532.193	592.381	295.417	306.653	572.372	439.521	316.103	266.283	579.495	511.419	298.005	274.231	321.439	327.662	74.4584	76.8013	321.439	327.662	74.4584	76.8013	321.439	327.662	74.4584	76.8013	321.439	327.662	105.883	105.566
c.427_429delinsCGA	p.Ile143Arg	0.467246	0	0	2.64356	0.467246	0	0	2.64356	0	0	0	0	0	0	0	0	0	0	0	0	0	0	0	0	0	0	0	0	0	0	0	0
c.899C>G	p.Thr300Ser	20.3795	29.3481	16.7291	16.679	20.3795	29.3481	16.7291	16.679	31.1157	21.3258	12.6098	10.2323	33.638	37.4409	26.1209	20.4167	40.0767	39.1282	21.4589	15.6538	40.0767	39.1282	21.4589	15.6538	40.0767	39.1282	21.4589	15.6538	40.0767	39.1282	20.9064	18.4977
c.133C>A	p.Arg45=	380.847	423.47	163.295	191.801	380.847	423.47	163.295	191.801	399.388	374.487	131.414	142.532	414.091	371.831	182.778	145.75	301.481	284.094	44.4321	55.8016	301.481	284.094	44.4321	55.8016	301.481	284.094	44.4321	55.8016	301.481	284.094	77.7766	62.1025
c.1453_1455delinsACT	p.Lys485Thr	39.7634	42.6248	39.2562	31.0517	39.7634	42.6248	39.2562	31.0517	73.1368	69.2756	55.6701	64.6593	63.3268	59.2025	50.9743	51.6221	0	0	0	0	0	0	0	0	0	0	0	0	0	0	0	0
c.1390_1392delinsCAG	p.Met464Gln	0	0.434947	0	0	0	0.434947	NA	NA	0	0	0	0.552643	0	0	NA	NA	0	1.31097	0	0	0	1.31097	NA	NA	0	1.31097	0	0	0	1.31097	NA	NA
c.916_918delinsTGG	p.Ile306Trp	8.73405	11.165	8.67436	10.5016	8.73405	11.165	8.67436	10.5016	1.19676	0	0.600467	0	0	4.99212	0	1.91406	0	0	0	0	0	0	0	0	0	0	0	0	0	0	0	0
c.1420_1422delinsACG	p.Gln474Thr	36.0356	37.8404	50.6678	44.6369	36.0356	37.8404	50.6678	44.6369	98.0698	76.5677	101.289	70.1857	86.5466	87.7338	96.3381	92.5477	0	0	0.459308	0	0	0	0.459308	0	0	0	0.459308	0	0	0	0	0
c.1153_1155delinsGTT	p.Phe385Val	67.9456	84.0434	68.6156	80.9149	67.9456	84.0434	68.6156	80.9149	4.17512	2.55036	2.77248	3.15573	3.29503	15.0639	5.17277	9.43554	0	0	0	0	0	0	0	0	0	0	0	0	0	0	0	0
c.1312_1314delinsGTT	p.Leu438Val	153.799	138.669	171.289	157.466	153.799	138.669	171.289	157.466	32.319	25.3796	28.6612	35.4749	20.4587	33.1039	18.9808	29.6518	0	0	0	0	0	0	0	0	0	0	0	0	0	0	0	0
c.307_309delinsTCG	p.Cys103Ser	13.9869	15.5142	15.8796	9.08089	13.9869	15.5142	15.8796	9.08089	0.69802	0	1.50097	0	0.610641	0	1.12849	0	0	0	0	0	0	0	0	0	0	0	0	0	0	0	0	0
c.187_189delinsACG	p.Ser63Thr	144.635	116.97	137.68	130.182	144.635	116.97	137.68	130.182	37.8801	40.9595	35.6376	37.2381	31.6831	38.5771	31.0219	38.2006	0	0	0	0	0	0	0	0	0	0	0	0	0	0	0	0
c.883_885delinsGGT	p.Gln295Gly	280.129	264.506	282.269	253.553	280.129	264.506	282.269	253.553	65.4961	58.1033	55.6979	59.2389	42.9209	64.3945	40.7068	57.9254	0	0	0	0	0	0	0	0	0	0	0	0	0	0	0	0
c.682_684delinsATA	p.Asn228Ile	0	0.226912	NA	NA	0	0.226912	NA	NA	0	0	NA	NA	0	0	NA	NA	0	0	NA	NA	0	0	NA	NA	0	0	NA	NA	0	0	NA	NA
c.331_333delinsCAG	p.Phe111Gln	95.3182	116.967	124.554	161.257	95.3182	116.967	124.554	161.257	8.07422	0	3.25879	9.6247	6.51118	10.2927	8.09064	11.6503	0	0	0	0	0	0	0	0	0	0	0	0	0	0	0	0
c.1092G>C	p.Leu364=	67.1673	62.4846	22.6512	26.3354	67.1673	62.4846	22.6512	26.3354	61.0296	70.5052	21.7833	21.3668	61.9999	61.0902	25.2486	25.9779	59.1565	57.2724	29.0366	21.7894	59.1565	57.2724	29.0366	21.7894	59.1565	57.2724	29.0366	21.7894	59.1565	57.2724	24.3685	23.7383
c.94_96delinsTGA	p.Ser32Ter	0	0	1.21841	0	NA	NA	1.21841	0	0	1.63242	0	0	NA	NA	0	0	0	0	0	0	NA	NA	0	0	0	0	0	0	NA	NA	0	0
c.1531_1533delinsCGG	p.Val511Arg	27.2247	30.1573	17.4955	21.1661	27.2247	30.1573	17.4955	21.1661	2.6896	1.82694	4.33871	7.0233	1.29872	6.20878	3.77478	5.8042	0	0	0	0	0	0	0	0	0	0	0	0	0	0	0	0
c.1234_1236delinsAGT	p.Leu412Ser	14.5705	1.3595	7.31111	0.486008	14.5705	1.3595	7.31111	0.486008	0	0	0	0.554295	0	0	0	0	0	0	0	0	0	0	0	0	0	0	0	0	0	0	0	0
c.1219_1221delinsATT	p.Pro407Ile	3.04689	5.02433	2.21341	6.43641	3.04689	5.02433	2.21341	6.43641	0	0	0	0	0	0	0	0	0	0	0	0	0	0	0	0	0	0	0	0	0	0	0	0
c.1438_1440delinsGCA	p.Gly480Ala	0	0	0	0.646911	0	0	0	0.646911	0	0	0	0	0	0	0	0	0.780728	0	0	0	0.780728	0	0	0	0.780728	0	0	0	0.780728	0	0	0
c.541C>A	p.Leu181Met	326.622	403.573	256.772	259.962	326.622	403.573	256.772	259.962	158.301	157.04	98.0967	93.585	259.73	158.473	90.2856	92.7208	197.62	215.645	34.889	35.0653	197.62	215.645	34.889	35.0653	197.62	215.645	34.889	35.0653	197.62	215.645	55.5928	40.1461
c.919_921delinsGAG	p.Gly307Glu	168.858	191.082	173.487	166.172	168.858	191.082	173.487	166.172	10.7708	11.5901	12.6098	8.95328	17.5835	9.98425	9.71939	17.2266	0	0	0	0	0	0	0	0	0	0	0	0	0	0	0	0
c.673A>G	p.Asn225Asp	167.04	149.308	131.843	120.197	167.04	149.308	131.843	120.197	161.472	135.797	119.254	126.618	136.687	151.869	128.93	131.093	171.811	147.201	136.864	126.814	171.811	147.201	136.864	126.814	171.811	147.201	136.864	126.814	171.811	147.201	142.526	130.054
c.1396_1398delinsTAA	p.Ser466Ter	1.24261	0.869895	0	0.646911	1.24261	0.869895	0	0.646911	2.4933	0.729216	0	0	2.81452	0	0	0	1.56146	1.31097	0	0	1.56146	1.31097	0	0	1.56146	1.31097	0	0	1.56146	1.31097	0	0
c.565_567delinsTGT	p.Val189Cys	0	0	NA	NA	0	0	NA	NA	0	0.440347	NA	NA	0	0.247254	NA	NA	0	0	NA	NA	0	0	NA	NA	0	0	NA	NA	0	0	NA	NA
c.181_183delinsCTC	p.Ser61Leu	0	0	NA	NA	0	0	0	0	0	0.975226	NA	NA	0.736816	0.324177	0.83843	0	0	0	NA	NA	0	0	0	0	0	0	NA	NA	0	0	0	0
c.1012_1014delinsATA	p.Leu338Ile	1.19942	0	NA	NA	1.19942	0	NA	NA	0	0	NA	NA	0	0	NA	NA	0	0	NA	NA	0	0	NA	NA	0	0	NA	NA	0	0	NA	NA
c.850_852delinsGTT	p.Gly284Val	67.2475	47.8023	76.0994	59.9405	67.2475	47.8023	76.0994	59.9405	5.11689	1.93678	4.8433	8.86251	3.96748	9.81249	3.33663	7.93026	0.874709	0.972352	0.71705	0	0.874709	0.972352	0.71705	0	0.874709	0.972352	0.71705	0	0.874709	0.972352	0	0
c.817_819delinsCAA	p.Pro273Gln	0	0	0	0.530447	0	0	0	0.530447	1.02338	0	0	0	0.72136	0.30664	0	0	0.874709	0	0	0	0.874709	0	0	0	0.874709	0	0	0	0.874709	0	0	0
c.1321A>C	p.Lys441Gln	53.425	42.8242	38.6444	30.6185	53.425	42.8242	38.6444	30.6185	35.3115	37.5617	15.6825	13.3031	28.1875	32.7931	20.0973	21.0259	31.5684	33.6897	15.1182	13.8481	31.5684	33.6897	15.1182	13.8481	31.5684	33.6897	15.1182	13.8481	31.5684	33.6897	17.0858	21.448
c.682A>G	p.Asn228Asp	184.191	157.704	140.368	138.65	184.191	157.704	140.368	138.65	171.073	165.974	147.696	134.887	154.304	148.861	154.652	153.446	153.05	159.891	152.618	132.011	153.05	159.891	152.618	132.011	153.05	159.891	152.618	132.011	153.05	159.891	152.964	155.212
c.223A>C	p.Lys75Gln	7.67023	5.54078	7.9398	3.82353	7.67023	5.54078	7.9398	3.82353	11.1683	8.14715	6.00388	3.92639	8.54897	8.5374	6.77094	8.3796	10.7231	11.5832	3.80384	3.52924	10.7231	11.5832	3.80384	3.52924	10.7231	11.5832	3.80384	3.52924	10.7231	11.5832	6.22818	7.08765
c.82_84delinsTAT	p.Leu28Tyr	0	0	NA	NA	NA	NA	NA	NA	1.16165	0	NA	NA	NA	NA	NA	NA	0	0	NA	NA	NA	NA	NA	NA	0	0	NA	NA	NA	NA	NA	NA
c.109_111delinsTCA	p.Glu37Ser	0	0.625509	NA	NA	0	0.625509	0	0	0	0.975226	NA	NA	0	0.324177	0.83843	0	0	0.552711	NA	NA	0	0.552711	0	0	0	0.552711	NA	NA	0	0.552711	0	0
c.1033_1035delinsCGT	p.Leu345Arg	35.9825	44.8715	31.6063	40.2485	35.9825	44.8715	31.6063	40.2485	1.08981	2.76491	1.01318	3.0524	2.10169	1.79677	0.360694	0.79932	0	0	0	0	0	0	0	0	0	0	0	0	0	0	0	0
c.265A>C	p.Met89Leu	99.9386	109.338	116.12	96.0663	99.9386	109.338	116.12	96.0663	214.292	222.195	202.631	201.031	250.363	202.23	255.603	237.981	11.6167	11.5832	1.63022	2.82339	11.6167	11.5832	1.63022	2.82339	11.6167	11.5832	1.63022	2.82339	11.6167	11.5832	2.66922	4.93054
c.448A>C	p.Thr150Pro	167.596	116.945	30.8544	26.0403	167.596	116.945	30.8544	26.0403	142.27	155	28.8246	28.2389	106.547	131.692	89.4527	82.5689	112.584	125.285	18.6075	21.7252	112.584	125.285	18.6075	21.7252	112.584	125.285	18.6075	21.7252	112.584	125.285	74.0553	83.4322
c.1630_1632delinsCTT	p.Ala544Leu	0.269337	0	NA	NA	0.269337	0	NA	NA	0	0	NA	NA	0	0	NA	NA	0	0	NA	NA	0	0	NA	NA	0	0	NA	NA	0	0	NA	NA
c.601_603delinsTAA	p.Glu201Ter	0.49003	0	NA	NA	0.49003	0	NA	NA	0	0	NA	NA	0	0	NA	NA	0	0	NA	NA	0	0	NA	NA	0	0	NA	NA	0	0	NA	NA
c.1093_1095delinsATG	p.Gln365Met	22.7889	12.5808	14.2228	19.8758	22.7889	12.5808	14.2228	19.8758	15.2574	17.9719	17.7306	17.8057	9.80789	14.3742	9.01734	15.1871	0	0	0	0	0	0	0	0	0	0	0	0	0	0	0	0
c.940_942delinsCTT	p.Val314Leu	44.3981	34.1331	35.9366	34.5934	44.3981	34.1331	35.9366	34.5934	1.19676	0.927209	1.8014	0	1.529	3.74409	1.82239	4.46615	0	0.724597	0	0	0	0.724597	0	0	0	0.724597	0	0	0	0.724597	0.26133	0
c.1555_1557delinsACA	p.His519Thr	0.878216	0	NA	NA	0.878216	0	0	0	0	0	NA	NA	0	0	0.514743	0.322455	0	0	NA	NA	0	0	0	0	0	0	NA	NA	0	0	0	0
c.1543_1545delinsCTA	p.Gln515Leu	0	0.837703	NA	NA	0	0.837703	NA	NA	0	0.913472	NA	NA	0.32468	0	NA	NA	0	0	NA	NA	0	0	NA	NA	0	0	NA	NA	0	0	NA	NA
c.1489_1491delinsCGA	p.Gly497Arg	0	0.837703	NA	NA	0	0.837703	NA	NA	0	0	NA	NA	0	0	NA	NA	0	0	NA	NA	0	0	NA	NA	0	0	NA	NA	0	0	NA	NA
c.1442A>C	p.Lys481Thr	8.69824	15.2232	3.65174	7.76293	8.69824	15.2232	3.65174	7.76293	16.622	12.3967	13.1443	7.73701	11.9617	14.9789	12.3428	6.5109	15.6146	11.7987	8.72685	7.17489	15.6146	11.7987	8.72685	7.17489	15.6146	11.7987	8.72685	7.17489	15.6146	11.7987	11.7632	10.8156
c.1231_1233delinsGGA	p.His411Gly	0	0	NA	NA	0	0	NA	NA	0.29925	0	NA	NA	0.454637	0.310835	NA	NA	0	0	NA	NA	0	0	NA	NA	0	0	NA	NA	0	0	NA	NA
c.385_387delinsGTG	p.Asp129Val	157.462	186.392	151.7	134.821	157.462	186.392	151.7	134.821	36.7825	52.2427	39.1055	41.707	39.0671	52.7501	28.9915	51.0822	0	0	0	0	0	0	0	0	0	0	0	0	0	0	0	0
c.49_51delinsAAG	p.His17Lys	30.3941	24.6763	20.713	13.7101	30.3941	24.6763	20.713	13.7101	1.16165	0	1.95145	0.441374	2.00299	0	0	0	0	0	0	0	0	0	0	0	0	0	0	0	0	0	0	0
c.1390_1392delinsTAG	p.Met464Ter	92.5741	87.8594	88.5546	85.3922	92.5741	87.8594	88.5546	85.3922	4.1555	4.3753	3.09278	4.42115	8.44357	4.2797	6.09126	2.79038	0	0	0	0	0	0	0	0	0	0	0	0	0	0	0	0
c.757_759delinsTGA	p.Ala253Ter	0	0.226912	NA	NA	0	0.226912	NA	NA	0	0	NA	NA	0	0	NA	NA	0	0	NA	NA	0	0	NA	NA	0	0	NA	NA	0	0	NA	NA
c.1192_1194delinsACT	p.Lys398Thr	15.8438	13.246	15.4939	10.1144	15.8438	13.246	15.4939	10.1144	2.08756	1.70024	0.693119	0.631145	2.30652	5.64895	6.11328	9.84578	0	0	0	0	0	0	0	0	0	0	0	0	0	0	0	0
c.1117_1119delinsTGA	p.Ile373Ter	0.304689	0	NA	NA	0.304689	0	NA	NA	0	0	NA	NA	0	0	NA	NA	0	0	NA	NA	0	0	NA	NA	0	0	NA	NA	0	0	NA	NA
c.1402C>A	p.Leu468Met	1340.77	1295.71	819.815	825.458	1340.77	1295.71	819.815	825.458	1249.14	1236.02	774.742	789.175	1144.81	1186.19	859.509	798.515	504.351	533.564	82.6754	65.6778	504.351	533.564	82.6754	65.6778	504.351	533.564	82.6754	65.6778	504.351	533.564	104.24	114.879
c.1234_1236delinsGTA	p.Leu412Val	0	0	NA	NA	NA	NA	0	0	0.29925	0	NA	NA	NA	NA	0	0.269562	0	0	NA	NA	NA	NA	0	0	0	0	NA	NA	NA	NA	0	0
c.373_375delinsTAT	p.Arg125Tyr	0	0.188656	NA	NA	0	0.188656	NA	NA	0	0	NA	NA	0	0	NA	NA	0	0	NA	NA	0	0	NA	NA	0	0	NA	NA	0	0	NA	NA
c.1483_1485delinsCCT	p.Thr495Pro	17.5643	21.7803	16.2458	21.7381	17.5643	21.7803	16.2458	21.7381	31.3787	29.2311	31.6726	18.4362	37.0135	36.8875	35.5172	32.8904	0	0.432379	0	0	0	0.432379	0	0	0	0.432379	0	0	0	0.432379	0	0
c.118_120delinsAGG	p.Glu40Arg	10.1753	6.8806	8.53829	3.47151	10.1753	6.8806	8.53829	3.47151	0.82348	0	1.11367	0	0	0	0	0	0	0	0	0	0	0	0	0	0	0	0	0	0	0	0	0.231726
c.1603_1605delinsTTT	p.Thr535Phe	113.391	117.919	102.092	112.694	113.391	117.919	102.092	112.694	73.1416	73.5037	86.8534	59.4612	65.9668	62.1589	75.7188	76.0592	0	0	0	0	0	0	0	0	0	0	0	0	0	0	0	0
c.127_129delinsTAA	p.Trp43Ter	1.45362	1.87653	0	0.867878	1.45362	1.87653	0	0.867878	0.82348	1.95045	0	0	0	2.26924	1.67686	0.587702	1.30229	3.86898	0.52273	0	1.30229	3.86898	0.52273	0	1.30229	3.86898	0.52273	0	1.30229	3.86898	1.37253	1.15863
c.431A>T	p.Glu144Val	129.894	146.02	134.135	111.029	129.894	146.02	134.135	111.029	88.8164	111.3	58.6583	60.9564	89.3807	92.3127	76.1869	82.8966	89.9653	89.2226	51.4946	56.1413	89.9653	89.2226	51.4946	56.1413	89.9653	89.2226	51.4946	56.1413	89.9653	89.2226	77.0416	71.0867
c.115_117delinsACT	p.Lys39Thr	0	0.625509	NA	NA	0	0.625509	0	0	0	0.975226	NA	NA	0.736816	0.324177	0	0	0	0	NA	NA	0	0	0	0	0	0	NA	NA	0	0	0.45751	0
c.1387_1389delinsATG	p.Asn463Met	44.1125	45.6695	35.6044	42.0492	44.1125	45.6695	35.6044	42.0492	15.7909	13.8551	16.2371	21.0005	21.1089	18.5454	15.709	18.6026	0	0	0	0	0	0	0	0	0	0	0	0	0	0	0	0
c.571_573delinsCCC	p.Thr191Pro	0	0	NA	NA	0	0	NA	NA	0	0	NA	NA	0	0	NA	NA	0.513538	0	NA	NA	0.513538	0	NA	NA	0.513538	0	NA	NA	0.513538	0	NA	NA
c.1057_1059delinsAGA	p.Thr353Arg	0	0.41936	NA	NA	0	0.41936	NA	NA	0	0	NA	NA	0.350282	0	NA	NA	0	0	NA	NA	0	0	NA	NA	0	0	NA	NA	0	0	NA	NA
c.201C>A	p.His67Gln	413.554	454.745	197.448	203.083	413.554	454.745	197.448	203.083	321.157	282.816	83.5255	91.1692	272.622	296.622	118.219	101.085	268.924	249.825	37.1138	43.0226	268.924	249.825	37.1138	43.0226	268.924	249.825	37.1138	43.0226	268.924	249.825	80.5217	66.737
c.552G>T	p.Leu184=	682.764	1133.67	540.214	557.881	682.764	1133.67	540.214	557.881	705.34	681.186	563.94	567.811	1046.27	683.768	506.898	498.797	548.546	532.184	57.2179	51.8356	548.546	532.184	57.2179	51.8356	548.546	532.184	57.2179	51.8356	548.546	532.184	81.8506	68.4054
c.448_450delinsATT	p.Thr150Ile	0.95225	2.29303	0	0.441361	0.95225	2.29303	0	0.441361	0	0	1.39474	0.233379	3.58743	0	0.166579	1.35359	1.1977	2.21743	0	0.381144	1.1977	2.21743	0	0.381144	1.1977	2.21743	0	0.381144	1.1977	2.21743	1.43598	1.1214
c.550_552delinsGGG	p.Leu184Gly	0	0.458606	0	0	0	0.458606	NA	NA	0	0	0.464913	0	0	0.245695	NA	NA	0	0.554358	0	0	0	0.554358	NA	NA	0	0.554358	0	0	0	0.554358	NA	NA
c.1032G>A	p.Leu344=	845.588	769.106	701.66	673.293	845.588	769.106	701.66	673.293	1236.94	1206.88	1115	1109.04	1234.39	1139.15	1183.8	1093.07	181.349	168.822	103.59	120.387	181.349	168.822	103.59	120.387	181.349	168.822	103.59	120.387	181.349	168.822	125.864	114.139
c.790_792delinsGAT	p.Ile264Asp	24.7537	28.6814	22.1282	22.8092	24.7537	28.6814	22.1282	22.8092	6.14026	2.90516	3.87464	0.932896	3.24612	5.21289	5.00494	5.8615	0	0	0	0	0	0	0	0	0	0	0	0	0	0	0	0
c.1581G>T	p.Arg527=	608.971	592.335	332.91	341.929	608.971	592.335	332.91	341.929	438.849	412.471	195.857	174.381	405.751	402.604	198.184	186.48	337.987	289.224	42.9859	56.0354	337.987	289.224	42.9859	56.0354	337.987	289.224	42.9859	56.0354	337.987	289.224	42.9859	56.0354
c.1134G>A	p.Val378=	317.181	353.987	270.036	290.098	317.181	353.987	270.036	290.098	212.931	199.778	141.396	143.27	199.349	203.362	166.939	171.891	161.842	167.678	109.522	106.298	161.842	167.678	109.522	106.298	161.842	167.678	109.522	106.298	161.842	167.678	115.004	121.516
c.1108_1110delinsTCT	p.Cys370Ser	99.5515	116.582	135.907	125.714	99.5515	116.582	135.907	125.714	17.437	19.3544	12.1581	16.2795	8.75704	21.5612	7.93526	16.3861	0	0.374329	0	0	0	0.374329	0	0	0	0.374329	0	0	0	0.374329	0	0
c.1366C>T	p.Leu456=	922.635	872.069	874.591	886.915	922.635	872.069	874.591	886.915	632.467	531.599	573.711	515.616	560.794	569.913	528.497	519.941	131.943	110.121	91.8615	88.8582	131.943	110.121	91.8615	88.8582	131.943	110.121	91.8615	88.8582	131.943	110.121	91.7533	96.7556
c.1189C>A	p.Leu397Met	246.493	295.522	170.432	173.783	246.493	295.522	170.432	173.783	219.889	190.143	90.1055	87.7292	212.859	227.841	99.2232	104.201	182.44	184.592	46.3364	49.2713	182.44	184.592	46.3364	49.2713	182.44	184.592	46.3364	49.2713	182.44	184.592	58.9825	63.7346
c.745_747delinsTGT	p.Asp249Cys	85.0112	61.72	76.7191	61.8438	85.0112	61.72	76.7191	61.8438	10.4738	8.62203	6.48663	7.75211	1.82249	11.2774	3.21521	5.6832	0	0	0	0	0	0	0	0	0	0	0	0	0	0	0	0
c.1048_1050delinsTCA	p.Ala350Ser	0	0.41936	NA	NA	0	0.41936	0	0	0	0	NA	NA	0	0	0.360694	0	0.969779	0	NA	NA	0.969779	0	0	0	0.969779	0	NA	NA	0.969779	0	0	0
c.112_114delinsACT	p.Ala38Thr	105.387	96.9539	73.6427	87.6557	105.387	96.9539	73.6427	87.6557	67.5253	66.3154	73.5025	54.5731	60.4189	40.8463	56.1748	32.3236	0	0	0	0	0	0	0	0	0	0	0	0	0	0	0	0
c.1648_1650delinsTAT	p.Gln550Tyr	0	0.548459	NA	NA	0	0.548459	NA	NA	0	0	NA	NA	0	0	NA	NA	0	0	NA	NA	0	0	NA	NA	0	0	NA	NA	0	0	NA	NA
c.1411G>A	p.Gly471Arg	566.628	542.814	497.549	456.719	566.628	542.814	497.549	456.719	435.496	414.195	300	317.217	378.553	371.62	339.347	347.403	331.029	292.346	204.851	211.383	331.029	292.346	204.851	211.383	331.029	292.346	204.851	211.383	331.029	292.346	222.416	228.004
c.412_414delinsAGG	p.Pro138Arg	71.0214	63.5772	84.6329	84.5939	71.0214	63.5772	84.6329	84.5939	104.965	164.678	81.4698	76.9976	78.7261	93.921	76.1869	84.2408	0	0	0	0	0	0	0	0	0	0	0	0	0	0	0	0.212835
c.1471_1473delinsAGG	p.Arg491=	0	0	0.624838	0	0	0	0.624838	0	0.448266	0	0	0.877912	0.32468	1.09567	1.20107	0.967366	0	0	0	0	0	0	0	0	0	0	0	0	0	0	0	0
c.1618_1620delinsTTT	p.Leu540Phe	192.037	210.06	219.166	230.885	192.037	210.06	219.166	230.885	37.9006	42.5228	60.0396	64.6068	54.5424	60.73	55.8115	62.1601	0	0	0	0	0	0	0	0	0	0	0	0	0	0	0	0
c.1585_1587delinsGTA	p.Met529Val	0	0.548459	0.55485	0	0	0.548459	0.55485	0	1.32985	0	0	0.571742	0.921324	0	0.533231	0	0	0	0	0	0	0	0	0	0	0	0	0	0	0	0	0
c.1447_1449delinsTGC	p.Ile483Cys	0.621303	0	0	0.646911	0.621303	0	0	0.646911	0.8311	0	0	0	0.703631	0	0	0	0	1.31097	0	0	0	1.31097	0	0	0	1.31097	0	0	0	1.31097	0.180973	0
c.688_690delinsGCT	p.Leu230Ala	2.23714	5.6728	2.27316	0.997481	2.23714	5.6728	2.27316	0.997481	0	0	0	0.516808	0	0.751825	0.160761	0.37888	0	0	0	0	0	0	0	0	0	0	0	0	0	0	0	0
c.1267_1269delinsCCT	p.Leu423Pro	0	1.3595	NA	NA	0	1.3595	0	0	0	1.01518	NA	NA	0.454637	0.155417	0	0.269562	0	0	NA	NA	0	0	0	0	0	0	NA	NA	0	0	0	0
c.583_585delinsTAC	p.Ala195Tyr	0.49003	0.604818	NA	NA	0.49003	0.604818	0	0	0	0	NA	NA	0	0	0.186119	0.667182	0	0	NA	NA	0	0	0	0	0	0	NA	NA	0	0	0	0.320685
c.1546_1548delinsTTG	p.Ile516Leu	230.093	296.547	242.437	280.88	230.093	296.547	242.437	280.88	419.577	342.552	400.463	358.188	374.356	348.057	358.604	342.448	0	0	0	0	0	0	0	0	0	0	0	0	0	0	0	0
c.745_747delinsGCG	p.Asp249Ala	4.47427	11.3456	3.97803	6.98237	4.47427	11.3456	3.97803	6.98237	24.439	34.4881	19.4599	29.9748	17.6174	21.8029	23.9533	22.7328	0	0	0	0	0	0	0	0	0	0	0	0	0	0	0	0
c.1084_1086delinsGTG	p.Gln362Val	33.5837	40.2586	33.7134	26.8323	33.5837	40.2586	33.7134	26.8323	0	1.38245	0.506589	4.06987	0.700563	1.79677	1.08208	1.9983	0.969779	0	0	0	0.969779	0	0	0	0.969779	0	0	0	0.969779	0	0	0
c.1039_1041delinsCCG	p.Gly347Pro	17.9912	16.7744	21.5976	16.8944	17.9912	16.7744	21.5976	16.8944	1.08981	2.76491	2.53294	3.56113	1.05085	10.7806	1.08208	5.59524	0	0	0	0	0	0	0	0	0	0	0	0	0	0	0	0
c.191C>T	p.Pro64Leu	423.002	437.856	365.012	341.944	423.002	437.856	365.012	341.944	275.042	249.658	168.165	157.299	229.887	264.204	197.87	212.16	199.251	201.74	100.887	115.863	199.251	201.74	100.887	115.863	199.251	201.74	100.887	115.863	199.251	201.74	162.416	142.28
c.1315_1317delinsAGT	p.Arg439Ser	4.04735	3.39875	1.04444	4.86008	4.04735	3.39875	1.04444	4.86008	11.97	7.10627	10.8155	7.20583	9.54738	4.66252	8.3739	3.50431	0	0.802137	0	0	0	0.802137	0	0	0	0.802137	0	0	0	0.802137	0	0
c.599C>T	p.Pro200Leu	694.862	717.919	546.974	585.384	694.862	717.919	546.974	585.384	445.076	462.364	358.651	343.125	450.753	467.064	361.07	401.644	272.175	283.414	162.009	174.429	272.175	283.414	162.009	174.429	272.175	283.414	162.009	174.429	272.175	283.414	198.786	198.504
c.1260A>C	p.Ser420=	76.0901	74.7724	32.3778	31.5905	76.0901	74.7724	32.3778	31.5905	63.441	59.8957	25.4165	26.6062	60.0121	64.4982	45.7773	45.2864	74.0643	74.5987	30.2365	23.4353	74.0643	74.5987	30.2365	23.4353	74.0643	74.5987	30.2365	23.4353	74.0643	74.5987	40.3225	46.9174
c.544_546delinsGAT	p.Arg182Asp	15.236	23.3889	18.8264	16.3304	15.236	23.3889	18.8264	16.3304	4.00761	4.07896	2.78948	1.63365	0.179371	1.47417	0.333157	1.35359	0	0	0	0	0	0	0	0	0	0	0	0	0	0	0	0
c.1519_1521delinsGGG	p.His507Gly	16.6861	35.1835	19.9948	18.3058	16.6861	35.1835	19.9948	18.3058	0	0	0	0	0	1.09567	0.343162	0.967366	0	0	0	0	0	0	0	0	0	0	0	0	0	0	0	0
c.637_639delinsAGG	p.Glu213Arg	25.4816	23.5879	17.1299	27.4828	25.4816	23.5879	17.1299	27.4828	19.0611	14.5314	20.7383	21.9712	12.8928	13.3517	10.6088	15.79	0	0	0	0	0	0	0	0	0	0	0	0	0	0	0	0
c.706_708delinsTAC	p.Thr236Tyr	0	0.226912	0	0.498741	0	0.226912	0	0.498741	0	0	0	0	0	0	0.160761	0	0	0	0	0	0	0	0	0	0	0	0	0	0	0	0	0
c.1324G>A	p.Gly442Ser	412.02	424.163	372.867	396.582	412.02	424.163	372.867	396.582	502.142	443.635	466.15	446.762	451.909	425.066	422.323	410.543	130.523	121.925	89.6295	102.263	130.523	121.925	89.6295	102.263	130.523	121.925	89.6295	102.263	130.523	121.925	99.7811	109.586
c.952_954delinsGAG	p.Thr318Glu	8.00621	13.079	9.29396	6.1774	8.00621	13.079	9.29396	6.1774	17.9514	19.4714	12.0093	19.8251	14.5255	12.4803	11.5418	12.1224	0	0	0	0	0	0	0	0	0	0	0	0	0	0	0	0
c.973_975delinsGTT	p.Lys325Val	123.005	131.747	97.8963	105.634	123.005	131.747	97.8963	105.634	11.9676	9.27209	8.40654	3.83712	4.587	9.98425	6.07462	6.38021	0	0	0	0	0	0	0	0	0	0	0	0	0	0	0	0
c.1114_1116delinsGGA	p.Val372Gly	0	0	NA	NA	0	0	0	0	0	0	NA	NA	0	0	0.360694	0	0.969779	0.374329	NA	NA	0.969779	0.374329	0	0	0.969779	0.374329	NA	NA	0.969779	0.374329	0	0
c.1168T>G	p.Trp390Gly	386.041	384.133	379.599	347.106	386.041	384.133	379.599	347.106	104.378	122.417	69.3119	78.262	94.2378	108.271	162.237	162.045	81.4112	105.166	41.0709	46.9902	81.4112	105.166	41.0709	46.9902	81.4112	105.166	41.0709	46.9902	81.4112	105.166	118.193	127.469
c.1281G>C	p.Pro427=	80.9469	108.76	60.5778	75.3312	80.9469	108.76	60.5778	75.3312	88.5781	104.564	61.6486	65.9611	100.475	98.0683	67.8286	70.3557	62.5297	45.7218	28.0767	41.5444	62.5297	45.7218	28.0767	41.5444	62.5297	45.7218	28.0767	41.5444	62.5297	45.7218	29.3876	34.5178
c.304A>G	p.Lys102Glu	257.178	220.523	196.51	214.596	257.178	220.523	196.51	214.596	145.188	149.611	123.83	122.896	144.111	158.476	133.162	163.402	163.527	155.73	108.138	109.406	163.527	155.73	108.138	109.406	163.527	155.73	108.138	109.406	163.527	155.73	124.564	124.342
c.1606_1608delinsAGG	p.Ala536Arg	0	0	NA	NA	0	0	NA	NA	0	0.607469	NA	NA	0.36853	0.357235	NA	NA	0	0	NA	NA	0	0	NA	NA	0	0	NA	NA	0	0	NA	NA
c.1366_1368delinsACA	p.Leu456Thr	0	0	NA	NA	NA	NA	NA	NA	0.8311	0	NA	NA	NA	NA	NA	NA	0	0	NA	NA	NA	NA	NA	NA	0	0	NA	NA	NA	NA	NA	NA
c.988_990delinsTTT	p.Glu330Phe	413.412	453.62	422.565	447.244	413.412	453.62	422.565	447.244	102.921	111.265	108.685	96.5676	97.0915	102.339	109.343	106.549	0	0	0	0	0	0	0	0	0	0	0	0	0	0	0	0
c.1282_1284delinsTGG	p.Thr428Trp	18.6178	9.51649	10.4444	8.74814	18.6178	9.51649	10.4444	8.74814	0.5985	0	0	0	0.454637	0.155417	1.67478	0	0	0	0	0	0	0	0	0	0	0	0	0	0	0	0	0
c.1186_1188delinsGTG	p.Phe396Val	385.127	380.936	427.188	373.771	385.127	380.936	427.188	373.771	20.1797	26.0703	22.8729	29.6638	29.3257	36.7182	35.2689	29.1271	1.96172	0.735428	0	0.912431	1.96172	0.735428	0	0.912431	1.96172	0.735428	0	0.912431	1.96172	0.735428	0.455463	1.75095
c.130_132delinsGGT	p.Ile44Gly	114.109	88.1968	135.545	108.485	114.109	88.1968	135.545	108.485	8.2348	4.87613	4.4547	6.42036	6.63134	15.5605	8.3843	14.1048	0	0	0	0	0	0	0	0	0	0	0	0	0	0	0	0
c.109_111delinsCAC	p.Glu37His	0	0	NA	NA	0	0	NA	NA	0.82348	0	NA	NA	0	0.324177	NA	NA	0	0	NA	NA	0	0	NA	NA	0	0	NA	NA	0	0	NA	NA
c.109_111delinsAGT	p.Glu37Ser	36.3404	32.5265	56.5662	38.1866	36.3404	32.5265	56.5662	38.1866	8.2348	11.7027	7.79572	13.4828	10.3154	6.80772	4.19215	5.28931	0	0	0	0	0	0	0	0	0	0	0	0	0	0	0	0
c.1594_1596delinsTGA	p.Gly532Ter	1.07735	0	0	0	1.07735	0	0	0	0	0.607469	0.582909	0	0.184265	0	0.177744	0	0	0	0	0	0	0	0	0	0	0	0	0	0	0	0	0
c.667_669delinsCCC	p.Tyr223Pro	0.745712	0	NA	NA	0.745712	0	NA	NA	0	0	NA	NA	0	0.751825	NA	NA	0	0	NA	NA	0	0	NA	NA	0	0	NA	NA	0	0	NA	NA
c.442_444delinsTGC	p.Gly148Cys	0	0.458606	NA	NA	0	0.458606	0	0	0	0	NA	NA	0	0	0	0	0	0	NA	NA	0	0	0	0	0	0	NA	NA	0	0	0	0.22428
c.967_969delinsATT	p.Trp323Ile	388.665	439.903	446.73	442.92	388.665	439.903	446.73	442.92	31.1157	32.9159	39.6308	37.7317	18.348	43.6811	26.7283	31.263	0	0	0	0	0	0	0	0	0	0	0	0	0	0	0	0
c.766_768delinsTCG	p.Gly256Ser	159.582	144.089	138.663	130.171	159.582	144.089	138.663	130.171	5.23692	8.62203	8.98149	8.78573	10.3275	13.5328	11.5748	9.09312	0	0	0	0	0	0	0	0	0	0	0	0	0	0	0	0
c.241C>T	p.Leu81=	564.213	629.802	598.462	525.258	564.213	629.802	598.462	525.258	666.609	576.225	614.647	575.608	630.181	582.678	608.256	580.706	93.8271	108.11	50.5367	60.7029	93.8271	108.11	50.5367	60.7029	93.8271	108.11	50.5367	60.7029	93.8271	108.11	67.9762	72.2632
c.235_237delinsTTT	p.Asp79Phe	0.225595	0	NA	NA	0.225595	0	NA	NA	0.69802	0	NA	NA	0	0	NA	NA	0	0	NA	NA	0	0	NA	NA	0	0	NA	NA	0	0	NA	NA
c.1513_1515delinsTGG	p.Met505Trp	139.636	123.142	183.077	144.158	139.636	123.142	183.077	144.158	261.339	218.32	272.037	260.74	230.198	234.108	238.669	225.396	0	0	0	0	0	0	0	0	0	0	0	0	0	0	0	0
c.676_678delinsGAT	p.Ala226Asp	0.745712	0	0	0.498741	0.745712	0	0	0.498741	0	0	0.498972	0	0.607498	0	0	0	0	0	0	0	0	0	0	0	0	0	0	0	0	0	0	0.202892
c.4C>A	p.Pro2Thr	487.086	522.456	281.454	245.536	487.086	522.456	281.454	245.536	381.023	303.63	129.446	122.261	365.88	382.267	247.865	249.779	307.175	301.034	63.3841	76.5338	307.175	301.034	63.3841	76.5338	307.175	301.034	63.3841	76.5338	307.175	301.034	168.232	175.121
c.916_918delinsCCT	p.Ile306Pro	24.7465	19.1401	19.8271	19.1499	24.7465	19.1401	19.8271	19.1499	5.9838	6.49047	2.40187	3.1976	0.7645	7.48819	2.42985	3.82812	0	0	0	0	0	0	0	0	0	0	0	0	0	0	0	0
c.970_972delinsCCC	p.Phe324Pro	0	0.319001	NA	NA	0	0.319001	NA	NA	0	0	NA	NA	0	0	NA	NA	0	0	NA	NA	0	0	NA	NA	0	0	NA	NA	0	0	NA	NA
c.1201_1203delinsTTT	p.Asp401Phe	11.8829	4.11082	9.96034	4.59743	11.8829	4.11082	9.96034	4.59743	8.35023	8.50119	6.23807	8.83604	6.59005	5.64895	2.82151	1.23072	0	0	0	0	0	0	0	0	0	0	0	0	0	0	0	0
c.1369_1371delinsCCG	p.Gly457Pro	96.3019	96.1234	99.9663	70.5133	96.3019	96.1234	99.9663	70.5133	10.8043	16.0428	10.0515	11.6055	11.9617	17.1188	9.61778	9.30128	0	0	0	0	0	0	0	0	0	0	0	0	0	0	0	0
c.769_771delinsATC	p.Thr257Ile	0.745712	0.226912	NA	NA	0.745712	0.226912	NA	NA	0	0	NA	NA	0	0.751825	NA	NA	0	0	NA	NA	0	0	NA	NA	0	0	NA	NA	0	0	NA	NA
c.826_828delinsTCG	p.Arg276Ser	0.412561	0	NA	NA	0.412561	0	NA	NA	0	0	NA	NA	0.36068	0	NA	NA	0	0	NA	NA	0	0	NA	NA	0	0	NA	NA	0	0	NA	NA
c.373C>T	p.Arg125Trp	1491.92	1654.14	1347.74	1520.05	1491.92	1654.14	1347.74	1520.05	723.091	1339	495.337	564.649	593.701	794.147	610.843	813.731	420.775	380.735	265.823	236.692	420.775	380.735	265.823	236.692	420.775	380.735	265.823	236.692	420.775	380.735	274.584	271.577
c.958_960delinsTAT	p.Val320Tyr	5.09486	12.76	11.1527	8.03062	5.09486	12.76	11.1527	8.03062	2.39352	0.927209	1.8014	0.63952	0	2.49606	0	4.46615	0	0	0	0	0	0	0	0	0	0	0	0	0	0	0	0
c.1282_1284delinsCGG	p.Thr428Arg	8.90416	11.5557	6.26667	17.4963	8.90416	11.5557	6.26667	17.4963	0.5985	3.04555	2.70389	0	0.454637	0	2.51217	0	0	0	0	0	0	0	0	0	0	0	0	0	0	0	0	0
c.298_300delinsGAT	p.Gly100Asp	3.60952	5.91016	7.9398	7.64707	3.60952	5.91016	7.9398	7.64707	0	0	0	0	0	0	0	0	0	0	0	0	0	0	0	0	0	0	0	0	0	0	0	0
c.497T>C	p.Ile166Thr	165.692	184.818	154.272	162.862	165.692	184.818	154.272	162.862	234.445	248.817	242.22	239.447	259.73	225.056	236.708	198.977	97.0135	92.0235	81.8728	76.2288	97.0135	92.0235	81.8728	76.2288	97.0135	92.0235	81.8728	76.2288	97.0135	92.0235	68.9269	65.0412
c.1297_1299delinsTAT	p.His433Tyr	10.5231	11.5557	9.4	9.23414	10.5231	11.5557	9.4	9.23414	8.97751	4.06073	11.8971	8.31442	7.2742	7.46003	4.74521	11.3216	0	0	0	0	0	0	0	0	0	0	0	0	0	0	0	0
c.1493G>T	p.Arg498Met	728.919	743.881	384.275	475.951	728.919	743.881	384.275	475.951	909.533	885.155	627.812	507.433	843.193	795.454	551.804	540.758	350.054	346.335	52.2248	37.4701	350.054	346.335	52.2248	37.4701	350.054	346.335	52.2248	37.4701	350.054	346.335	54.8031	59.0855
c.28G>C	p.Val10Leu	261.857	265.483	270.488	256.753	261.857	265.483	270.488	256.753	385.669	378.722	418.26	420.188	419.96	431.415	411.537	428.534	63.4828	60.3843	53.3431	62.0388	63.4828	60.3843	53.3431	62.0388	63.4828	60.3843	53.3431	62.0388	63.4828	60.3843	55.927	58.8379
c.1531_1533delinsTGG	p.Val511Trp	54.4494	55.2884	60.6092	48.6248	54.4494	55.2884	60.6092	48.6248	35.8613	26.4907	33.842	26.3374	25.0003	31.7743	30.3698	24.8291	0	0	0	0	0	0	0	0	0	0	0	0	0	0	0	0
c.1219_1221delinsATC	p.Pro407Ile	0.609378	0	NA	NA	0.609378	0	NA	NA	0.695853	0	NA	NA	0.329503	0	NA	NA	0	0	NA	NA	0	0	NA	NA	0	0	NA	NA	0	0	NA	NA
c.1333_1335delinsAAT	p.Gln445Asn	123.039	120.316	101.311	91.8554	123.039	120.316	101.311	91.8554	28.728	27.4099	24.8757	31.0405	20.004	24.8668	25.9591	23.991	0	0.802137	0	0	0	0.802137	0	0	0	0.802137	0	0	0	0.802137	0.341716	0.335125
c.1180A>T	p.Lys394Ter	457.643	447.166	427.188	485.489	457.643	447.166	427.188	485.489	144.737	143.954	152.486	153.999	148.935	186.415	139.195	143.995	123.588	111.785	102.151	102.648	123.588	111.785	102.151	102.648	123.588	111.785	102.151	102.648	123.588	111.785	99.9742	102.256
c.1033_1035delinsGGT	p.Leu345Gly	15.5924	12.5808	18.9638	17.3913	15.5924	12.5808	18.9638	17.3913	4.35926	1.38245	0.506589	1.5262	0.350282	0	0.360694	0.79932	0	0	0	0	0	0	0	0	0	0	0	0	0	0	0	0
c.560A>C	p.Glu187Ala	89.6755	82.8601	56.7058	52.2173	89.6755	82.8601	56.7058	52.2173	117.226	132.544	71.9741	83.6776	124.465	110.276	98.2707	85.6217	42.1101	59.1169	8.25044	8.20842	42.1101	59.1169	8.25044	8.20842	42.1101	59.1169	8.25044	8.20842	42.1101	59.1169	25.5486	25.6548
c.145_147delinsCAA	p.Pro49Gln	0.726808	0	NA	NA	0.726808	0	NA	NA	0	0.975226	NA	NA	0	0.324177	NA	NA	0.651147	1.65813	NA	NA	0.651147	1.65813	NA	NA	0.651147	1.65813	NA	NA	0.651147	1.65813	NA	NA
c.493_495delinsACT	p.Cys165Thr	14.2838	25.2233	15.6887	24.2749	14.2838	25.2233	15.6887	24.2749	2.00381	2.03948	0.464913	1.40027	1.2556	5.15959	1.49921	4.06077	0	0	0	0	0	0	0	0	0	0	0	0	0	0	0	0
c.1401C>T	p.Ser467=	652.989	692.871	616.23	611.978	652.989	692.871	616.23	611.978	471.234	480.554	426.031	449.299	473.543	544.235	498.041	472.04	128.039	138.963	107.478	114.246	128.039	138.963	107.478	114.246	128.039	138.963	107.478	114.246	128.039	138.963	112.746	115.171
c.394_396delinsGTC	p.Arg132Val	0	0.188656	NA	NA	0	0.188656	NA	NA	0	0	NA	NA	0	0	NA	NA	0	0	NA	NA	0	0	NA	NA	0	0	NA	NA	0	0	NA	NA
c.718_720delinsCTT	p.Ile240Leu	57.4198	48.7861	56.829	46.8816	57.4198	48.7861	56.829	46.8816	0.87282	2.15551	2.99383	3.61765	6.68248	4.51095	5.14434	5.6832	0	0	0	0	0	0	0	0	0	0	0	0	0	0	0	0
c.1138_1140delinsCAT	p.Asn380His	29.8595	30.146	30.9877	33.5613	29.8595	30.146	30.9877	33.5613	0	0.283373	2.77248	0	0.659005	0	0.470252	0	0	0	0	0	0	0	0	0	0	0	0	0	0	0	0	0
c.1540_1542delinsATT	p.Glu514Ile	0	0.837703	NA	NA	0	0.837703	0	0	0.448266	0	NA	NA	0.32468	0.365222	0.171581	0	0	0	NA	NA	0	0	0	0	0	0	NA	NA	0	0	0	0
c.1369_1371delinsCTA	p.Gly457Leu	0	0.434947	NA	NA	0	0.434947	0	0	0	0	NA	NA	0	0	0	0	0	0	NA	NA	0	0	0	0	0	0	NA	NA	0	0	0.180973	0
c.651T>A	p.Ser217=	306.759	309.667	269.943	230.856	306.759	309.667	269.943	230.856	190.611	208.724	165.297	179.042	216.203	226.485	212.734	213.721	195.144	216.762	171.759	173.061	195.144	216.762	171.759	173.061	195.144	216.762	171.759	173.061	195.144	216.762	191.615	196.58
c.1627G>T	p.Val543Leu	435.518	428.895	179.771	197.901	435.518	428.895	179.771	197.901	359.059	377.238	114.833	130.929	361.159	352.234	143.084	144.011	350.685	317.886	29.3086	42.5096	350.685	317.886	29.3086	42.5096	350.685	317.886	29.3086	42.5096	350.685	317.886	29.3086	42.5096
c.268_270delinsATG	p.Val90Met	96.1035	82.0035	103.217	92.2428	96.1035	82.0035	103.217	92.2428	9.07426	11.1097	8.25533	9.81597	7.93833	9.07099	7.89943	10.0555	0	0	0	0	0	0	0	0	0	0	0	0	0	0	0	0
c.1159_1161delinsGGG	p.Ser387Gly	26.5079	25.5784	21.0274	23.9067	26.5079	25.5784	21.0274	23.9067	0.695853	2.26699	0.693119	1.26229	3.95403	0.941491	2.82151	2.46144	0	0	0	0	0	0	0	0	0	0	0	0	0	0	0	0
c.1447_1449delinsGTT	p.Ile483Val	155.326	140.923	174.37	142.32	155.326	140.923	174.37	142.32	102.225	94.7981	98.1958	99.4758	109.766	115.552	103.712	119.986	0	0	0	0	0	0	0	0	0	0	0	0	0	0	0	0
c.127_129delinsGCT	p.Trp43Ala	0.726808	0	1.06729	0	0.726808	0	1.06729	0	0	0	0	0	0	0	0	0	0	0	0	0	0	0	0	0	0	0	0	0	0	0	0	0
c.1363_1365delinsTGT	p.Ile455Cys	171.48	189.202	169.806	152.671	171.48	189.202	169.806	152.671	247.668	241.371	211.082	188.451	277.231	267.481	235.956	179.98	0	0	0	0	0	0	0	0	0	0	0	0	0	0	0	0
c.1088A>G	p.Glu363Gly	158.323	177.389	149.603	137.143	158.323	177.389	149.603	137.143	148.215	124.421	113.476	99.7118	159.378	153.324	135.981	157.466	164.862	157.967	130.272	107.858	164.862	157.967	130.272	107.858	164.862	157.967	130.272	107.858	164.862	157.967	145.501	158.038
c.1489_1491delinsAAC	p.Gly497Asn	0.878216	0.837703	0.624838	0	0.878216	0.837703	0.624838	0	0.448266	0	0	0	0.649359	0.730445	0.514743	0	1.80907	0	0	0	1.80907	0	0	0	1.80907	0	0	0	1.80907	0	0	0.586942
c.1378_1380delinsTGT	p.Thr460Cys	10.5621	5.65432	1.82587	10.3506	10.5621	5.65432	1.82587	10.3506	0.8311	0	0	0	2.81452	2.85313	0.961778	3.72051	0	0	0	0	0	0	0	0	0	0	0	0	0	0	0	0
c.292_294delinsTGT	p.Lys98Cys	209.352	195.774	199.487	210.772	209.352	195.774	199.487	210.772	27.2228	14.813	27.3927	16.8835	20.7618	26.6794	18.6201	22.6249	0	0	0	0	0	0	0	0	0	0	0	0	0	0	0	0
c.367_369delinsGAC	p.Ser123Asp	0.467246	0.377313	NA	NA	0.467246	0.377313	NA	NA	0	0	NA	NA	0	0	NA	NA	0	0	NA	NA	0	0	NA	NA	0	0	NA	NA	0	0	NA	NA
c.415_417delinsATA	p.Gly139Ile	0	0.188656	NA	NA	0	0.188656	NA	NA	0	0	NA	NA	0	0	NA	NA	0	0	NA	NA	0	0	NA	NA	0	0	NA	NA	0	0	NA	NA
c.1096G>A	p.Glu366Lys	287.86	250.777	222.298	206.708	287.86	250.777	222.298	206.708	183.089	179.719	156.029	168.899	196.858	170.094	150.409	125.893	98.9174	99.1973	53.3646	58.8314	98.9174	99.1973	53.3646	58.8314	98.9174	99.1973	53.3646	58.8314	98.9174	99.1973	64.3517	57.5572
c.499_501delinsCGC	p.Ile167Arg	0.95225	0.458606	NA	NA	0.95225	0.458606	0	0	0	0	NA	NA	0.358743	0.737084	0.333157	0	1.1977	1.10872	NA	NA	1.1977	1.10872	0	0	1.1977	1.10872	NA	NA	1.1977	1.10872	0.205139	0.22428
c.1373T>C	p.Met458Thr	387.693	401.456	362.435	412.729	387.693	401.456	362.435	412.729	408.07	394.506	348.711	365.297	360.259	385.173	393.688	349.728	113.986	110.121	95.9953	80.0276	113.986	110.121	95.9953	80.0276	113.986	110.121	95.9953	80.0276	113.986	110.121	99.7161	90.617
c.1531_1533delinsTAT	p.Val511Tyr	100.117	90.472	112.471	112.695	100.117	90.472	112.471	112.695	5.82746	0.913472	6.50807	5.26747	6.16891	7.66967	5.49059	4.83683	0	0	0	0	0	0	0	0	0	0	0	0	0	0	0	0
c.1147_1149delinsAGA	p.Thr383Arg	0	0	NA	NA	NA	NA	NA	NA	0	0.283373	NA	NA	NA	NA	NA	NA	0	0	NA	NA	NA	NA	NA	NA	0	0	NA	NA	NA	NA	NA	NA
c.1243_1245delinsAAT	p.Gln415Asn	121.42	127.793	137.867	128.792	121.42	127.793	137.867	128.792	74.5133	43.6528	83.2797	60.9724	62.2853	45.2264	52.7555	46.6343	0.607084	0	0	0	0.607084	0	0	0	0.607084	0	0	0	0.607084	0	2.73373	0.335125
c.997_999delinsATG	p.Thr333Met	102.625	109.736	90.4612	115.517	102.625	109.736	90.4612	115.517	3.59028	11.5901	9.00701	10.8718	13.761	14.9764	9.71939	14.6745	0	0	0	0	0	0	0	0	0	0	0	0	0	0	0	0
c.907_909delinsAAT	p.Val303Asn	121.549	124.729	120.202	126.019	121.549	124.729	120.202	126.019	15.5579	7.41768	16.8131	3.83712	5.3515	4.99212	7.897	5.74219	0	0	0	0	0	0	0	0	0	0	0	0	0	0	0	0
c.946_948delinsCCC	p.Asp316Pro	104.081	129.833	140.649	119.842	104.081	129.833	140.649	119.842	17.9514	14.3717	10.8084	8.31376	10.703	22.4646	13.9716	12.7604	0	0	0	0	0	0	0	0	0	0	0	0	0	0	0	0
c.1429_1431delinsTTG	p.Asp477Leu	374.024	355.352	335.047	344.157	374.024	355.352	335.047	344.157	275.094	263.247	265.979	244.821	245.567	224.684	258.558	226.486	0	0	0	0	0	0	0	0	0	0	0	0	0	0	0	0
c.1219_1221delinsTAC	p.Pro407Tyr	1.52344	0	0	0	1.52344	0	NA	NA	0	0.850119	0	0.631145	0	0	NA	NA	0.980858	0	0	0	0.980858	0	NA	NA	0.980858	0	0	0	0.980858	0	NA	NA
c.64C>A	p.His22Asn	433.311	458.213	275.362	322.811	433.311	458.213	275.362	322.811	476.278	328.117	307.027	280.273	461.356	480.018	278.175	291.25	203.759	214.009	77.1906	62.0388	203.759	214.009	77.1906	62.0388	203.759	214.009	77.1906	62.0388	203.759	214.009	63.5944	59.5342
c.634_636delinsGAA	p.Asn212Glu	0.49003	0	0	0	0.49003	0	NA	NA	0	0	0	0.467473	0	0	NA	NA	0	0	0	0	0	0	NA	NA	0	0	0	0	0	0	NA	NA
c.340_342delinsGGC	p.Ala114Gly	0	0	NA	NA	0	0	0	0	0	0	NA	NA	0.591925	0	0.33711	0.44809	0.937139	0	NA	NA	0.937139	0	0	0	0.937139	0	NA	NA	0.937139	0	0.395085	0
c.1606_1608delinsTCT	p.Ala536Ser	40.1312	35.6498	19.9746	38.4808	40.1312	35.6498	19.9746	38.4808	29.9215	26.7286	30.8942	22.8697	28.9296	18.219	25.2396	18.9183	0	0	0	0.966128	0	0	0	0.966128	0	0	0	0.966128	0	0	0	0.966128
c.181_183delinsGAG	p.Ser61Glu	42.8816	51.9172	41.6242	48.6012	42.8816	51.9172	41.6242	48.6012	79.8775	62.4145	67.9341	57.7833	69.2607	66.4563	59.5286	65.8226	0	0	0	0	0	0	0	0	0	0	0	0	0	0	0	0
c.1375_1377delinsTGG	p.Val459Trp	219.32	180.503	214.996	209.599	219.32	180.503	214.996	209.599	15.7909	22.6057	16.2371	20.4478	17.5908	9.98596	14.4267	13.4869	0	0	0	0	0	0	0	0	0	0	0	0	0	0	0	0
c.208_210delinsACA	p.Pro70Thr	0	1.25102	0	0.867878	0	1.25102	0	0.867878	0.82348	0	1.11367	0.642036	1.47363	0.972531	1.67686	0	1.95344	1.10542	0.52273	0	1.95344	1.10542	0.52273	0	1.95344	1.10542	0.52273	0	1.95344	1.10542	0.915019	0
c.1383T>A	p.Leu461=	150.355	145.272	121.877	128.088	150.355	145.272	121.877	128.088	180.349	180.846	160.051	150.319	182.944	169.761	167.189	157.192	101.495	76.0362	57.8728	66.2297	101.495	76.0362	57.8728	66.2297	101.495	76.0362	57.8728	66.2297	101.495	76.0362	66.0551	77.1706
c.1534G>T	p.Val512Leu	843.087	748.069	593.596	564.047	843.087	748.069	593.596	564.047	469.335	473.179	291.995	258.984	515.591	461.641	286.025	278.924	237.892	215.325	29.8427	24.98	237.892	215.325	29.8427	24.98	237.892	215.325	29.8427	24.98	237.892	215.325	29.9866	33.4557
c.378G>C	p.Met126Ile	57.9385	57.7288	44.7117	42.2969	57.9385	57.7288	44.7117	42.2969	31.3997	37.4785	16.294	25.6659	30.7801	22.5153	19.5524	18.8198	23.4285	28.0744	14.6133	17.5161	23.4285	28.0744	14.6133	17.5161	23.4285	28.0744	14.6133	17.5161	23.4285	28.0744	13.0378	13.6214
c.67_69delinsAAT	p.Ser23Asn	23.3801	26.3781	37.7708	22.4347	23.3801	26.3781	37.7708	22.4347	1.16165	0	1.95145	2.64824	0	1.36524	1.34709	1.90671	0	0	0	0	0	0	0	0	0	0	0	0	0	0	0	0
c.446A>C	p.Asn149Thr	128.554	94.9315	15.1657	18.9785	128.554	94.9315	15.1657	18.9785	102.194	71.3818	10.693	13.536	96.6812	110.563	54.9709	47.3756	85.0366	107.545	19.0726	17.9138	85.0366	107.545	19.0726	17.9138	85.0366	107.545	19.0726	17.9138	85.0366	107.545	44.105	49.1173
c.1648_1650delinsACT	p.Gln550Thr	8.88812	7.67842	3.88395	4.39781	8.88812	7.67842	3.88395	4.39781	7.31416	6.07469	5.24618	5.14568	10.6874	8.21641	11.0201	6.1774	0	0	0	0	0	0	0	0	0	0	0	0	0	0	0	0
c.97_99delinsCAC	p.Pro33His	0	0	NA	NA	NA	NA	NA	NA	0	1.63242	NA	NA	NA	NA	NA	NA	0	0	NA	NA	NA	NA	NA	NA	0	0	NA	NA	NA	NA	NA	NA
c.508_510delinsTAA	p.Pro170Ter	0	0.458606	NA	NA	0	0.458606	NA	NA	0	0	NA	NA	0.179371	0.245695	NA	NA	0	0	NA	NA	0	0	NA	NA	0	0	NA	NA	0	0	NA	NA
c.1459_1461delinsATG	p.Phe487Met	25.4683	9.21474	26.2432	12.0132	25.4683	9.21474	26.2432	12.0132	2.6896	0.913472	3.47097	2.63374	2.59744	2.19133	0.857904	1.28982	0	0	0	0	0	0	0	0	0	0	0	0	0	0	0	0
c.22_24delinsTCG	p.Ala8Ser	10.1314	20.4217	17.0578	9.971	10.1314	20.4217	17.0578	9.971	2.32331	0	3.90289	1.32412	0	0	0	0	0	0	0	0	0	0	0	0	0	0	0	0	0	0	0	0
c.1373T>A	p.Met458Lys	167.13	147.447	146.069	129.382	167.13	147.447	146.069	129.382	124.665	134.905	88.1443	83.4492	103.434	108.419	98.2617	95.8032	103.837	65.5484	63.3845	68.4374	103.837	65.5484	63.3845	68.4374	103.837	65.5484	63.3845	68.4374	103.837	65.5484	77.8183	83.0169
c.1453_1455delinsCGG	p.Lys485Arg	83.2546	76.1158	81.2511	80.8639	83.2546	76.1158	81.2511	80.8639	51.5282	43.753	38.6598	39.7903	23.2198	31.3845	34.624	35.8099	0	0	0	0	0	0	0	0	0	0	0	0	0	0	0	0
c.661_663delinsATG	p.Asp221Met	315.579	313.901	317.788	338.588	315.579	313.901	317.788	338.588	20.0141	29.5032	32.9373	29.9183	34.2155	41.2915	30.1512	39.8085	0	0	0	0	0	0	0	0	0	0	0	0	0	0	0	0
c.398A>T	p.Asp133Val	138.305	156.773	140.523	103.099	138.305	156.773	140.523	103.099	168.661	151.05	114.058	128.329	150.349	149.566	139.564	129.498	144.319	152.678	112.036	121.714	144.319	152.678	112.036	121.714	144.319	152.678	112.036	121.714	144.319	152.678	124.847	137.704
c.1594_1596delinsCTT	p.Gly532Leu	265.836	331.817	309.051	265.518	265.836	331.817	309.051	265.518	360.388	352.332	345.082	344.76	358.027	313.295	297.543	273.35	0	0	0	0	0	0	0	0	0	0	0	0	0	0	0	0
c.181_183delinsACG	p.Ser61Thr	10.9021	7.50611	3.20186	5.20727	10.9021	7.50611	3.20186	5.20727	0	0	0	0	0	0	0	0	0	0	0	0	0	0	0	0	0	0	0	0	0	0	0	0
c.700_702delinsACC	p.Asp234Thr	0	0.226912	0	0	0	0.226912	0	0	0	0	0	0.516808	0	0	0.321521	0	0	0	0	0	0	0	0	0	0	0	0	0	0	0	0.359915	0.202892
c.559_561delinsACG	p.Glu187Thr	0	0	NA	NA	0	0	0	0	0	0	NA	NA	0	0.494509	0.558356	0	0.513538	0	NA	NA	0.513538	0	0	0	0.513538	0	NA	NA	0.513538	0	0.224111	0
c.1261G>A	p.Ala421Thr	416.067	475.824	394.8	475.801	416.067	475.824	394.8	475.801	670.021	629.413	653.259	634.668	703.324	667.051	694.196	660.427	111.096	109.091	98.2685	89.4802	111.096	109.091	98.2685	89.4802	111.096	109.091	98.2685	89.4802	111.096	109.091	91.2382	92.8295
c.493_495delinsTAG	p.Cys165Ter	23.8063	27.5164	25.1019	43.6948	23.8063	27.5164	25.1019	43.6948	2.00381	2.03948	0	1.63365	1.07623	4.4225	1.33263	3.38397	0	0	0.465186	0	0	0	0.465186	0	0	0	0.465186	0	0	0	0	0
c.943_945delinsCAT	p.Leu315His	0	0.319001	NA	NA	0	0.319001	NA	NA	0	0.463605	NA	NA	0	0	NA	NA	0	0	NA	NA	0	0	NA	NA	0	0	NA	NA	0	0	NA	NA
c.71C>G	p.Ala24Gly	190.158	188.476	106.002	115.913	190.158	188.476	106.002	115.913	178.895	124.064	109.931	103.282	213.652	188.949	218.903	211.645	160.755	188.257	112.962	100.306	160.755	188.257	112.962	100.306	160.755	188.257	112.962	100.306	160.755	188.257	211.079	199.144
c.1351_1353delinsAAT	p.Glu451Asn	234.231	210.515	214.539	199.249	234.231	210.515	214.539	199.249	54.0215	55.4204	38.6598	46.422	39.4033	49.9298	29.6548	33.9497	0	0	0	0	0	0	0	0	0	0	0	0	0	0	0	0.292313
c.572C>T	p.Thr191Met	914.396	937.468	777.932	823.385	914.396	937.468	777.932	823.385	321.179	327.618	289.116	259.915	345.131	324.645	293.137	310.462	275.256	290.368	207.011	205.21	275.256	290.368	207.011	205.21	275.256	290.368	207.011	205.21	275.256	290.368	244.953	250.134
c.700_702delinsTCC	p.Asp234Ser	0.745712	5.21897	3.97803	2.99244	0.745712	5.21897	3.97803	2.99244	0	0	1.99589	1.03362	1.82249	0	2.57217	0	0	0	0	0	0	0	0	0	0	0	0	0	0	0	0	0
c.997A>G	p.Thr333Ala	167.403	165.562	159.236	130.961	167.403	165.562	159.236	130.961	191.481	193.787	145.914	147.09	157.487	184.709	166.445	184.388	191.387	168.831	116.174	131.939	191.387	168.831	116.174	131.939	191.387	168.831	116.174	131.939	191.387	168.831	144.777	161.737
c.199_201delinsAGC	p.His67Ser	0	0	NA	NA	0	0	0	0	0.82348	0	NA	NA	2.94726	1.62089	0.83843	0	1.95344	1.10542	NA	NA	1.95344	1.10542	0	0	1.95344	1.10542	NA	NA	1.95344	1.10542	0	0.231726
c.856_858delinsGTG	p.Ile286Val	0.412561	0	NA	NA	0.412561	0	NA	NA	0	0	NA	NA	0	0	NA	NA	0	0	NA	NA	0	0	NA	NA	0	0	NA	NA	0	0	NA	NA
c.34_36delinsAGT	p.Pro12Ser	7.79337	7.2327	12.1841	14.9565	7.79337	7.2327	12.1841	14.9565	0	0	0.650482	0	0	0.819143	0.673547	0.476678	0	0	0	0	0	0	0	0	0	0	0	0	0	0	0	0
c.655_657delinsGCT	p.Ile219Ala	40.6725	48.9903	40.7573	25.2842	40.6725	48.9903	40.7573	25.2842	2.85916	0.440347	0.60995	0.467473	5.95053	9.89018	3.72237	10.2301	0	0	0	0	0	0	0	0	0	0	0	0	0	0	0	0
c.160_162delinsTCT	p.Trp54Ser	1.45362	0.625509	NA	NA	1.45362	0.625509	0	0	0.82348	0	NA	NA	0.736816	0.324177	0	0	0	0	NA	NA	0	0	0	0	0	0	NA	NA	0	0	0	0.231726
c.1414_1416delinsGCT	p.Lys472Ala	48.4616	36.1006	44.7338	43.343	48.4616	36.1006	44.7338	43.343	63.1636	73.6509	56.4433	70.1857	56.2905	64.1955	46.8066	56.2727	0	0	0	0	0	0	0	0	0	0	0	0	0	0	0	0
c.709_711delinsCTT	p.Ala237Leu	42.5056	20.1952	40.9169	46.3829	42.5056	20.1952	40.9169	46.3829	3.49128	1.07775	1.49692	0	2.42999	0	1.44685	0	0	0	0	0	0	0	0	0	0	0	0	0	0	0	0	0
c.340_342delinsCGG	p.Ala114Arg	0	0.188656	NA	NA	0	0.188656	NA	NA	0	0	NA	NA	0	0	NA	NA	0	0	NA	NA	0	0	NA	NA	0	0	NA	NA	0	0	NA	NA
c.412_414delinsCAA	p.Pro138Gln	2.80348	5.47103	0	0	2.80348	5.47103	0	0	3.58854	2.27142	0	0	2.95963	2.25153	0	0.44809	5.62283	5.38412	0	0.44913	5.62283	5.38412	0	0.44913	5.62283	5.38412	0	0.44913	5.62283	5.38412	0.395085	0.851338
c.412_414delinsACA	p.Pro138Thr	1.86898	1.32059	1.59685	0	1.86898	1.32059	1.59685	0	0.897135	0	0	0	0	0.643294	0	0	1.87428	0.769161	0	0	1.87428	0.769161	0	0	1.87428	0.769161	0	0	1.87428	0.769161	0.395085	0
c.958_960delinsTTA	p.Val320Leu	0	1.59501	NA	NA	0	1.59501	NA	NA	0	0.463605	NA	NA	0	0	NA	NA	0.817892	0	NA	NA	0.817892	0	NA	NA	0.817892	0	NA	NA	0.817892	0	NA	NA
c.1123_1125delinsCGA	p.Pro375Arg	0	0	0	0	NA	NA	0	0	0	0.283373	0	0	NA	NA	0	0.410241	0	0	0	0.456215	NA	NA	0	0.456215	0	0	0	0.456215	NA	NA	0	0
c.830T>C	p.Ile277Thr	115.93	101.181	82.5759	73.7321	115.93	101.181	82.5759	73.7321	98.2442	116.207	83.789	84.4271	111.811	107.324	102.434	95.8527	115.462	115.71	84.612	72.1123	115.462	115.71	84.612	72.1123	115.462	115.71	84.612	72.1123	115.462	115.71	99.0162	93.0816
c.49_51delinsATG	p.His17Met	63.9056	59.5634	64.5759	79.768	63.9056	59.5634	64.5759	79.768	8.13158	9.79453	2.60193	10.1516	6.00897	6.2801	4.71483	5.72014	0	0	0	0	0	0	0	0	0	0	0	0	0	0	0	0
c.886A>G	p.Thr296Ala	471.145	446.155	395.609	371.313	471.145	446.155	395.609	371.313	150.436	179.152	120.598	124.075	171.684	176.625	165.83	177.224	144.327	157.521	120.464	99.636	144.327	157.521	120.464	99.636	144.327	157.521	120.464	99.636	144.327	157.521	134.177	136.137
c.233C>T	p.Pro78Leu	455.476	477.984	415.847	402.905	455.476	477.984	415.847	402.905	468.371	404.395	315.579	334.528	424.395	402.325	389.893	357.809	279.694	266.414	217.905	163.757	279.694	266.414	217.905	163.757	279.694	266.414	217.905	163.757	279.694	266.414	214.783	223.107
c.1204_1206delinsCAT	p.Leu402His	95.3676	81.3029	88.5363	105.281	95.3676	81.3029	88.5363	105.281	174.659	166.623	157.338	158.417	153.548	152.522	142.957	138.661	0	0.735428	0	0	0	0.735428	0	0	0	0.735428	0	0	0	0.735428	0	0
c.790_792delinsGTG	p.Ile264Val	94.8891	91.2227	91.751	89.115	94.8891	91.2227	91.751	89.115	12.2805	9.68388	7.74927	6.99672	10.8204	10.4258	8.67523	6.55109	0	0	0	0	0	0	0	0	0	0	0	0	0	0	0	0
c.1573_1575delinsATC	p.Ser525Ile	0	0.548459	0.55485	0	0	0.548459	0.55485	0	0	0	0	0	0	0	0	0	0	0	0	0	0	0	0	0	0	0	0	0	0	0	0	0
c.1520A>G	p.His507Arg	106.264	109.739	85.6027	83.5202	106.264	109.739	85.6027	83.5202	95.929	117.838	84.6049	81.6458	105.196	93.1317	89.7368	89.3201	95.8805	93.8262	80.5754	75.4605	95.8805	93.8262	80.5754	75.4605	95.8805	93.8262	80.5754	75.4605	95.8805	93.8262	88.9257	88.4326
c.1322A>T	p.Lys441Met	318.122	362.306	300.8	315.419	318.122	362.306	300.8	315.419	291.47	286.281	247.135	258.856	255.506	257.993	241.168	251.771	120.81	100.267	106.908	82.0235	120.81	100.267	106.908	82.0235	120.81	100.267	106.908	82.0235	120.81	100.267	107.641	104.224
c.1042_1044delinsACC	p.Gly348Thr	0	0.83872	NA	NA	0	0.83872	0	0	0	0	NA	NA	0	0	0	0.39966	0	0	NA	NA	0	0	0	0	0	0	NA	NA	0	0	0	0
c.685C>T	p.Pro229Ser	374.348	321.534	297.784	307.723	374.348	321.534	297.784	307.723	116.085	111.009	84.3262	83.206	114.817	142.847	91.4728	90.9312	91.8299	92.2121	60.555	66.0056	91.8299	92.2121	60.555	66.0056	91.8299	92.2121	60.555	66.0056	91.8299	92.2121	72.3429	76.0846
c.1513_1515delinsGAG	p.Met505Glu	0.878216	0	NA	NA	0.878216	0	NA	NA	0	0	NA	NA	0	0	NA	NA	0	0	NA	NA	0	0	NA	NA	0	0	NA	NA	0	0	NA	NA
c.1207_1209delinsGGT	p.Thr403Gly	0.609378	0	NA	NA	0.609378	0	NA	NA	0	0	NA	NA	0	0	NA	NA	0	0	NA	NA	0	0	NA	NA	0	0	NA	NA	0	0	NA	NA
c.202_204delinsATA	p.Thr68Ile	0	0	0	0	NA	NA	0	0	0.82348	0.975226	0	0.642036	NA	NA	0	0.587702	0	0	0	0	NA	NA	0	0	0	0	0	0	NA	NA	0	0
c.1519_1521delinsCGA	p.His507Arg	0	0	0.624838	0	0	0	0.624838	0	0.448266	0	0	0	0	0.365222	0	0	0	0	0	0	0	0	0	0	0	0	0	0	0	0	0	0
c.595_597delinsGGT	p.Ser199Gly	10.2906	4.23373	4.13479	9.89381	10.2906	4.23373	4.13479	9.89381	0.953054	0.880694	0.60995	0.934946	0.495878	0	0.372237	0	0	0	0	0	0	0	0	0	0	0	0	0	0	0	0	0
c.1237_1239delinsCTG	p.Arg413Leu	75.2807	52.3407	61.6222	56.3769	75.2807	52.3407	61.6222	56.3769	156.508	162.429	157.366	146.888	157.304	153.086	154.08	165.242	0	0	0	0	0	0	0	0	0	0	0	0	0	0	0.341716	0
c.877C>T	p.Leu293=	1509.56	1457.57	1382.74	1364.84	1509.56	1457.57	1382.74	1364.84	1208.61	1124.3	1103.3	1069.1	1083.12	1062.51	1028.68	1059.55	129.457	137.102	90.3484	85.8741	129.457	137.102	90.3484	85.8741	129.457	137.102	90.3484	85.8741	129.457	137.102	86.8918	83.2404
c.493_495delinsTCA	p.Cys165Ser	0	0	NA	NA	NA	NA	0	0	2.00381	0	NA	NA	NA	NA	0	0	0	0	NA	NA	NA	NA	0	0	0	0	NA	NA	NA	NA	0	0.22428
c.1223G>A	p.Trp408Ter	384.822	442.598	345.292	341.589	384.822	442.598	345.292	341.589	227.544	188.727	137.238	143.27	222.085	216.543	156.594	166.558	180.478	188.269	120.58	102.648	180.478	188.269	120.58	102.648	180.478	188.269	120.58	102.648	180.478	188.269	115.004	127.119
c.949_951delinsTCG	p.Arg317Ser	34.2084	31.2621	37.7954	46.9482	34.2084	31.2621	37.7954	46.9482	3.59028	12.0537	2.40187	2.55808	1.529	12.4803	4.85969	7.65625	0	0	0	0	0	0	0	0	0	0	0	0	0	0	0	0
c.220_222delinsTGG	p.Pro74Trp	44.4422	47.6507	49.6238	53.5295	44.4422	47.6507	49.6238	53.5295	2.79208	5.18455	5.25339	7.46014	2.44256	1.06718	2.25698	0.83796	0	0	0	0	0	0	0	0	0	0	0	0	0	0	0	0
c.457G>C	p.Gly153Arg	74.2755	81.6319	29.8085	21.6267	74.2755	81.6319	29.8085	21.6267	70.1333	57.1054	20.9211	18.9037	66.9055	62.1607	48.4743	46.6988	88.6297	82.045	29.7719	21.7252	88.6297	82.045	29.7719	21.7252	88.6297	82.045	29.7719	21.7252	88.6297	82.045	41.233	49.1173
c.1235T>C	p.Leu412Pro	352.119	314.724	303.933	304.727	352.119	314.724	303.933	304.727	295.36	298.464	280.122	250.541	270.055	349.067	277.455	333.718	157.235	180.481	142.543	158.721	157.235	180.481	142.543	158.721	157.235	180.481	142.543	158.721	157.235	180.481	135.32	145.444
c.1606_1608delinsACT	p.Ala536Thr	9.15746	5.48459	3.3291	6.59671	9.15746	5.48459	3.3291	6.59671	1.32985	1.82241	0.582909	2.28697	1.28985	0.357235	0.710975	0.386087	0.270174	0	0	0	0.270174	0	0	0	0.270174	0	0	0	0.270174	0	0	0
c.1276_1278delinsATT	p.Leu426Ile	311.646	325.6	304.978	330.485	311.646	325.6	304.978	330.485	323.19	357.344	310.406	357.52	316.427	303.219	272.71	295.71	0	0	0	0	0	0	0	0	0	0	0	0	0	0	0	0
c.1471_1473delinsATC	p.Arg491Ile	0	2.51311	0.624838	0	0	2.51311	0.624838	0	0.896533	1.82694	0.433871	0	1.6234	0.365222	0.857904	0.644911	0	0.432379	0	0	0	0.432379	0	0	0	0.432379	0	0	0	0.432379	0	0
c.655_657delinsTAT	p.Ile219Tyr	0.98006	0.604818	0.590685	0	0.98006	0.604818	0.590685	0	0	0	0	0.467473	0	0	0.372237	0.222394	0	0	0	0	0	0	0	0	0	0	0	0	0	0	0	0
c.883_885delinsTTA	p.Gln295Leu	0	0.796705	NA	NA	0	0.796705	0	0	0	0	NA	NA	0	0	0.667325	3.44794	0	0	NA	NA	0	0	0	0	0	0	NA	NA	0	0	0	0
c.433_435delinsTGG	p.Pro145Trp	4.20521	0	1.59685	0	4.20521	0	1.59685	0	0	0	0	0	0	0	0	0	0	0	0	0	0	0	0	0	0	0	0	0	0	0	0	0
c.787_789delinsTAT	p.Gly263Tyr	358.928	369.273	349.193	390.409	358.928	369.273	349.193	390.409	22.5143	28.0833	25.1851	29.3862	32.4612	40.1699	30.3633	32.4106	0	0	0	0	0	0	0	0	0	0	0	0	0	0	0	0
c.19_21delinsCCA	p.Gln7Pro	0	0	1.21841	1.24637	0	0	1.21841	1.24637	0	1.63242	0	0.441374	0	0.819143	1.34709	0.476678	0	0.888005	0.627566	0.579802	0	0.888005	0.627566	0.579802	0	0.888005	0.627566	0.579802	0	0.888005	1.35307	0
c.230T>C	p.Leu77Ser	352.154	338.726	302.705	294.412	352.154	338.726	302.705	294.412	209.406	219.232	153.099	162.16	190.52	204.898	201.436	214.518	181.399	189.836	148.35	129.17	181.399	189.836	148.35	129.17	181.399	189.836	148.35	129.17	181.399	189.836	176.347	183.971
c.369C>T	p.Ser123=	372.395	452.398	351.306	343.663	372.395	452.398	351.306	343.663	364.237	450.878	361.726	291.949	384.16	437.118	383.968	397.455	143.382	119.604	58.4533	78.5978	143.382	119.604	58.4533	78.5978	143.382	119.604	58.4533	78.5978	143.382	119.604	78.622	84.0696
c.1642C>G	p.Arg548Gly	112.314	102.013	51.0462	70.9146	112.314	102.013	51.0462	70.9146	66.4923	70.4664	27.3967	36.5915	70.0206	75.3766	35.9042	40.9253	59.7083	72.9574	17.5851	24.1532	59.7083	72.9574	17.5851	24.1532	59.7083	72.9574	17.5851	24.1532	59.7083	72.9574	17.5851	24.1532
c.1360_1362delinsCCT	p.Val454Pro	44.1125	31.7512	40.6256	28.4641	44.1125	31.7512	40.6256	28.4641	0	2.18765	0.773195	0.552643	1.40726	0.713283	4.00741	0.930128	0	0	0	0	0	0	0	0	0	0	0	0	0	0	0	0
c.1618_1620delinsTTC	p.Leu540Phe	0	0.548459	NA	NA	0	0.548459	NA	NA	0	0	NA	NA	0.184265	0	NA	NA	0	0	NA	NA	0	0	NA	NA	0	0	NA	NA	0	0	NA	NA
c.52_54delinsATT	p.Arg18Ile	27.2768	16.5927	23.1499	22.4347	27.2768	16.5927	23.1499	22.4347	73.1842	66.9293	61.7958	65.3234	59.4221	60.0705	60.6192	53.388	0	0	0	0	0	0	0	0	0	0	0	0	0	0	0	0
c.1008C>T	p.Arg336=	420.995	430.683	389.284	367.206	420.995	430.683	389.284	367.206	268.094	275.108	220.366	218.247	243.446	237.773	180.708	215.417	138.678	122.406	79.2621	71.9051	138.678	122.406	79.2621	71.9051	138.678	122.406	79.2621	71.9051	138.678	122.406	91.086	93.9775
c.1362A>G	p.Val454=	855.534	832.924	875.047	831.927	855.534	832.924	875.047	831.927	606.703	540.349	551.288	504.563	550.943	532.822	496.278	561.332	125.697	115.365	121.257	115.902	125.697	115.365	121.257	115.902	125.697	115.365	121.257	115.902	125.697	115.365	118.537	121.602
c.1397C>A	p.Ser466Ter	766.688	772.466	449.164	412.082	766.688	772.466	449.164	412.082	484.531	431.696	140.722	126.003	413.735	405.145	130.161	125.567	352.109	386.736	80.8381	73.9565	352.109	386.736	80.8381	73.9565	352.109	386.736	80.8381	73.9565	352.109	386.736	74.1989	82.14
c.193C>G	p.His65Asp	122.104	104.46	70.4409	82.4484	122.104	104.46	70.4409	82.4484	69.9958	70.2163	18.9325	26.9655	61.8925	63.2145	37.7294	41.1391	65.1147	67.4308	20.9092	21.7243	65.1147	67.4308	20.9092	21.7243	65.1147	67.4308	20.9092	21.7243	65.1147	67.4308	40.2609	33.1368
c.565_567delinsTTT	p.Val189Phe	147.989	167.535	132.313	125.322	147.989	167.535	132.313	125.322	9.53054	9.24728	4.8796	7.47956	15.3722	12.3627	10.7949	12.6765	1.02708	1.15916	0	0	1.02708	1.15916	0	0	1.02708	1.15916	0	0	1.02708	1.15916	0	0
c.491G>C	p.Arg164Pro	32.3765	55.4914	29.2856	27.3644	32.3765	55.4914	29.2856	27.3644	44.0838	26.5132	26.965	23.3379	50.7621	38.0827	28.9847	24.3646	52.6987	53.7727	26.0504	23.6309	52.6987	53.7727	26.0504	23.6309	52.6987	53.7727	26.0504	23.6309	52.6987	53.7727	28.9247	30.2778
c.607_609delinsGCT	p.His203Ala	5.88036	9.07228	11.8137	5.49656	5.88036	9.07228	11.8137	5.49656	3.81221	2.20173	2.4398	2.33736	1.98351	1.48353	1.67507	2.89112	0	0	0	0	0	0	0	0	0	0	0	0	0	0	0	0
c.175_177delinsTTT	p.Pro59Phe	250.022	238.319	199.582	228.252	250.022	238.319	199.582	228.252	10.7052	20.4798	12.2504	21.8292	10.3154	25.61	12.5765	19.3942	1.95344	0.552711	0.52273	0	1.95344	0.552711	0.52273	0	1.95344	0.552711	0.52273	0	1.95344	0.552711	0	0.463451
c.493_495delinsATT	p.Cys165Ile	11.427	12.841	4.70661	10.5927	11.427	12.841	4.70661	10.5927	0	2.03948	2.32457	1.63365	1.61434	0	2.16552	0	0	0	0	0	0	0	0	0	0	0	0	0	0	0	0	0
c.169G>T	p.Gly57Cys	735.529	744.981	481.346	543.291	735.529	744.981	481.346	543.291	536.909	582.21	335.216	373.023	596.084	629.228	382.324	397.874	296.923	295.701	42.3411	40.0408	296.923	295.701	42.3411	40.0408	296.923	295.701	42.3411	40.0408	296.923	295.701	43.0059	45.1865
c.791T>A	p.Ile264Asn	148.935	131.456	126.832	127.838	148.935	131.456	126.832	127.838	132.016	120.08	104.131	103.085	129.124	122.963	107.106	111.368	95.3433	90.4287	73.1391	75.4151	95.3433	90.4287	73.1391	75.4151	95.3433	90.4287	73.1391	75.4151	95.3433	90.4287	76.7881	89.3911
c.735T>C	p.Asp245=	155.108	134.105	126.729	123.688	155.108	134.105	126.729	123.688	120.449	154.119	116.26	115.765	116.032	124.803	115.908	113.664	150.088	136.203	96.9864	101.347	150.088	136.203	96.9864	101.347	150.088	136.203	96.9864	101.347	150.088	136.203	108.694	108.547
c.1549_1551delinsTAC	p.Gln517Tyr	0	0	NA	NA	0	0	NA	NA	0.448266	0	NA	NA	0	0	NA	NA	0	0.432379	NA	NA	0	0.432379	NA	NA	0	0.432379	NA	NA	0	0.432379	NA	NA
c.597C>T	p.Ser199=	433.186	442.122	393.987	364.972	433.186	442.122	393.987	364.972	250.653	262.887	199.454	251.5	296.535	223.765	220.365	204.603	140.709	136.201	82.5044	87.5564	140.709	136.201	82.5044	87.5564	140.709	136.201	82.5044	87.5564	140.709	136.201	94.5748	99.733
c.1462_1464delinsACG	p.Lys488Thr	19.3208	13.4033	14.9961	5.72056	19.3208	13.4033	14.9961	5.72056	1.3448	2.74042	0.867743	1.75582	0.649359	0	0.171581	0.322455	0	0	0	0	0	0	0	0	0	0	0	0	0	0	0	0
c.1189_1191delinsTTA	p.Leu397=	0	0.456758	1.1067	0.459743	0	0.456758	1.1067	0.459743	0	0.283373	0	0	0.329503	0	0.470252	0	0	0	0	0	0	0	0	0	0	0	0	0	0	0	0	0
c.1120C>T	p.Leu374=	174.282	165.346	162.685	159.991	174.282	165.346	162.685	159.991	111.336	103.715	98.4229	91.5161	106.429	96.0321	87.4669	83.6891	93.1815	95.6056	49.4957	48.3588	93.1815	95.6056	49.4957	48.3588	93.1815	95.6056	49.4957	48.3588	93.1815	95.6056	58.527	47.2757
c.613G>A	p.Gly205Arg	175.431	183.26	98.6444	108.282	175.431	183.26	98.6444	108.282	119.132	153.681	96.9821	126.685	164.135	149.589	117.813	116.09	119.141	112.438	71.2538	65.6673	119.141	112.438	71.2538	65.6673	119.141	112.438	71.2538	65.6673	119.141	112.438	71.9396	80.1712
c.940_942delinsTTC	p.Val314Phe	0	0.319001	NA	NA	0	0.319001	NA	NA	0	0	NA	NA	0	0	NA	NA	0.817892	0	NA	NA	0.817892	0	NA	NA	0.817892	0	NA	NA	0.817892	0	NA	NA
c.766_768delinsAAT	p.Gly256Asn	74.5712	49.6937	65.3533	49.3753	74.5712	49.6937	65.3533	49.3753	6.98256	5.38877	3.4928	8.78573	2.42999	4.51095	2.89369	4.92544	0	0	0	0	0	0	0	0	0	0	0	0	0	0	0	0
c.1114_1116delinsCTT	p.Val372Leu	158.323	171.518	178.049	195.777	158.323	171.518	178.049	195.777	362.908	395.382	294.835	328.133	358.338	378.519	334.002	373.282	0	0	0	0	0	0	0	0	0	0	0	0	0	0	0.236587	0
c.529_531delinsTTG	p.Lys177Leu	87.607	94.4729	84.719	102.396	87.607	94.4729	84.719	102.396	12.0228	10.1974	5.57896	8.63502	8.07171	10.0735	9.66155	6.76794	0	0	0	0	0	0	0	0	0	0	0	0	0	0	0	0
c.643_645delinsCGA	p.Pro215Arg	0.49003	0	0	0.549656	0.49003	0	0	0.549656	0.953054	0.880694	0	0	0	0.494509	0.186119	0.222394	0	0	0	0	0	0	0	0	0	0	0	0	0	0	0.896444	0
c.1183_1185delinsCCG	p.Gly395Pro	1.52344	1.82703	5.53352	1.37923	1.52344	1.82703	5.53352	1.37923	0	0	0	0	0	0	0	0	0	0	0	0	0	0	0	0	0	0	0	0	0	0	0	0
c.118_120delinsTAC	p.Glu40Tyr	0	0.625509	NA	NA	0	0.625509	0	0	0	0	NA	NA	0	0	0	0.587702	0	0	NA	NA	0	0	0	0	0	0	NA	NA	0	0	0	0.231726
c.1078_1080delinsAAT	p.Ala360Asn	133.135	132.518	164.353	146.584	133.135	132.518	164.353	146.584	5.44907	5.52982	4.5593	7.12227	17.5141	11.3795	8.29595	8.79252	0	0	0	0	0	0	0	0	0	0	0	0	0	0	0	0
c.1147_1149delinsTGC	p.Thr383Cys	0.304689	0	NA	NA	0.304689	0	NA	NA	0	0	NA	NA	0	0	NA	NA	0	0	NA	NA	0	0	NA	NA	0	0	NA	NA	0	0	NA	NA
c.961_963delinsGGT	p.Asp321Gly	18.1959	26.4771	15.4899	18.5322	18.1959	26.4771	15.4899	18.5322	23.9352	21.7894	28.222	23.6623	20.6415	24.9606	20.6537	24.2448	0	0	0	0	0	0	0	0	0	0	0	0	0	0	0	0
c.277_279delinsATG	p.Asn93Met	42.8631	33.2447	49.6238	41.103	42.8631	33.2447	49.6238	41.103	2.79208	2.9626	3.00194	1.17792	2.44256	1.60076	1.12849	0.83796	0	0	0	0	0	0	0	0	0	0	0	0	0	0	0	0
c.1105_1107delinsAGA	p.Arg369=	1.19942	0.41936	NA	NA	1.19942	0.41936	0	0	0	0	NA	NA	1.40113	1.19785	0	0.39966	0	0	NA	NA	0	0	0	0	0	0	NA	NA	0	0	0	0
c.1315_1317delinsGCT	p.Arg439Ala	0.809469	0	1.04444	0	0.809469	0	1.04444	0	0	0	0	0	0	0	0	0	0	0	0	0	0	0	0	0	0	0	0	0	0	0	0	0
c.748_750delinsTAG	p.Met250Ter	41.0142	41.298	44.3266	32.9169	41.0142	41.298	44.3266	32.9169	5.23692	2.15551	3.4928	3.61765	3.03749	6.76642	2.08989	3.03104	0	0	0	0	0	0	0	0	0	0	0	0	0	0	0	0
c.481_483delinsACT	p.Arg161Thr	9.5225	18.3442	8.89026	7.50314	9.5225	18.3442	8.89026	7.50314	2.00381	0	0.464913	0.233379	1.61434	0	1.33263	0.676794	0	0	0	0	0	0	0	0	0	0	0	0	0	0	0.205139	0
c.1366_1368delinsCAC	p.Leu456His	0	0	NA	NA	0	0	NA	NA	0	0	NA	NA	0	0	NA	NA	0	1.31097	NA	NA	0	1.31097	NA	NA	0	1.31097	NA	NA	0	1.31097	NA	NA
c.1102_1104delinsGTT	p.Gln368Val	220.693	234.842	206.495	197.764	220.693	234.842	206.495	197.764	6.53889	8.29473	12.1581	8.64847	15.7627	25.7537	15.5098	25.1786	0	0	0	0	0	0	0	0	0	0	0	0	0	0	0	0
c.268_270delinsTTA	p.Val90Leu	0	0.369385	NA	NA	0	0.369385	0	0	0	0	NA	NA	0.610641	0.533588	0.564245	0	0	0	NA	NA	0	0	0	0	0	0	NA	NA	0	0	0.355896	0.308159
c.1267C>T	p.Leu423=	449.256	433	453.289	432.061	449.256	433	453.289	432.061	158.303	178.672	133.031	136.911	161.851	156.039	137.332	139.364	75.2784	81.818	53.9937	53.262	75.2784	81.818	53.9937	53.262	75.2784	81.818	53.9937	53.262	75.2784	81.818	68.0015	60.6575
c.860T>A	p.Leu287His	127.894	128.668	74.4802	84.341	127.894	128.668	74.4802	84.341	91.0806	132.669	88.148	73.2323	118.303	121.736	97.7631	98.6111	131.206	108.903	78.8756	82.5713	131.206	108.903	78.8756	82.5713	131.206	108.903	78.8756	82.5713	131.206	108.903	95.3789	98.8223
c.142_144delinsTTG	p.Ala48Leu	74.8612	53.7938	74.71	45.9975	74.8612	53.7938	74.71	45.9975	5.76436	1.95045	4.4547	3.21018	2.21045	10.6978	2.51529	8.22782	0	0	0	0	0	0	0	0	0	0	0	0	0	0	0	0
c.1645_1647delinsGCA	p.Asp549Ala	0.269337	0	NA	NA	0.269337	0	NA	NA	0	0.607469	NA	NA	0	0	NA	NA	0	0	NA	NA	0	0	NA	NA	0	0	NA	NA	0	0	NA	NA
c.601G>A	p.Glu201Lys	241.585	202.009	140.583	164.347	241.585	202.009	140.583	164.347	115.319	130.783	112.231	94.4295	195.872	148.353	98.2707	106.527	141.223	158.225	66.7536	67.0354	141.223	158.225	66.7536	67.0354	141.223	158.225	66.7536	67.0354	141.223	158.225	75.7495	75.0402
c.1387_1389delinsTTA	p.Asn463Leu	0	0	NA	NA	0	0	0	0	2.4933	0	NA	NA	0.703631	0	0.160296	0	0	0	NA	NA	0	0	0	0	0	0	NA	NA	0	0	0	0
c.1441_1443delinsCCG	p.Lys481Pro	1.86391	1.73979	5.4776	2.58764	1.86391	1.73979	5.4776	2.58764	0.8311	0	0.773195	0	0	0	0.320593	0	0	0	0	0	0	0	0	0	0	0	0	0	0	0	0	0
c.430_432delinsCAT	p.Glu144His	31.7727	26.7892	20.759	13.2178	31.7727	26.7892	20.759	13.2178	0.897135	1.13571	0	0	2.3677	2.25153	2.69688	2.24045	0	0	0	0	0	0	0	0	0	0	0	0	0	0	0	0
c.1306_1308delinsGCT	p.Glu436Ala	377.213	346.672	366.6	357.216	377.213	346.672	366.6	357.216	328.876	299.479	294.183	316.502	293.241	280.217	290.853	279.266	0	0	0	0	0	0	0	0	0	0	0	0	0	0	0	0
c.1332C>G	p.Asp444Glu	117.373	135.95	86.6889	78.2472	117.373	135.95	86.6889	78.2472	104.438	77.1538	40.5583	43.235	97.2924	68.539	64.1999	65.5036	97.1335	73.7966	34.556	47.9358	97.1335	73.7966	34.556	47.9358	97.1335	73.7966	34.556	47.9358	97.1335	73.7966	68.3432	68.0303
c.1398G>T	p.Ser466=	307.545	317.946	174.37	166.256	307.545	317.946	174.37	166.256	289.223	258.872	100.515	126.003	266.676	271.048	142.984	146.03	174.102	186.157	22.5061	28.1476	174.102	186.157	22.5061	28.1476	174.102	186.157	22.5061	28.1476	174.102	186.157	66.2361	62.8473
c.1159_1161delinsCGG	p.Ser387Arg	0	0.456758	NA	NA	0	0.456758	NA	NA	0	0	NA	NA	0.329503	0	NA	NA	0	0	NA	NA	0	0	NA	NA	0	0	NA	NA	0	0	NA	NA
c.763_765delinsGCA	p.Val255Ala	0	0.226912	NA	NA	0	0.226912	NA	NA	0	0	NA	NA	0	0	NA	NA	0	0	NA	NA	0	0	NA	NA	0	0	NA	NA	0	0	NA	NA
c.907G>A	p.Val303Met	412.684	421.082	399.021	413.268	412.684	421.082	399.021	413.268	142.414	137.227	97.2757	101.044	139.903	134.787	128.782	123.138	103.054	121.732	85.0955	81.9959	103.054	121.732	85.0955	81.9959	103.054	121.732	85.0955	81.9959	103.054	121.732	95.6469	94.1487
c.1228_1230delinsTCT	p.Trp410Ser	0.304689	0.913515	NA	NA	0.304689	0.913515	NA	NA	0	0.283373	NA	NA	0.659005	0.941491	NA	NA	0	0.735428	NA	NA	0	0.735428	NA	NA	0	0.735428	NA	NA	0	0.735428	NA	NA
c.415_417delinsTAG	p.Gly139Ter	12.6156	16.0358	17.5653	13.2178	12.6156	16.0358	17.5653	13.2178	2.69141	2.27142	3.25879	6.41647	3.55155	3.53812	1.01133	1.79236	0	0	0	0	0	0	0	0	0	0	0	0	0	0	0	0
c.226_228delinsAAG	p.Ile76Lys	6.76785	7.3877	3.9699	3.34559	6.76785	7.3877	3.9699	3.34559	5.58416	5.9252	5.25339	3.92639	6.71705	10.1382	4.51396	11.7314	0	0	0	0	0	0	0	0	0	0	0	0	0	0	0	0
c.483G>T	p.Arg161Ser	987.484	1107.53	820.519	797.098	987.484	1107.53	820.519	797.098	945.797	950.398	746.186	737.478	1099.91	928.726	591.52	571.891	501.835	446.258	61.4046	56.4093	501.835	446.258	61.4046	56.4093	501.835	446.258	61.4046	56.4093	501.835	446.258	91.4922	90.1606
c.1231_1233delinsTAT	p.His411Tyr	93.089	104.002	114.889	121.502	93.089	104.002	114.889	121.502	17.6558	18.2733	17.8456	21.0632	20.004	25.1776	21.2139	21.8345	0	0	0	0	0	0	0	0	0	0	0	0	0	0	0	0
c.34_36delinsATT	p.Pro12Ile	12.4694	20.4217	10.9657	9.971	12.4694	20.4217	10.9657	9.971	0	0	0.650482	0	2.00299	0	2.69419	0	0	0	0	0	0	0	0	0	0	0	0	0	0	0	0	0
c.1223G>C	p.Trp408Ser	82.8754	113.276	66.4022	78.6161	82.8754	113.276	66.4022	78.6161	119.687	83.0283	65.1532	58.6965	117.303	105.447	86.0561	58.2542	69.6409	82.3679	26.854	21.8983	69.6409	82.3679	26.854	21.8983	69.6409	82.3679	26.854	21.8983	69.6409	82.3679	33.4765	27.3148
c.271_273delinsCAT	p.Arg91His	14.2125	21.0549	24.8119	22.4633	14.2125	21.0549	24.8119	22.4633	0.69802	1.4813	2.25145	1.57056	1.22128	1.06718	1.12849	4.1898	0	0	0	0	0	0	0	0	0	0	0	0	0	0	0	0
c.1123_1125delinsAGC	p.Pro375Ser	0	0.913515	0	0	0	0.913515	0	0	1.39171	0	0	0	0	0	0	0	0.980858	0	0	0.456215	0.980858	0	0	0.456215	0.980858	0	0	0.456215	0.980858	0	0.227732	0.35019
c.571_573delinsGTG	p.Thr191Val	12.2507	4.83855	10.6323	7.69519	12.2507	4.83855	10.6323	7.69519	0	0.440347	0.60995	0	1.98351	0	1.86119	0.222394	0	0	0	0	0	0	0	0	0	0	0	0	0	0	0	0
c.157_159delinsGCA	p.Thr53Ala	0.726808	0	NA	NA	0.726808	0	NA	NA	0	0	NA	NA	0	0	NA	NA	0	0	NA	NA	0	0	NA	NA	0	0	NA	NA	0	0	NA	NA
c.906G>A	p.Glu302=	133.922	132.704	118.963	126.637	133.922	132.704	118.963	126.637	70.6088	69.0771	42.6332	60.1149	72.6275	78.626	72.8954	66.9922	62.9776	65.2137	54.0171	46.2159	62.9776	65.2137	54.0171	46.2159	62.9776	65.2137	54.0171	46.2159	62.9776	65.2137	60.106	57.8647
c.1219_1221delinsTAT	p.Pro407Tyr	29.2501	28.319	29.881	31.7223	29.2501	28.319	29.881	31.7223	45.9263	60.0751	45.0527	59.9588	38.2223	34.8352	49.3765	50.0494	0	0	0	0	0	0	0	0	0	0	0	0	0	0	0	0
c.338A>G	p.Asn113Ser	140.174	157.528	129.345	116.317	140.174	157.528	129.345	116.317	155.204	254.399	123.834	105.872	140.286	170.473	130.799	162.656	155.565	145.756	118.298	118.57	155.565	145.756	118.298	118.57	155.565	145.756	118.298	118.57	155.565	145.756	118.526	115.569
c.415G>T	p.Gly139Trp	1297.54	1532.08	1028.37	909.384	1297.54	1532.08	1028.37	909.384	1055.03	718.906	439.937	372.155	947.081	961.725	379.249	366.985	690.671	717.242	63.3244	74.1065	690.671	717.242	63.3244	74.1065	690.671	717.242	63.3244	74.1065	690.671	717.242	105.093	97.4782
c.1516_1518delinsAAT	p.Asp506Asn	28.1029	19.2672	18.1203	22.8822	28.1029	19.2672	18.1203	22.8822	13.448	10.9617	11.2807	14.9245	15.2599	8.40011	14.9275	10.9635	0	0	0	0	0	0	0	0	0	0	0	0	0	0	0	0
c.751_753delinsGGG	p.Leu251Gly	22.3714	16.3377	24.4365	33.4156	22.3714	16.3377	24.4365	33.4156	0	1.07775	0.997944	2.06723	0	3.0073	0.482282	4.54656	0	0	0	0	0	0	0	0	0	0	0	0	0	0	0	0
c.1435_1437delinsGCG	p.Val479Ala	0	0.434947	0.912934	0.646911	0	0.434947	0.912934	0.646911	0	0.729216	0	0	0.703631	0	0	0	0	0	0	0	0	0	0	0	0	0	0	0	0	0	0	0
c.1612_1614delinsCGC	p.Asp538Arg	0	0.548459	NA	NA	0	0.548459	NA	NA	0	0	NA	NA	0	0	NA	NA	0	0	NA	NA	0	0	NA	NA	0	0	NA	NA	0	0	NA	NA
c.691_693delinsGAG	p.Ala231Glu	49.217	57.8625	65.3533	48.3778	49.217	57.8625	65.3533	48.3778	1.74564	10.7775	4.98972	5.16808	4.25249	3.75912	5.14434	5.6832	0	0	0	0	0	0	0	0	0	0	0	0	0	0	0	0
c.277_279delinsGAG	p.Asn93Glu	11.7309	2.95508	12.9022	5.25736	11.7309	2.95508	12.9022	5.25736	1.39604	0	2.6267	0	0	2.13435	0	0.83796	0	0	0	0	0	0	0	0	0	0	0	0	0	0	0	0.154079
c.1180_1182delinsGAA	p.Lys394Glu	0.304689	0.456758	NA	NA	0.304689	0.456758	NA	NA	0	0	NA	NA	0	0	NA	NA	0	0	NA	NA	0	0	NA	NA	0	0	NA	NA	0	0	NA	NA
c.67T>C	p.Ser23Pro	132.487	117.425	110.876	81.0143	132.487	117.425	110.876	81.0143	125.459	115.902	81.3102	82.0956	114.17	131.882	93.6231	91.5222	99.3198	111.889	74.0527	80.0126	99.3198	111.889	74.0527	80.0126	99.3198	111.889	74.0527	80.0126	99.3198	111.889	89.3027	99.5718
c.1594_1596delinsTTT	p.Gly532Phe	2084.4	2205.35	2204.42	2246.18	2084.4	2205.35	2204.42	2246.18	3395.76	3422.48	3355.22	3480.19	3456.44	3245.12	2991.78	2939.28	0	0	0	0	0	0	0	0	0	0	0	0	0	0	0	0
c.1516_1518delinsTGT	p.Asp506Cys	160.714	179.269	155.585	172.189	160.714	179.269	155.585	172.189	27.3443	26.4907	19.0903	24.5815	17.8574	28.1221	19.2171	24.5066	0	0	0	0	0	0	0	0	0	0	0	0	0	0	0	0
c.679_681delinsGTG	p.Ser227Val	29.8285	37.4405	39.7803	44.3879	29.8285	37.4405	39.7803	44.3879	1.74564	6.46652	2.99383	2.58404	1.215	7.51825	2.41141	4.54656	0	0	0	0	0	0	0	0	0	0	0	0	0	0	0	0
c.1180_1182delinsACC	p.Lys394Thr	0	0	NA	NA	0	0	NA	NA	0.695853	0	NA	NA	0	0	NA	NA	0	0.735428	NA	NA	0	0.735428	NA	NA	0	0.735428	NA	NA	0	0.735428	NA	NA
c.967_969delinsAAC	p.Trp323Asn	0.727838	0	0.619597	0	0.727838	0	0.619597	0	0	0	0	0	0	0	0	0	0	0	0	0	0	0	0	0	0	0	0	0	0	0	0	0
c.1477_1479delinsTTG	p.Thr493Leu	424.178	361.888	401.146	351.243	424.178	361.888	401.146	351.243	82.0328	79.4721	70.721	89.547	89.2869	84.0011	97.8011	93.512	0	0	0	0	0	0	0	0	0	0	0	0	0	0	0	0.195647
c.352_354delinsTGG	p.Val118Trp	12.1484	12.64	7.98424	2.64356	12.1484	12.64	7.98424	2.64356	0.897135	0	0	0	0	0	0	0	0	0	0	0	0	0	0	0	0	0	0	0	0	0	0.395085	0
c.829A>G	p.Ile277Val	114.279	120.302	98.7672	81.6888	114.279	120.302	98.7672	81.6888	124.852	131.701	85.242	94.2225	110.007	123.269	108.44	129.298	132.081	127.378	103.972	94.1313	132.081	127.378	103.972	94.1313	132.081	127.378	103.972	94.1313	132.081	127.378	111.545	106.203
c.397_399delinsAAT	p.Asp133Asn	0.467246	3.0185	3.19369	0	0.467246	3.0185	3.19369	0	0	1.13571	0	0	0.591925	0.321647	0	0.44809	0	0	0	0	0	0	0	0	0	0	0	0	0	0	0	0
c.1294G>T	p.Gly432Trp	744.712	991.074	629.8	626.95	744.712	991.074	629.8	626.95	728.974	513.682	375.84	360.846	690.139	480.395	384.641	369.031	389.141	182.887	45.3547	58.5882	389.141	182.887	45.3547	58.5882	389.141	182.887	45.3547	58.5882	389.141	182.887	110.374	77.7489
c.265_267delinsCGG	p.Met89Arg	2.93274	4.80201	2.97743	1.91177	2.93274	4.80201	2.97743	1.91177	0	0	0	0	0.610641	0	0	0	0	0	0	0	0	0	0	0	0	0	0	0	0	0	0	0
c.1627_1629delinsGCT	p.Val543Ala	19.6616	20.8414	16.6455	20.3399	19.6616	20.8414	16.6455	20.3399	3.98954	0.607469	2.33163	0	0.552794	5.00129	0.710975	2.70261	0.270174	1.30281	0	0	0.270174	1.30281	0	0	0.270174	1.30281	0	0	0.270174	1.30281	0	0
c.544_546delinsCAC	p.Arg182His	0	0.458606	NA	NA	0	0.458606	0	0	0	0	NA	NA	0	0	0.166579	0	0	0	NA	NA	0	0	0	0	0	0	NA	NA	0	0	0	0
c.1087_1089delinsTCG	p.Glu363Ser	0	3.35488	0.526772	2.48448	0	3.35488	0.526772	2.48448	5.44907	16.5895	6.07907	9.66594	6.30507	13.1763	3.60694	14.3878	0	0	0	0	0	0	0	0	0	0	0	0	0	0	0	0
c.1375_1377delinsAAT	p.Val459Asn	9.31954	10.4387	5.93407	6.46911	9.31954	10.4387	5.93407	6.46911	0	0	0	0	0	0	0	0	0	0	0	0	0	0	0	0	0	0	0	0	0	0	0	0
c.466_468delinsCAT	p.Leu156His	0	1.37582	0.522956	0	0	1.37582	0.522956	0	0	0	0.464913	0	0	0	0.166579	0	0	0	0	0	0	0	0	0	0	0	0	0	0	0	0	0
c.890A>C	p.Glu297Ala	110.631	122.496	99.1355	98.2207	110.631	122.496	99.1355	98.2207	45.4768	47.7513	20.4159	8.95328	48.1635	41.185	26.1209	29.987	28.6262	30.4331	5.91969	12.6721	28.6262	30.4331	5.91969	12.6721	28.6262	30.4331	5.91969	12.6721	28.6262	30.4331	17.7705	18.2606
c.1090_1092delinsTCT	p.Leu364Ser	9.59533	3.35488	1.05354	0.99379	9.59533	3.35488	1.05354	0.99379	0	0	0	0	0	1.19785	0.721387	0.39966	0	0	0	0	0	0	0	0	0	0	0	0	0	0	0	0
c.637_639delinsGCC	p.Glu213Ala	0	0	NA	NA	0	0	NA	NA	0	0	NA	NA	0	0	NA	NA	0	0.579578	NA	NA	0	0.579578	NA	NA	0	0.579578	NA	NA	0	0.579578	NA	NA
c.1444_1446delinsTTG	p.Val482Leu	7.45563	0	0.912934	0	7.45563	0	0.912934	0	0	0	0	0	0	0	0.320593	0	0	0	0	0	0	0	0	0	0	0	0	0	0	0	0	0
c.1558_1560delinsGTC	p.Ser520Val	0	0.837703	0.624838	0	0	0.837703	0.624838	0	0	0	0	0	0.32468	0.365222	0.171581	0	0	0	0	0	0	0	0	0	0	0	0	0	0	0	0	0
c.1231_1233delinsGAG	p.His411Glu	95.5174	88.3674	110.711	84.5653	95.5174	88.3674	110.711	84.5653	149.625	130.958	144.387	134.139	125.48	136.301	127.562	143.946	0	0.802137	0	0	0	0.802137	0	0	0	0.802137	0	0	0	0.802137	0	0.335125
c.424A>G	p.Ile142Val	159.331	172.432	116.57	140.109	159.331	172.432	116.57	140.109	113.039	102.214	87.9874	54.54	82.8696	109.36	84.2775	89.1698	92.7767	83.4539	64.0203	67.8187	92.7767	83.4539	64.0203	67.8187	92.7767	83.4539	64.0203	67.8187	92.7767	83.4539	77.0416	86.6236
c.1399_1401delinsGGG	p.Ser467Gly	1.86391	3.91453	0.456467	3.88147	1.86391	3.91453	0.456467	3.88147	0.8311	0	0	0	0	0	0	0	0	0	0	0	0	0	0	0	0	0	0	0	0	0	0	0
c.1213_1215delinsTCG	p.Lys405Ser	45.3986	56.1812	55.3352	40.9172	45.3986	56.1812	55.3352	40.9172	7.65438	3.40048	0.693119	3.78687	3.62453	0	4.23227	0	0	0	0	0	0	0	0	0	0	0	0	0	0	0	0	0
c.1483_1485delinsTCT	p.Thr495Ser	326.696	277.28	344.285	276.875	326.696	277.28	344.285	276.875	23.7581	16.4425	24.7307	19.3141	21.4288	29.9482	20.9329	27.4087	0	0.432379	0	0	0	0.432379	0	0	0	0.432379	0	0	0	0.432379	0	0
c.895_897delinsGTG	p.Thr299Val	39.3032	32.8571	46.4698	37.6821	39.3032	32.8571	46.4698	37.6821	34.706	34.3067	34.8271	37.0922	36.696	28.7047	46.1671	44.6615	0	0	0	0	0	0	0	0	0	0	0	0	0	0	0	0
c.109_111delinsTGT	p.Glu37Cys	196.965	226.434	252.947	279.457	196.965	226.434	252.947	279.457	48.5853	59.4888	55.6837	55.2151	47.1562	34.6869	36.0525	35.2621	0	0	0	0	0	0	0	0	0	0	0	0	0	0	0	0
c.877_879delinsTCT	p.Leu293Ser	1.65025	0.796705	0	1.06089	1.65025	0.796705	0	1.06089	0	0	0	0	0	0	0	0	0	0	0	0	0	0	0	0	0	0	0	0	0	0	0	0
c.637_639delinsCTG	p.Glu213Leu	38.2223	42.9421	43.7107	32.4297	38.2223	42.9421	43.7107	32.4297	1.90611	2.64208	3.04975	3.73978	0.991755	0	1.11671	0	0	0	0	0	0	0	0	0	0	0	0	0	0	0	0	0
c.1391T>C	p.Met464Thr	245.415	258.794	228.69	252.942	245.415	258.794	228.69	252.942	264.29	220.223	219.588	231.005	258.936	268.908	270.58	255.785	147.558	162.56	105.641	108.727	147.558	162.56	105.641	108.727	147.558	162.56	105.641	108.727	147.558	162.56	128.31	121.31
c.109_111delinsCAT	p.Glu37His	131.552	165.134	128.074	190.933	131.552	165.134	128.074	190.933	18.94	26.3311	17.8188	41.7324	20.6308	24.6375	14.2533	19.9819	0	0	0	0	0	0	0	0	0	0	0	0	0	0	0	0
c.4_6delinsCTG	p.Pro2Leu	1186.93	1081.93	1159.93	1134.2	1186.93	1081.93	1159.93	1134.2	815.482	971.291	821.559	902.61	954.091	970.958	955.763	1001.02	0	0	0	0.579802	0	0	0	0.579802	0	0	0	0.579802	0	0	0	0
c.934_936delinsTAC	p.Pro312Tyr	0	0.638002	NA	NA	0	0.638002	NA	NA	0	0	NA	NA	0	0	NA	NA	0	0	NA	NA	0	0	NA	NA	0	0	NA	NA	0	0	NA	NA
c.1323G>C	p.Lys441Asn	32.3788	45.5432	10.4444	15.0662	32.3788	45.5432	10.4444	15.0662	41.5958	40.6073	16.7641	19.4003	42.7359	34.8135	18.9808	14.8259	42.4959	37.7004	14.0384	14.9134	42.4959	37.7004	14.0384	14.9134	42.4959	37.7004	14.0384	14.9134	42.4959	37.7004	17.4275	18.4319
c.766_768delinsTCC	p.Gly256Ser	41.7599	61.947	25.573	54.3627	41.7599	61.947	25.573	54.3627	4.3641	3.23326	1.99589	1.55042	3.03749	0	3.05445	0	0	0	0	0	0	0	0	0	0	0	0	0	0	0	0	0
c.861C>G	p.Leu287=	76.3238	82.4589	34.5415	30.2355	76.3238	82.4589	34.5415	30.2355	65.4961	84.2498	23.2478	18.6579	68.8899	70.5273	35.3682	34.4794	76.9744	84.5946	30.8332	24.7714	76.9744	84.5946	30.8332	24.7714	76.9744	84.5946	30.8332	24.7714	76.9744	84.5946	38.7982	32.8041
c.1147_1149delinsTGG	p.Thr383Trp	5.78909	2.74055	8.85363	0.919487	5.78909	2.74055	8.85363	0.919487	0	0	0	0	0.659005	0	0	0	0	0	0	0	0	0	0	0	0	0	0	0	0	0	0	0
c.1159_1161delinsCGA	p.Ser387Arg	0	0	NA	NA	0	0	NA	NA	0	0	NA	NA	0	0	NA	NA	0.980858	0	NA	NA	0.980858	0	NA	NA	0.980858	0	NA	NA	0.980858	0	NA	NA
c.1033C>T	p.Leu345=	1207.81	1034.14	1105.17	1143.36	1207.81	1034.14	1105.17	1143.36	852.235	805.971	854.616	819.57	779.727	792.974	728.24	822.5	119.283	119.785	101.236	74.6287	119.283	119.785	101.236	74.6287	119.283	119.785	101.236	74.6287	119.283	119.785	75.4713	86.8235
c.871_873delinsTAT	p.Glu291Tyr	213.294	256.141	227.758	222.788	213.294	256.141	227.758	222.788	117.688	135.574	122.535	105.884	90.8914	105.484	69.0681	98.2663	1.74942	3.88941	0.71705	0	1.74942	3.88941	0.71705	0	1.74942	3.88941	0.71705	0	1.74942	3.88941	0.404148	0.410051
c.217_219delinsTTA	p.Ser73Leu	0	0	0	0.477942	0	0	0	0.477942	0	0	0	0	0	0.533588	0	0	0	0.643511	0	0	0	0.643511	0	0	0	0.643511	0	0	0	0.643511	0	0
c.226_228delinsGCT	p.Ile76Ala	5.41428	8.12647	2.97743	6.21324	5.41428	8.12647	2.97743	6.21324	0	2.22195	0	0	0	1.60076	0	0	0	0	0	0	0	0	0	0	0	0	0	0	0	0	0	0
c.1136G>T	p.Arg379Leu	893.957	1057.85	734.851	750.301	893.957	1057.85	734.851	750.301	526.76	423.359	209.322	236.68	515.672	548.889	274.157	285.117	485.525	482.441	164.81	162.869	485.525	482.441	164.81	162.869	485.525	482.441	164.81	162.869	485.525	482.441	225.454	228.674
c.496_498delinsCGG	p.Ile166Arg	1.9045	1.37582	1.04591	0.441361	1.9045	1.37582	1.04591	0.441361	0	0	0	0	0	0	0	0	0	0	0	0	0	0	0	0	0	0	0	0	0	0	0	0
c.1575T>C	p.Ser525=	92.6519	109.692	81.5629	100.6	92.6519	109.692	81.5629	100.6	89.7646	89.9054	77.5268	81.7591	86.0517	86.0937	88.8718	90.7305	93.48	101.619	96.7182	84.0531	93.48	101.619	96.7182	84.0531	93.48	101.619	96.7182	84.0531	93.48	101.619	96.7182	84.0531
c.1066_1068delinsAAG	p.Val356Lys	0	0	NA	NA	0	0	0	0	0	0	NA	NA	0.350282	0	0.360694	0	0.969779	0	NA	NA	0.969779	0	0	0	0.969779	0	NA	NA	0.969779	0	0	0
c.542T>G	p.Leu181Arg	44.7558	36.2299	12.551	13.6822	44.7558	36.2299	12.551	13.6822	56.1066	24.4738	13.4825	11.4356	38.2061	37.5913	16.8244	14.2127	41.9194	43.7943	13.0252	13.7212	41.9194	43.7943	13.0252	13.7212	41.9194	43.7943	13.0252	13.7212	41.9194	43.7943	19.078	19.2881
c.598_600delinsCGC	p.Pro200Arg	0	0	NA	NA	NA	NA	NA	NA	0	0.440347	NA	NA	NA	NA	NA	NA	0	0	NA	NA	NA	NA	NA	NA	0	0	NA	NA	NA	NA	NA	NA
c.546G>A	p.Arg182=	286.627	297.177	237.945	241.425	286.627	297.177	237.945	241.425	228.434	254.935	173.413	204.44	251.299	217.685	213.221	217.251	184.445	179.058	104.667	116.63	184.445	179.058	104.667	116.63	184.445	179.058	104.667	116.63	184.445	179.058	125.956	121.335
c.434C>A	p.Pro145Gln	797.122	891.59	239.527	200.91	797.122	891.59	239.527	200.91	670.16	411.128	65.1759	57.7482	651.118	629.142	175.971	154.591	569.78	598.022	57.7575	56.5904	569.78	598.022	57.7575	56.5904	569.78	598.022	57.7575	56.5904	569.78	598.022	150.132	148.133
c.469G>A	p.Ala157Thr	1069.38	837.874	709.652	777.237	1069.38	837.874	709.652	777.237	769.462	699.542	567.659	468.158	484.841	713.497	533.884	730.261	415.601	419.095	282.368	237.834	415.601	419.095	282.368	237.834	415.601	419.095	282.368	237.834	415.601	419.095	263.194	266.22
c.439T>C	p.Ser147Pro	131.411	126.575	106.683	101.513	131.411	126.575	106.683	101.513	130.247	130.527	103.676	108.755	126.995	124.321	106.61	113.701	130.549	117.524	101.411	105.196	130.549	117.524	101.411	105.196	130.549	117.524	101.411	105.196	130.549	117.524	111.186	105.412
c.388_390delinsTAT	p.Ala130Tyr	235.492	296.568	177.25	179.762	235.492	296.568	177.25	179.762	14.3542	9.0857	16.294	9.6247	14.2062	17.6906	14.4957	10.7541	0.937139	0.769161	0	0	0.937139	0.769161	0	0	0.937139	0.769161	0	0	0.937139	0.769161	0	0.638504
c.1486_1488delinsTAT	p.Leu496Tyr	142.271	165.865	143.088	137.866	142.271	165.865	143.088	137.866	169.445	196.397	188.3	155.39	131.82	144.628	138.637	151.876	0	0	0	0	0	0	0	0	0	0	0	0	0	0	0	0
c.379A>C	p.Ile127Leu	44.8556	36.0334	36.7275	23.792	44.8556	36.0334	36.7275	23.792	37.6797	36.3428	71.6935	16.0412	23.0851	40.8492	24.9461	36.2952	10.3085	7.69161	3.47936	3.14391	10.3085	7.69161	3.47936	3.14391	10.3085	7.69161	3.47936	3.14391	10.3085	7.69161	4.74102	4.46952
c.1342_1344delinsAGG	p.Val448Arg	195.082	206.644	174.422	186.141	195.082	206.644	174.422	186.141	14.364	11.167	10.2748	8.31442	7.2742	15.2309	8.09477	14.8259	0	0	0	1.06524	0	0	0	1.06524	0	0	0	1.06524	0	0	0	0
c.1498_1500delinsGAT	p.Ser500Asp	209.015	171.729	214.944	172.761	209.015	171.729	214.944	172.761	21.0685	21.0099	19.5242	28.9711	16.5587	27.3917	13.3833	18.7024	0	0	0	0	0	0	0	0	0	0	0	0	0	0	0	0
c.914G>A	p.Gly305Glu	181.232	186.297	162.954	166.172	181.232	186.297	162.954	166.172	113.692	108.02	90.0701	86.9748	127.671	134.787	108.128	106.549	112.869	116.66	80.6557	85.723	112.869	116.66	80.6557	85.723	112.869	116.66	80.6557	85.723	112.869	116.66	94.6016	95.0973
c.1180_1182delinsTTT	p.Lys394Phe	404.627	373.628	428.294	405.494	404.627	373.628	428.294	405.494	240.765	240.867	261.999	237.942	199.679	188.298	201.738	197.326	0	0	0	0	0	0	0	0	0	0	0	0	0	0	0	0
c.1477_1479delinsAGT	p.Thr493Ser	43.9108	16.7541	26.2432	17.7337	43.9108	16.7541	26.2432	17.7337	1.3448	6.39431	1.30161	7.90121	3.2468	2.19133	1.37265	2.25719	0	0	0	0	0	0	0	0	0	0	0	0	0	0	0	0
c.280A>G	p.Lys94Glu	136.711	162.529	138.947	119.485	136.711	162.529	138.947	119.485	141	134.798	114.074	114.651	133.73	120.591	119.62	118.99	145.655	129.346	110.311	122.818	145.655	129.346	110.311	122.818	145.655	129.346	110.311	122.818	145.655	129.346	122.428	120.798
c.1132_1134delinsTCG	p.Val378Ser	0	0	NA	NA	0	0	NA	NA	0	0	NA	NA	0.329503	0	NA	NA	0.980858	0	NA	NA	0.980858	0	NA	NA	0.980858	0	NA	NA	0.980858	0	NA	NA
c.422C>G	p.Thr141Arg	102.327	114.703	33.5338	39.6534	102.327	114.703	33.5338	39.6534	93.3021	47.6999	13.0352	25.6659	81.0938	73.6572	66.0736	72.5905	69.3483	89.6072	28.5308	19.7617	69.3483	89.6072	28.5308	19.7617	69.3483	89.6072	28.5308	19.7617	69.3483	89.6072	56.1021	67.0429
c.55_57delinsAGG	p.Ser19Arg	8.57271	6.80724	6.09207	8.72462	8.57271	6.80724	6.09207	8.72462	2.32331	4.89726	3.25241	3.08962	1.33533	0	1.34709	0	0	0	0	0	0	0	0	0	0	0	0	0	0	0	0	0.348153
c.1522T>G	p.Phe508Val	21.0772	22.618	4.9987	5.72056	21.0772	22.618	4.9987	5.72056	26.4477	21.0099	4.33871	4.38956	14.2859	18.9916	12.5254	15.1554	21.7088	22.4837	5.96855	4.16334	21.7088	22.4837	5.96855	4.16334	21.7088	22.4837	5.96855	4.16334	21.7088	22.4837	17.5783	10.9562
c.742_744delinsTAG	p.Leu248Ter	20.1342	14.0685	19.3219	16.9572	20.1342	14.0685	19.3219	16.9572	1.74564	0	0.997944	1.03362	1.82249	0	0.643043	1.51552	0	0	0	0	0	0	0	0	0	0	0	0	0	0	0	0
c.1381_1383delinsTCG	p.Leu461Ser	42.8699	46.1044	41.082	44.6369	42.8699	46.1044	41.082	44.6369	0.8311	0.729216	1.54639	0	2.11089	4.2797	2.88534	0.930128	0	0	0	0	0	0	0	0	0	0	0	0	0	0	0	0
c.104A>C	p.Asp35Ala	10.9107	12.3381	8.5289	7.47825	10.9107	12.3381	8.5289	7.47825	8.13158	11.4269	2.60193	3.97237	10.6826	10.3758	8.75611	9.05689	12.287	8.88005	5.64809	4.05861	12.287	8.88005	5.64809	4.05861	12.287	8.88005	5.64809	4.05861	12.287	8.88005	6.31434	5.9186
c.1374G>C	p.Met458Ile	53.432	51.3238	27.388	28.4641	53.432	51.3238	27.388	28.4641	71.4746	77.2969	25.5155	23.7637	57.6977	66.3353	38.6314	47.9016	60.8968	55.0607	25.2619	23.1804	60.8968	55.0607	25.2619	23.1804	60.8968	55.0607	25.2619	23.1804	60.8968	55.0607	40.176	40.3392
c.525C>G	p.Ser175=	262.821	376.057	245.267	305.863	262.821	376.057	245.267	305.863	74.1409	59.1449	47.4211	40.1412	103.139	69.2859	51.6393	45.3452	77.8504	80.3819	25.1201	30.4915	77.8504	80.3819	25.1201	30.4915	77.8504	80.3819	25.1201	30.4915	77.8504	80.3819	34.8737	38.3519
c.1297_1299delinsTCT	p.His433Ser	0	1.3595	NA	NA	0	1.3595	NA	NA	0	0	NA	NA	0.454637	0	NA	NA	0	0	NA	NA	0	0	NA	NA	0	0	NA	NA	0	0	NA	NA
c.274_276delinsGTG	p.Ile92Val	0	0.369385	NA	NA	0	0.369385	NA	NA	0	0	NA	NA	0	0	NA	NA	0	0	NA	NA	0	0	NA	NA	0	0	NA	NA	0	0	NA	NA
c.340_342delinsCAG	p.Ala114Gln	6.54144	4.52775	1.59685	0	6.54144	4.52775	1.59685	0	0.897135	3.40714	0	0	0.591925	3.53812	1.68555	3.58472	0	0	0	0	0	0	0	0	0	0	0	0	0	0	0	0
c.1078_1080delinsACA	p.Ala360Thr	0	0.41936	0	0.496895	0	0.41936	0	0.496895	1.08981	0	0.506589	0	0	0	0	0	0	0	0	0	0	0	0	0	0	0	0	0	0	0	0	0
c.369C>A	p.Ser123Arg	260.256	294.304	119.764	132.178	260.256	294.304	119.764	132.178	207.238	196.478	58.6583	70.5811	214.277	201.994	104.841	88.2736	170.559	189.214	37.5771	43.1165	170.559	189.214	37.5771	43.1165	170.559	189.214	37.5771	43.1165	170.559	189.214	67.9547	63.8504
c.556_558delinsAGG	p.Ala186Arg	59.7836	71.9734	63.2033	44.5222	59.7836	71.9734	63.2033	44.5222	5.71832	3.52277	3.04975	4.67473	11.9011	7.91214	6.70027	7.5614	0	0	0	0	0	0	0	0	0	0	0	0	0	0	0	0
c.1075_1077delinsGCG	p.Lys359Ala	32.3842	49.9038	42.1417	37.764	32.3842	49.9038	42.1417	37.764	8.71852	15.207	14.1845	13.7358	12.9604	0	2.16416	1.19898	0	0	0	0	0	0	0	0	0	0	0	0	0	0	0	0
c.1507_1509delinsTCG	p.Leu503Ser	0.878216	1.67541	0	2.28822	0.878216	1.67541	0	2.28822	0.448266	0	0	0	0	0	0	0	0.904533	0	0	0	0.904533	0	0	0	0.904533	0	0	0	0.904533	0	0	0
c.403_405delinsTTT	p.Thr135Phe	61.6765	67.7276	49.5023	39.6534	61.6765	67.7276	49.5023	39.6534	6.27995	6.81427	6.51759	3.20823	18.9416	31.8431	14.1586	30.022	0	0	0	0	0	0	0	0	0	0	0	0	0	0	0	0
c.380T>G	p.Ile127Ser	44.8556	50.5599	41.518	39.6534	44.8556	50.5599	41.518	39.6534	11.6628	5.67856	3.25879	0	15.982	18.0122	11.7988	10.7541	6.55997	14.6141	4.87111	2.24565	6.55997	14.6141	4.87111	2.24565	6.55997	14.6141	4.87111	2.24565	6.55997	14.6141	5.53119	7.66204
c.1336_1338delinsAAC	p.Ala446Asn	0.809469	0	NA	NA	0.809469	0	NA	NA	0	0	NA	NA	0	0	NA	NA	0	0	NA	NA	0	0	NA	NA	0	0	NA	NA	0	0	NA	NA
c.133_135delinsGCT	p.Arg45Ala	213.681	167.011	223.063	181.386	213.681	167.011	223.063	181.386	78.2306	90.696	103.572	85.3908	53.7876	67.4288	54.498	61.7087	0	0	0	0	0	0	0	0	0	0	0	0	0	0	0	0
c.1185C>T	p.Gly395=	497.557	486.904	486.95	500.661	497.557	486.904	486.95	500.661	581.037	539.259	523.305	509.965	506.775	555.48	466.49	526.339	130.454	122.081	99.5179	98.5425	130.454	122.081	99.5179	98.5425	130.454	122.081	99.5179	98.5425	130.454	122.081	101.568	101.555
c.1429_1431delinsCAG	p.Asp477Gln	0	0	NA	NA	NA	NA	NA	NA	0.8311	0	NA	NA	NA	NA	NA	NA	0	0	NA	NA	NA	NA	NA	NA	0	0	NA	NA	NA	NA	NA	NA
c.937_939delinsCCT	p.Thr313Pro	83.7013	80.7073	79.928	96.3674	83.7013	80.7073	79.928	96.3674	5.9838	3.24523	9.00701	1.27904	3.8225	12.4803	8.50447	17.2266	0	0	0	0	0	0	0	0	0	0	0	0	0	0	0	0
c.1318_1320delinsACG	p.Glu440Thr	0	0	NA	NA	NA	NA	NA	NA	0.29925	0	NA	NA	NA	NA	NA	NA	0	0	NA	NA	NA	NA	NA	NA	0	0	NA	NA	NA	NA	NA	NA
c.478_480delinsGCT	p.Val160Ala	0	0	0	0.441361	0	0	0	0.441361	0	2.03948	0	0	0.179371	0.245695	0	0	0	0	0	0	0	0	0	0	0	0	0	0	0	0	0	0
c.1291_1293delinsGCT	p.Cys431Ala	270.363	242.67	250.667	228.424	270.363	242.67	250.667	228.424	185.834	191.869	182.783	174.049	181.855	182.615	168.315	194.893	0	0	0	0	0	0	0	0	0	0	0	0	0	0	0	0
c.475_477delinsGGG	p.Ala159Gly	30.472	51.3639	29.2856	51.1979	30.472	51.3639	29.2856	51.1979	2.00381	0	4.18422	2.33379	3.40806	7.86223	3.99788	6.76794	0	0	0	0	0	0	0	0	0	0	0	0	0	0	0	0
c.1634C>A	p.Ala545Asp	367.376	372.952	271.321	246.827	367.376	372.952	271.321	246.827	331.132	303.127	208.681	194.964	289.48	285.431	137.574	129.725	228.026	158.943	20.516	31.8822	228.026	158.943	20.516	31.8822	228.026	158.943	20.516	31.8822	228.026	158.943	20.516	31.8822
c.1016T>G	p.Ile339Ser	104.349	67.0976	45.8292	28.323	104.349	67.0976	45.8292	28.323	57.7602	48.3859	10.1318	10.6834	40.2824	58.6945	29.9376	34.7704	43.64	50.9088	9.41727	11.4394	43.64	50.9088	9.41727	11.4394	43.64	50.9088	9.41727	11.4394	43.64	50.9088	28.1539	30.5671
c.1354_1356delinsGAT	p.Ala452Asp	387.693	365.791	327.287	337.687	387.693	365.791	327.287	337.687	34.0751	22.6057	27.0618	23.7637	23.2198	19.9719	17.9532	17.2074	0	1.31097	0	0	0	1.31097	0	0	0	1.31097	0	0	0	1.31097	1.26681	0.876939
c.1462_1464delinsTCA	p.Lys488Ser	0	0.837703	0.624838	0	0	0.837703	0.624838	0	0	0	0	0	0	0	0.171581	0.322455	0.904533	0	0	0	0.904533	0	0	0	0.904533	0	0	0	0.904533	0	0	0
c.523_525delinsCAC	p.Ser175His	0.95225	0	NA	NA	0.95225	0	0	0	0	0	NA	NA	0	0	0	0	0	0	NA	NA	0	0	0	0	0	0	NA	NA	0	0	0.205139	0
c.403_405delinsGAT	p.Thr135Asp	55.6023	59.6154	33.5338	37.0098	55.6023	59.6154	33.5338	37.0098	2.69141	2.27142	6.51759	0	3.55155	4.82471	3.3711	5.37707	0	0	0	0	0	0	0	0	0	0	0	0	0	0	0	0
c.787_789delinsTTC	p.Gly263Phe	2.06281	3.58517	0.539712	0	2.06281	3.58517	0.539712	0	0	0	0.48433	0	2.16408	1.5332	0.333663	0	1.74942	0	0	0	1.74942	0	0	0	1.74942	0	0	0	1.74942	0	0	0
c.292_294delinsTCG	p.Lys98Ser	27.7482	33.614	30.7667	28.6765	27.7482	33.614	30.7667	28.6765	23.7327	19.9975	16.1354	16.4908	12.8235	11.2053	16.3631	10.0555	0	0	0	0	0	0	0	0	0	0	0	0	0	0	0	0
c.1219_1221delinsCGG	p.Pro407Arg	0	0.456758	NA	NA	0	0.456758	0	0	0	0.283373	NA	NA	0.659005	0	0	0	0	0	NA	NA	0	0	0	0	0	0	NA	NA	0	0	0.227732	0
c.853_855delinsTGG	p.Ser285Trp	1.23768	0	2.15885	1.06089	1.23768	0	2.15885	1.06089	0	0	0	0	0	0	0	0	0	0	0	0	0	0	0	0	0	0	0	0	0	0	0	0
c.28_30delinsATT	p.Val10Ile	296.927	279.948	305.822	272.956	296.927	279.948	305.822	272.956	292.737	246.496	310.93	305.431	351.191	335.303	332.732	320.328	0	0	0	0	0	0	0	0	0	0	0	0	0	0	0	0
c.748_750delinsGGG	p.Met250Gly	96.1969	110.96	112.521	125.683	96.1969	110.96	112.521	125.683	9.60102	20.4773	6.98561	12.9202	4.85998	7.51825	6.43043	5.30432	0	0	0	0	0	0	0	0	0	0	0	0	0	0	0	0
c.298_300delinsGTG	p.Gly100Val	0	0.369385	NA	NA	0	0.369385	NA	NA	0	0	NA	NA	0	0	NA	NA	0	0	NA	NA	0	0	NA	NA	0	0	NA	NA	0	0	NA	NA
c.253_255delinsATT	p.Gly85Ile	14.4381	16.9917	29.7743	21.0294	14.4381	16.9917	29.7743	21.0294	1.39604	0	0.750485	0	0.610641	2.66794	1.12849	4.1898	0	0	0	0	0	0	0	0	0	0	0	0	0	0	0	0
c.502_504delinsCTT	p.Val168Leu	0	0.458606	0.522956	0	0	0.458606	0.522956	0	0	0	0	0	0.179371	0	0	0	0	0	0	0	0	0	0	0	0	0	0	0	0	0	0	0
c.979_981delinsATA	p.Asn327Ile	0	0.319001	NA	NA	0	0.319001	0	0	0	0	NA	NA	0.7645	0	0.607462	0	0	0	NA	NA	0	0	0	0	0	0	NA	NA	0	0	0	0
c.175_177delinsAGG	p.Pro59Arg	0	3.12755	0	1.73576	0	3.12755	0	1.73576	0	0	0	0	0	0	0	0	0	0	0	0	0	0	0	0	0	0	0	0	0	0	0	0
c.787_789delinsACC	p.Gly263Thr	0	0	NA	NA	0	0	NA	NA	0	0	NA	NA	0	0	NA	NA	0.874709	0	NA	NA	0.874709	0	NA	NA	0.874709	0	NA	NA	0.874709	0	NA	NA
c.544_546delinsGAG	p.Arg182Glu	86.6548	78.4217	85.2419	70.6178	86.6548	78.4217	85.2419	70.6178	12.0228	18.3553	13.9474	16.3365	9.86543	9.82779	7.66261	10.8287	1.1977	0	0	0	1.1977	0	0	0	1.1977	0	0	0	1.1977	0	0	0
c.1519_1521delinsTAT	p.His507Tyr	150.175	165.028	148.711	138.438	150.175	165.028	148.711	138.438	35.8613	40.1928	37.3129	35.1165	32.468	23.7395	32.6004	19.3473	0	0	0	0	0	0	0	0	0	0	0	0	0	0	0	0
c.790A>T	p.Ile264Phe	191.016	175.275	145.722	161.256	191.016	175.275	145.722	161.256	103.361	114.27	86.2107	77.4304	98.8264	104.258	78.7444	65.5109	89.2203	78.7605	73.8562	73.7637	89.2203	78.7605	73.8562	73.7637	89.2203	78.7605	73.8562	73.7637	89.2203	78.7605	52.1351	69.2986
c.571_573delinsGCT	p.Thr191Ala	71.5444	88.3035	49.6175	75.8526	71.5444	88.3035	49.6175	75.8526	3.81221	5.28416	4.8796	3.73978	4.95878	3.21431	5.76968	3.5583	0	0	0	0	0	0	0	0	0	0	0	0	0	0	0	0
c.1486_1488delinsTGG	p.Leu496Trp	93.0909	41.8852	65.6079	48.0527	93.0909	41.8852	65.6079	48.0527	1.79307	10.0482	2.60323	7.0233	2.59744	3.65222	2.23055	4.83683	0	0	0	0	0	0	0	0	0	0	0	0	0	0	0	0
c.607_609delinsATT	p.His203Ile	33.322	56.2481	44.8921	52.2173	33.322	56.2481	44.8921	52.2173	4.76527	0.440347	3.6597	3.27231	2.47939	5.4396	2.41954	5.78225	0	0	0	0	0	0	0	0	0	0	0	0	0	0	0	0
c.1597_1599delinsTGG	p.Val533Trp	81.0704	79.5265	80.4532	80.8097	81.0704	79.5265	80.4532	80.8097	5.31939	3.03734	6.41199	2.28697	4.79089	4.28682	3.73262	1.93044	0	0	0	0	0	0	0	0	0	0	0	0	0	0	0	0
c.1279_1281delinsGCA	p.Pro427Ala	0	0	NA	NA	NA	NA	NA	NA	0.29925	0	NA	NA	NA	NA	NA	NA	0	0	NA	NA	NA	NA	NA	NA	0	0	NA	NA	NA	NA	NA	NA
c.349_351delinsGTG	p.Ser117Val	2.80348	0	NA	NA	2.80348	0	NA	NA	0	0	NA	NA	0	0	NA	NA	0	0	NA	NA	0	0	NA	NA	0	0	NA	NA	0	0	NA	NA
c.1462A>T	p.Lys488Ter	134.367	139.896	104.348	104.686	134.367	139.896	104.348	104.686	117.894	128.8	102.827	94.8145	120.456	121.254	104.15	97.704	130.253	133.605	105.942	100.961	130.253	133.605	105.942	100.961	130.253	133.605	105.942	100.961	130.253	133.605	104.436	103.497
c.796_798delinsTTC	p.Arg266Phe	0	0.398352	NA	NA	0	0.398352	NA	NA	0	0	NA	NA	0	0.30664	NA	NA	0	0	NA	NA	0	0	NA	NA	0	0	NA	NA	0	0	NA	NA
c.937_939delinsAAA	p.Thr313Lys	0	0	NA	NA	0	0	NA	NA	0	0	NA	NA	0.7645	0	NA	NA	2.45367	0	NA	NA	2.45367	0	NA	NA	2.45367	0	NA	NA	2.45367	0	NA	NA
c.535_537delinsGTG	p.Asp179Val	107.604	95.8487	119.234	111.223	107.604	95.8487	119.234	111.223	10.019	4.07896	10.2281	7.23475	8.25108	18.9185	8.32893	20.9806	0	0	0	0	0	0	0	0	0	0	0	0	0	0	0	0
c.1462_1464delinsACT	p.Lys488Thr	60.5969	86.2834	68.7321	72.0791	60.5969	86.2834	68.7321	72.0791	4.93093	8.22125	8.24355	4.38956	5.19487	5.84356	3.94636	5.48174	0	0	0	0	0	0	0	0	0	0	0	0	0	0	0	0.195647
c.859_861delinsGTT	p.Leu287Val	43.3189	68.5166	56.13	50.9229	43.3189	68.5166	56.13	50.9229	5.11689	5.81033	4.8433	5.59738	4.32816	7.35937	5.00494	3.79273	0	0	0	0	0	0	0	0	0	0	0	0	0	0	0	0
c.73A>C	p.Lys25Gln	12.4694	11.9127	7.31048	8.72462	12.4694	11.9127	7.31048	8.72462	11.6165	8.16211	3.90289	3.53099	9.34729	10.9219	6.06192	9.53357	9.21524	10.6561	4.39296	5.79802	9.21524	10.6561	4.39296	5.79802	9.21524	10.6561	4.39296	5.79802	9.21524	10.6561	7.66741	6.61491
c.990G>C	p.Glu330Asp	48.7651	65.7142	30.9799	24.7096	48.7651	65.7142	30.9799	24.7096	57.4444	62.5866	30.0234	20.4646	75.6855	81.122	34.6253	36.3672	94.8754	73.9089	26.6386	23.8534	94.8754	73.9089	26.6386	23.8534	94.8754	73.9089	26.6386	23.8534	94.8754	73.9089	44.6875	38.4184
c.1589T>A	p.Val530Glu	312.162	298.91	280.199	282.009	312.162	298.91	280.199	282.009	209.451	234.483	205.767	196.107	224.25	230.059	210.449	219.298	184.258	192.816	179.759	162.309	184.258	192.816	179.759	162.309	184.258	192.816	179.759	162.309	184.258	192.816	179.759	162.309
c.1336_1338delinsGTA	p.Ala446Val	0	1.3595	0	0.486008	0	1.3595	0	0.486008	0.897751	0	0	1.10859	0.909274	0.466252	0.55826	0.808687	0	0	0	0	0	0	0	0	0	0	0	0	0	0	0	0
c.764T>A	p.Val255Glu	277.405	239.392	247.774	247.375	277.405	239.392	247.774	247.375	151.871	137.952	134.722	145.223	170.099	192.467	146.775	157.614	166.874	175.964	145.233	137.728	166.874	175.964	145.233	137.728	166.874	175.964	145.233	137.728	166.874	175.964	149.005	157.241
c.1288_1290delinsTCT	p.Thr430Ser	114.945	120.995	131.6	116.156	114.945	120.995	131.6	116.156	131.072	110.655	133.031	106.979	138.21	137.389	124.771	130.738	0	0	0	0	0	0	0	0	0	0	0	0	0	0	0	0
c.145C>T	p.Pro49Ser	329.971	314.006	255.081	304.625	329.971	314.006	255.081	304.625	231.398	198.946	168.165	168.214	195.256	239.567	171.04	191.003	134.787	132.651	77.8868	80.0816	134.787	132.651	77.8868	80.0816	134.787	132.651	77.8868	80.0816	134.787	132.651	89.2144	96.6296
c.857T>G	p.Ile286Ser	29.2919	25.8929	5.93683	6.89581	29.2919	25.8929	5.93683	6.89581	31.7247	25.1781	10.6552	5.13093	27.4117	26.9843	22.3554	23.1012	34.1137	31.1153	8.60461	5.50475	34.1137	31.1153	8.60461	5.50475	34.1137	31.1153	8.60461	5.50475	34.1137	31.1153	25.4613	22.9629
c.1339_1341delinsGTT	p.Pro447Val	277.648	337.156	267.378	311.045	277.648	337.156	267.378	311.045	42.4935	45.6832	38.3952	38.2463	27.7329	29.8401	32.6582	32.0779	0	0	0	0	0	0	0	0	0	0	0	0	0	0	0	0
c.613_615delinsTGC	p.Gly205Cys	0.49003	0	NA	NA	0.49003	0	NA	NA	0	0	NA	NA	0	0	NA	NA	0	0	NA	NA	0	0	NA	NA	0	0	NA	NA	0	0	NA	NA
c.1369_1371delinsTCT	p.Gly457Ser	290.148	289.675	304.463	269.115	290.148	289.675	304.463	269.115	194.477	191.055	199.484	201.162	162.539	202.572	151.48	210.674	0	0	0	0	0	0	0	0	0	0	0	0	0	0	0	0
c.1261_1263delinsTTG	p.Ala421Leu	161.894	167.218	178.6	202.179	161.894	167.218	178.6	202.179	205.286	160.399	229.83	200.655	194.585	220.693	203.765	191.389	0	0	0	0	0	0	0	0	0	0	0	0	0	0	0	0.335125
c.319_321delinsATA	p.Ala107Ile	0	0.369385	NA	NA	0	0.369385	NA	NA	0	0	NA	NA	0	0	NA	NA	0	0	NA	NA	0	0	NA	NA	0	0	NA	NA	0	0	NA	NA
c.1603_1605delinsCCA	p.Thr535Pro	0	0	NA	NA	NA	NA	NA	NA	0	0.607469	NA	NA	NA	NA	NA	NA	0	0	NA	NA	NA	NA	NA	NA	0	0	NA	NA	NA	NA	NA	NA
c.1468_1470delinsGTT	p.Ile490Val	270.491	260.526	230.565	234.543	270.491	260.526	230.565	234.543	464.404	415.63	414.347	363.456	430.525	457.258	340.245	351.799	0	0	0	0	0	0	0	0	0	0	0	0	0	0	0	0
c.973_975delinsCGT	p.Lys325Arg	26.2022	22.9681	27.2623	24.0919	26.2022	22.9681	27.2623	24.0919	1.19676	1.85442	1.8014	2.55808	0.7645	1.24803	0.607462	1.27604	0	0	0	0	0	0	0	0	0	0	0	0	0	0	0	0
c.1264_1266delinsCGA	p.Pro422Arg	0.809469	0	NA	NA	0.809469	0	NA	NA	0.29925	0	NA	NA	0	0	NA	NA	0.607084	0	NA	NA	0.607084	0	NA	NA	0.607084	0	NA	NA	0.607084	0	NA	NA
c.1435_1437delinsTGG	p.Val479Trp	592.723	576.305	575.148	587.395	592.723	576.305	575.148	587.395	73.9679	60.525	64.9484	60.2381	81.6212	77.0346	51.936	70.6897	0	0	0	0	0	0	0	0	0	0	0	0	0	0	0	0
c.1282_1284delinsCGT	p.Thr428Arg	72.8523	102.642	67.8889	97.2015	72.8523	102.642	67.8889	97.2015	140.049	104.564	121.134	110.305	100.475	104.596	104.953	117.26	0	0	0	0	0	0	0	0	0	0	0	0	0	0	0	0
c.622_624delinsCTT	p.Trp208Leu	1.47009	0	NA	NA	1.47009	0	NA	NA	0	0	NA	NA	0	0.247254	NA	NA	0.513538	0	NA	NA	0.513538	0	NA	NA	0.513538	0	NA	NA	0.513538	0	NA	NA
c.709_711delinsTGG	p.Ala237Trp	91.7226	88.7226	95.4727	75.3098	91.7226	88.7226	95.4727	75.3098	13.0923	9.69978	6.48663	7.23531	8.50497	5.26277	6.75195	6.06208	0	0	0	0	0	0	0	0	0	0	0	0	0	0	0	0
c.937_939delinsGTG	p.Thr313Val	165.219	194.591	171.628	197.059	165.219	194.591	171.628	197.059	10.7708	17.617	17.4135	19.8251	18.348	24.9606	20.6537	28.7109	0	0.724597	0	0	0	0.724597	0	0	0	0.724597	0	0	0	0.724597	0.26133	0
c.1453_1455delinsAGC	p.Lys485Ser	0	0	NA	NA	0	0	NA	NA	0.8311	0	NA	NA	0	0.713283	NA	NA	0	0	NA	NA	0	0	NA	NA	0	0	NA	NA	0	0	NA	NA
c.730_732delinsTAG	p.Cys244Ter	126.771	99.8413	126.16	153.113	126.771	99.8413	126.16	153.113	8.7282	7.54427	10.4784	10.3362	12.7575	9.77372	11.7355	10.6086	0	0	0	0	0	0	0	0	0	0	0	0	0	0	0	0
c.1528_1530delinsTCT	p.Leu510Ser	2.63465	0	0.624838	1.14411	2.63465	0	0.624838	1.14411	0.448266	0.913472	0	0.877912	0.649359	0	0.171581	1.28982	0	0	0	0	0	0	0	0	0	0	0	0	0	0	0	0
c.93G>A	p.Gly31=	281.341	250.592	235.154	219.362	281.341	250.592	235.154	219.362	242.786	200.788	205.552	195.087	239.024	228.814	197.349	211.645	108.535	100.345	80.3284	77.6934	108.535	100.345	80.3284	77.6934	108.535	100.345	80.3284	77.6934	108.535	100.345	90.6558	98.1792
c.1356G>T	p.Ala452=	1604.83	1577.12	1059.46	1072.58	1604.83	1577.12	1059.46	1072.58	1696.27	1607.19	1115.72	978.179	1644.39	1594.9	1079.6	1130.11	632.39	576.826	84.5126	75.6123	632.39	576.826	84.5126	75.6123	632.39	576.826	84.5126	75.6123	632.39	576.826	161.428	158.434
c.139_141delinsGTA	p.Asp47Val	0	0	NA	NA	0	0	NA	NA	0	0	NA	NA	0	0	NA	NA	0.651147	0	NA	NA	0.651147	0	NA	NA	0.651147	0	NA	NA	0.651147	0	NA	NA
c.259_261delinsTGG	p.Thr87Trp	251.538	264.11	236.209	257.133	251.538	264.11	236.209	257.133	20.9406	14.813	16.8859	14.9203	16.4873	18.142	14.6704	23.4629	0	0	0	0	0	0	0	0	0	0	0	0	0	0	0	0
c.415_417delinsCGT	p.Gly139Arg	0	1.88656	NA	NA	0	1.88656	NA	NA	0.897135	2.27142	NA	NA	1.77578	0.643294	NA	NA	0.937139	0.38458	NA	NA	0.937139	0.38458	NA	NA	0.937139	0.38458	NA	NA	0.937139	0.38458	NA	NA
c.966G>C	p.Lys322Asn	18.9238	24.5631	11.7723	14.8258	18.9238	24.5631	11.7723	14.8258	19.1481	22.7166	8.40654	11.5114	33.638	41.185	23.691	14.6745	44.1661	36.2298	13.3193	15.6538	44.1661	36.2298	13.3193	15.6538	44.1661	36.2298	13.3193	15.6538	44.1661	36.2298	17.2478	16.6005
c.1609_1611delinsTTG	p.Ile537Leu	147.327	140.954	144.261	131.384	147.327	140.954	144.261	131.384	141.629	155.512	129.406	152.083	179.105	152.897	183.431	172.967	0	0	0	0	0	0	0	0	0	0	0	0	0	0	0	0
c.190_192delinsACC	p.Pro64Thr	0	0	NA	NA	NA	NA	NA	NA	0.82348	0	NA	NA	NA	NA	NA	NA	0	0	NA	NA	NA	NA	NA	NA	0	0	NA	NA	NA	NA	NA	NA
c.1138_1140delinsAGG	p.Asn380Arg	118.524	99.5732	104.03	97.4656	118.524	99.5732	104.03	97.4656	9.74194	8.50119	7.62431	8.20489	2.30652	4.70746	5.17277	5.33313	0	0	0	0	0	0	0	0	0	0	0	0	0	0	0	0
c.1512G>T	p.Glu504Asp	367.094	335.081	171.83	150.451	367.094	335.081	171.83	150.451	363.992	325.196	186.565	148.367	357.147	345.135	165.232	169.611	213.47	244.294	31.3349	39.5517	213.47	244.294	31.3349	39.5517	213.47	244.294	31.3349	39.5517	213.47	244.294	65.1433	75.7155
c.1603_1605delinsAGG	p.Thr535Arg	0.808011	0	NA	NA	0.808011	0	NA	NA	0	1.21494	NA	NA	0	0	NA	NA	0	0	NA	NA	0	0	NA	NA	0	0	NA	NA	0	0	NA	NA
c.1429_1431delinsGCA	p.Asp477Ala	0	0	NA	NA	0	0	0	0	0.8311	0	NA	NA	0.703631	0	0	0	0	0	NA	NA	0	0	0	0	0	0	NA	NA	0	0	0	0.584626
c.41G>T	p.Gly14Val	377.978	430.984	370.398	375.159	377.978	430.984	370.398	375.159	325.263	266.085	236.775	217.156	289.098	294.072	117.197	116.786	156.659	174.049	60.8739	61.459	156.659	174.049	60.8739	61.459	156.659	174.049	60.8739	61.459	156.659	174.049	23.4532	25.067
c.1420_1422delinsTGA	p.Gln474Ter	0	0.869895	NA	NA	0	0.869895	0	0	0	0.729216	NA	NA	0	0	0.480889	0	0	0	NA	NA	0	0	0	0	0	0	NA	NA	0	0	0	0
c.433_435delinsTAG	p.Pro145Ter	148.117	143.19	87.8266	81.9503	148.117	143.19	87.8266	81.9503	6.27995	4.54285	6.51759	6.41647	10.0627	14.4741	9.10197	10.7541	0	0	0	0	0	0	0	0	0	0	0	0	0	0	0	0
c.15C>G	p.Thr5=	44.4222	47.6507	19.4946	33.6521	44.4222	47.6507	19.4946	33.6521	47.6278	32.6484	19.5145	18.5377	37.3892	42.0494	17.5122	19.5438	44.0284	39.9602	32.0058	20.8729	44.0284	39.9602	32.0058	20.8729	44.0284	39.9602	32.0058	20.8729	44.0284	39.9602	23.4532	19.8447
c.505_507delinsTCA	p.Met169Ser	0	0.458606	NA	NA	0	0.458606	NA	NA	0	0	NA	NA	0	0	NA	NA	0	0	NA	NA	0	0	NA	NA	0	0	NA	NA	0	0	NA	NA
c.1159_1161delinsGCT	p.Ser387Ala	0	1.37027	0	1.37923	0	1.37027	0	1.37923	0	0.566746	0	0.631145	0	0	0	0.820482	0	0	0	0	0	0	0	0	0	0	0	0	0	0	0	0
c.142_144delinsTAT	p.Ala48Tyr	0.726808	0	0	0.867878	0.726808	0	0	0.867878	0.82348	0	0	0	0	0.324177	0	0	0	0	0	0	0	0	0	0	0	0	0	0	0	0	0	0
c.1369G>T	p.Gly457Ter	843.729	793.344	582.452	569.928	843.729	793.344	582.452	569.928	341.582	369.713	110.567	124.897	329.299	370.907	135.771	130.218	309.168	310.699	81.7568	73.4046	309.168	310.699	81.7568	73.4046	309.168	310.699	81.7568	73.4046	309.168	310.699	95.3727	85.0631
c.1474_1476delinsGGT	p.Leu492Gly	8.78216	13.4033	11.8719	14.3014	8.78216	13.4033	11.8719	14.3014	8.0688	4.56736	4.77258	2.63374	0.649359	1.09567	1.54423	1.28982	0	0	0	0	0	0	0	0	0	0	0	0	0	0	0.344673	0
c.1135_1137delinsAAG	p.Arg379Lys	0	2.74055	0	0	0	2.74055	0	0	2.78341	0.283373	0	0.631145	1.64751	0.941491	0.470252	0	0.980858	1.47086	0	0.456215	0.980858	1.47086	0	0.456215	0.980858	1.47086	0	0.456215	0.980858	1.47086	0.227732	0
c.631_633delinsCAT	p.Lys211His	2.94018	5.44337	7.08822	3.84759	2.94018	5.44337	7.08822	3.84759	0	0	0	0	0	0	0.186119	0	0	0	0	0	0	0	0	0	0	0	0	0	0	0	0	0
c.792T>G	p.Ile264Met	66.4224	62.9397	66.9243	66.8363	66.4224	62.9397	66.9243	66.8363	72.6598	81.3446	56.6666	63.4369	95.9409	92.912	79.7453	81.0266	36.7378	37.9217	10.7558	11.0095	36.7378	37.9217	10.7558	11.0095	36.7378	37.9217	10.7558	11.0095	36.7378	37.9217	25.8655	17.6322
c.1027_1029delinsTTT	p.Gly343Phe	25.1877	7.96784	21.0709	16.8944	25.1877	7.96784	21.0709	16.8944	0	0	0	0	2.45197	2.99462	1.08208	1.9983	0	0	0	0	0	0	0	0	0	0	0	0	0	0	0	0
c.199_201delinsGGT	p.His67Gly	34.8868	46.9132	39.4896	33.8472	34.8868	46.9132	39.4896	33.8472	2.47044	3.90091	2.22735	3.85222	0.736816	2.91759	4.19215	2.93851	0	0	0	0	0	0	0	0	0	0	0	0	0	0	0	0
c.825C>T	p.Cys275=	1320.2	1185.5	1210.03	1212.6	1320.2	1185.5	1210.03	1212.6	954.811	966.451	793.816	849.868	871.043	929.12	679.337	741.997	255.415	239.199	176.394	141.472	255.415	239.199	176.394	141.472	255.415	239.199	176.394	141.472	255.415	239.199	132.965	129.166
c.682_684delinsCGG	p.Asn228Arg	10.44	13.1609	19.3219	19.4509	10.44	13.1609	19.3219	19.4509	1.74564	4.31101	1.49692	2.06723	3.03749	0	2.89369	0	0	0	0	0	0	0	0	0	0	0	0	0	0	0	0	0
c.523_525delinsCCT	p.Ser175Pro	15.236	18.3442	19.3494	6.17906	15.236	18.3442	19.3494	6.17906	4.00761	2.03948	3.25439	1.16689	0.896857	0.245695	0	0.676794	0	0	0	0	0	0	0	0	0	0	0	0	0	0	0	0
c.643_645delinsCGG	p.Pro215Arg	29.8918	18.7494	35.4411	37.9263	29.8918	18.7494	35.4411	37.9263	3.81221	0.440347	3.04975	2.80484	3.96702	4.20333	1.30283	2.44633	0	0	0	0	0	0	0	0	0	0	0	0	0	0	0.224111	0
c.319_321delinsTGG	p.Ala107Trp	0	0.369385	NA	NA	0	0.369385	NA	NA	0	0	NA	NA	0	0	NA	NA	0	0	NA	NA	0	0	NA	NA	0	0	NA	NA	0	0	NA	NA
c.1511A>T	p.Glu504Val	186.182	152.462	156.834	157.888	186.182	152.462	156.834	157.888	144.79	132.453	120.616	112.373	130.196	128.558	114.101	111.57	137.489	131.876	85.0518	115.533	137.489	131.876	85.0518	115.533	137.489	131.876	85.0518	115.533	137.489	131.876	107.193	105.258
c.1094A>G	p.Gln365Arg	419.796	420.199	336.08	350.311	419.796	420.199	336.08	350.311	288.801	270.961	233.538	221.299	242.045	318.028	250.321	279.762	269.599	265.025	183.637	220.073	269.599	265.025	183.637	220.073	269.599	265.025	183.637	220.073	269.599	265.025	227.124	245.512
c.1048_1050delinsCGG	p.Ala350Arg	27.5866	18.0325	28.4457	19.3789	27.5866	18.0325	28.4457	19.3789	2.17963	1.38245	1.01318	2.54367	3.15254	1.79677	1.08208	1.59864	0	0	0	0	0	0	0	0	0	0	0	0	0	0	0	0
c.1459_1461delinsGGT	p.Phe487Gly	9.66038	25.1311	19.9948	19.4499	9.66038	25.1311	19.9948	19.4499	42.137	29.2311	39.0484	35.9944	35.3901	37.6179	37.0615	32.568	0	0	0	0	0	0	0	0	0	0	0	0	0	0	0	0
c.877_879delinsAGT	p.Leu293Ser	3.71305	2.78847	5.93683	3.71313	3.71305	2.78847	5.93683	3.71313	0	0	0	0	0	0.30664	0	0	0	0	0	0	0	0	0	0	0	0	0	0	0	0	0	0
c.625_627delinsAAG	p.Arg209Lys	405.255	404.019	357.955	372.667	405.255	404.019	357.955	372.667	198.235	254.08	233.001	250.565	205.789	236.87	170.112	229.733	2.05415	0.579578	0	0	2.05415	0.579578	0	0	2.05415	0.579578	0	0	2.05415	0.579578	0	0
c.733_735delinsTCG	p.Asp245Ser	5.21999	6.80736	11.3658	14.4635	5.21999	6.80736	11.3658	14.4635	0	0	0	0	0.607498	1.50365	0.482282	2.27328	0	0	0	0	0	0	0	0	0	0	0	0	0	0	0	0
c.190_192delinsAGA	p.Pro64Arg	1.45362	0.625509	0	0.867878	1.45362	0.625509	0	0.867878	0.82348	0.975226	0	0	0.736816	0.648354	0	0	0	0.552711	0	0	0	0.552711	0	0	0	0.552711	0	0	0	0.552711	0	0
c.1099_1101delinsTAC	p.Gly367Tyr	0	0	NA	NA	0	0	0	0	1.08981	0	NA	NA	0	0.598923	0.360694	0	0.969779	0.374329	NA	NA	0.969779	0.374329	0	0	0.969779	0.374329	NA	NA	0.969779	0.374329	0	0
c.154T>G	p.Cys52Gly	39.9744	39.4071	21.3457	19.0933	39.9744	39.4071	21.3457	19.0933	33.7627	38.0338	16.7051	21.1872	45.6826	36.632	32.6988	26.4466	42.9757	29.8464	14.1137	17.0386	42.9757	29.8464	14.1137	17.0386	42.9757	29.8464	14.1137	17.0386	42.9757	29.8464	28.8231	25.9533
c.566T>G	p.Val189Gly	188.661	169.954	47.2548	50.0187	188.661	169.954	47.2548	50.0187	154.395	145.755	28.0577	26.6459	160.168	165.166	121.535	109.418	152.007	185.465	31.5017	25.9933	152.007	185.465	31.5017	25.9933	152.007	185.465	31.5017	25.9933	152.007	185.465	98.8329	110.316
c.1472G>A	p.Arg491His	1300.64	1276.66	1152.2	1144.68	1300.64	1276.66	1152.2	1144.68	1324.63	1309.92	1195.75	1180.79	1309.76	1220.21	1300.41	1120.53	211.661	217.054	147.722	164.972	211.661	217.054	147.722	164.972	211.661	217.054	147.722	164.972	211.661	217.054	164.064	168.844
c.93G>T	p.Gly31=	402.138	392.693	253.43	267.971	402.138	392.693	253.43	267.971	437.944	437.489	338.901	337.21	478.715	468.277	392.678	362.275	142.324	141.193	35.7712	35.9477	142.324	141.193	35.7712	35.9477	142.324	141.193	35.7712	35.9477	142.324	141.193	70.3597	66.4973
c.286G>A	p.Gly96Arg	410.357	411.126	330.494	357.5	410.357	411.126	330.494	357.5	425.094	365.14	314.078	321.571	393.253	410.863	332.905	325.129	219.823	191.123	126.613	132.699	219.823	191.123	126.613	132.699	219.823	191.123	126.613	132.699	219.823	191.123	152.857	152.693
c.758C>A	p.Ala253Asp	615.213	581.348	277.326	254.358	615.213	581.348	277.326	254.358	503.617	407.391	107.279	86.3069	416.136	451.847	192.591	192.471	442.363	364.619	57.1088	54.0518	442.363	364.619	57.1088	54.0518	442.363	364.619	57.1088	54.0518	442.363	364.619	155.843	139.387
c.619_621delinsCCT	p.Ala207Pro	0	0	NA	NA	0	0	NA	NA	0	0	NA	NA	0	0	NA	NA	0.513538	0	NA	NA	0.513538	0	NA	NA	0.513538	0	NA	NA	0.513538	0	NA	NA
c.136_138delinsGCT	p.Pro46Ala	21.8042	27.5224	29.884	45.1296	21.8042	27.5224	29.884	45.1296	1.64696	0.975226	2.22735	1.28407	2.21045	3.56595	3.35372	4.11391	0	0	0	0	0	0	0	0	0	0	0	0	0	0	0	0
c.1002T>C	p.Phe334=	153.574	136.851	109.669	116.135	153.574	136.851	109.669	116.135	154.382	151.599	122.495	105.521	156.722	137.283	138.501	128.88	157.853	149.267	122.094	117.776	157.853	149.267	122.094	117.776	157.853	149.267	122.094	117.776	157.853	149.267	131.188	128.773
c.472_474delinsGTA	p.Ala158Val	0	0	1.04591	0	0	0	1.04591	0	0	0	0	0.700137	0	0	0	0	0	0.554358	0	0.762288	0	0.554358	0	0.762288	0	0.554358	0	0.762288	0	0.554358	0	0
c.766_768delinsTCA	p.Gly256Ser	0	0.226912	NA	NA	0	0.226912	NA	NA	0	0	NA	NA	0	0	NA	NA	0	0	NA	NA	0	0	NA	NA	0	0	NA	NA	0	0	NA	NA
c.653A>G	p.His218Arg	333.22	324.183	251.041	242.948	333.22	324.183	251.041	242.948	288.775	291.069	227.511	194.936	284.138	322.667	240.838	301.344	208.496	181.408	148.508	133.387	208.496	181.408	148.508	133.387	208.496	181.408	148.508	133.387	208.496	181.408	171.669	184.714
c.774C>T	p.Gly258=	1543.62	1398.91	1255.35	1251.34	1543.62	1398.91	1255.35	1251.34	1378.18	1301.93	1139.15	1090.98	1174.9	1195.4	1125.16	1123.38	297.213	285.942	205.788	219.845	297.213	285.942	205.788	219.845	297.213	285.942	205.788	219.845	297.213	285.942	240.423	236.775
c.1426_1428delinsCGT	p.Ser476Arg	68.9646	73.0711	71.6653	71.8071	68.9646	73.0711	71.6653	71.8071	50.6971	41.5653	49.4845	46.422	40.107	51.3564	30.6166	42.3208	0	0	0	0	0	0	0	0	0	0	0	0	0	0	0	0
c.69G>A	p.Ser23=	487.086	520.329	462.997	446.202	487.086	520.329	462.997	446.202	396.124	429.327	323.289	350.01	381.904	412.848	346.203	361.799	286.696	286.826	186.387	198.872	286.696	286.826	186.387	198.872	286.696	286.826	186.387	198.872	286.696	286.826	225.512	233.263
c.199_201delinsACG	p.His67Thr	0.726808	0	NA	NA	0.726808	0	NA	NA	0	0	NA	NA	0	0	NA	NA	0	0	NA	NA	0	0	NA	NA	0	0	NA	NA	0	0	NA	NA
c.429C>G	p.Ile143Met	39.2487	52.4465	25.5496	21.1485	39.2487	52.4465	25.5496	21.1485	44.8568	24.9857	35.8467	25.6659	46.7621	39.241	19.2153	21.0602	38.4227	44.6113	30.6184	22.4565	38.4227	44.6113	30.6184	22.4565	38.4227	44.6113	30.6184	22.4565	38.4227	44.6113	25.2855	27.4557
c.1003_1005delinsCTG	p.Ala335Leu	117.543	144.26	115.363	145.59	117.543	144.26	115.363	145.59	10.8981	6.91227	6.07907	6.61353	10.5085	8.98385	11.9029	4.79592	0	0	0	0	0	0	0	0	0	0	0	0	0	0	0	0
c.1318_1320delinsTAT	p.Glu440Tyr	73.6617	106.041	95.0444	82.6213	73.6617	106.041	95.0444	82.6213	59.5508	38.5769	48.6699	46.5608	41.8266	51.2877	45.7773	47.4429	0	0	0	0	0	0	0	0	0	0	0	0	0	0	0	0
c.1201_1203delinsACT	p.Asp401Thr	0	0.456758	0	0.459743	0	0.456758	0	0.459743	1.39171	0	0	0	0	0	0	0	0	0	0	0	0	0	0	0	0	0	0	0	0	0	0	0
c.937_939delinsGAG	p.Thr313Glu	95.3467	86.4493	86.7436	91.4255	95.3467	86.4493	86.7436	91.4255	10.7708	6.95407	6.00467	2.55808	6.116	11.2323	2.42985	15.3125	0	0	0	0	0	0	0	0	0	0	0	0	0	0	0	0
c.997_999delinsAAA	p.Thr333Lys	2.91135	0.638002	0	0	2.91135	0.638002	0	0	2.39352	0.927209	0.600467	0	0.7645	0	0	0	0	0	0	0.745418	0	0	0	0.745418	0	0	0	0.745418	0	0	0.783991	0.23715
c.1591_1593delinsCTA	p.Phe531Leu	0	0	0	0	NA	NA	0	0	0.664923	0	0	0.571742	NA	NA	0.177744	0.772175	0	0	0	0	NA	NA	0	0	0	0	0	0	NA	NA	0	0
c.1261G>T	p.Ala421Ser	275.22	365.705	262.156	274.594	275.22	365.705	262.156	274.594	247.48	207.097	119.512	139.128	276.419	195.204	145.985	123.729	168.769	112.299	28.0767	26.631	168.769	112.299	28.0767	26.631	168.769	112.299	28.0767	26.631	168.769	112.299	45.1065	32.8422
c.1548C>T	p.Ile516=	294.202	296.547	218.068	224.246	294.202	296.547	218.068	224.246	210.237	172.646	146.215	156.268	181.821	185.168	132.46	129.627	151.057	130.146	71.6225	73.8993	151.057	130.146	71.6225	73.8993	151.057	130.146	71.6225	73.8993	151.057	130.146	71.0027	81.7805
c.1297_1299delinsCCT	p.His433Pro	0	0.679749	0	0.486008	0	0.679749	0	0.486008	0	0	0	0	0	0	0	0	0	0	0	0	0	0	0	0	0	0	0	0	0	0	0	0
c.334_336delinsGCG	p.Phe112Ala	4.67246	10.1874	6.38739	13.2178	4.67246	10.1874	6.38739	13.2178	0	5.67856	6.51759	0	0	0.964941	0.67422	0.896179	0	0	0	0	0	0	0	0	0	0	0	0	0	0	0	0
c.34_36delinsACA	p.Pro12Thr	1.55867	1.27636	0	0	1.55867	1.27636	0	0	4.64662	1.63242	0	0	2.00299	1.91133	0.673547	1.43003	1.02392	2.66401	0	0.579802	1.02392	2.66401	0	0.579802	1.02392	2.66401	0	0.579802	1.02392	2.66401	1.35307	1.74077
c.1336G>C	p.Ala446Pro	437.923	626.049	435.533	487.952	437.923	626.049	435.533	487.952	75.4111	52.7895	39.4767	39.3549	77.743	68.8499	54.9886	59.0341	41.2817	40.909	18.3579	21.3048	41.2817	40.909	18.3579	21.3048	41.2817	40.909	18.3579	21.3048	41.2817	40.909	21.5281	24.129
c.946_948delinsTGT	p.Asp316Cys	45.1259	54.2302	40.8934	48.8015	45.1259	54.2302	40.8934	48.8015	3.59028	4.17244	5.4042	6.3952	4.587	2.49606	4.85969	6.38021	0	0	0	0	0	0	0	0	0	0	0	0	0	0	0	0
c.1362A>T	p.Val454=	1022.66	986.461	1077.26	1030.53	1022.66	986.461	1077.26	1030.53	1289.04	1283.42	1167.53	1226.32	1176.47	1151.95	1165.68	1098.02	32.7906	53.7497	31.6922	30.9072	32.7906	53.7497	31.6922	30.9072	32.7906	53.7497	31.6922	30.9072	32.7906	53.7497	30.5844	31.2775
c.1165_1167delinsCTG	p.Arg389Leu	23.461	15.9865	22.1341	30.3431	23.461	15.9865	22.1341	30.3431	0.695853	2.55036	2.07936	4.41802	3.29503	0	0.940504	1.64096	0	0	0	0	0	0	0	0	0	0	0	0	0	0	0	0
c.1644G>A	p.Arg548=	246.443	291.231	238.585	245.727	246.443	291.231	238.585	245.727	129.66	137.895	97.9286	110.346	133.039	128.247	105.224	123.934	104.557	131.584	48.8476	52.1709	104.557	131.584	48.8476	52.1709	104.557	131.584	48.8476	52.1709	104.557	131.584	48.8476	52.1709
c.863C>G	p.Ala288Gly	89.9384	94.8078	18.3502	25.9919	89.9384	94.8078	18.3502	25.9919	85.9637	85.2181	18.8889	25.6546	81.8744	91.9921	28.0277	37.5826	85.7215	69.037	22.2286	25.3219	85.7215	69.037	22.2286	25.3219	85.7215	69.037	22.2286	25.3219	85.7215	69.037	32.3318	44.2855
c.46C>G	p.Pro16Ala	88.0651	90.196	36.5524	38.6376	88.0651	90.196	36.5524	38.6376	96.4173	88.1507	32.5241	36.1927	94.1406	91.744	63.987	60.5381	110.583	89.6885	39.5366	38.8467	110.583	89.6885	39.5366	38.8467	110.583	89.6885	39.5366	38.8467	110.583	89.6885	78.4782	71.7196
c.1345_1347delinsGGT	p.Val449Gly	265.296	273.582	234.168	277.525	265.296	273.582	234.168	277.525	81.4478	77.2969	89.6907	79.5807	81.6212	72.0416	68.2863	77.2006	0	0	1.37792	0	0	0	1.37792	0	0	0	1.37792	0	0	0	0.723892	0
c.1393_1395delinsCGT	p.Leu465Arg	26.0947	24.792	40.1691	25.2295	26.0947	24.792	40.1691	25.2295	5.8177	3.64608	4.63917	3.31586	2.81452	2.13985	0.641186	0.465064	0	0	0	0	0	0	0	0	0	0	0	0	0	0	0.180973	0
c.193_195delinsTCC	p.His65Ser	0	0.625509	NA	NA	0	0.625509	NA	NA	0	0	NA	NA	0	0	NA	NA	0	0	NA	NA	0	0	NA	NA	0	0	NA	NA	0	0	NA	NA
c.1379C>T	p.Thr460Met	856.777	753.764	809.316	732.95	856.777	753.764	809.316	732.95	899.25	947.981	874.484	881.466	841.542	850.947	919.781	842.696	221.727	201.889	167.647	156.744	221.727	201.889	167.647	156.744	221.727	201.889	167.647	156.744	221.727	201.889	188.031	187.665
c.1633_1635delinsGTT	p.Ala545Val	48.75	43.3282	37.7298	51.6742	48.75	43.3282	37.7298	51.6742	4.65446	3.03734	5.24618	2.28697	4.23809	4.64406	3.37713	5.40522	0.810521	0	0	0	0.810521	0	0	0	0.810521	0	0	0	0.810521	0	0	0
c.190C>A	p.Pro64Thr	1055.32	1080.25	356.474	324.586	1055.32	1080.25	356.474	324.586	975.823	890.382	161.483	142.532	861.338	878.844	254.883	280.334	870.584	845.095	127.023	107.769	870.584	845.095	127.023	107.769	870.584	845.095	127.023	107.769	870.584	845.095	225.552	216.663
c.838_840delinsTGT	p.Val280Cys	0	0.398352	0.539712	0	0	0.398352	0.539712	0	0	0	0.48433	0	0	0.30664	0.333663	1.37918	0	0	0	0	0	0	0	0	0	0	0	0	0	0	0	0
c.1054_1056delinsCGT	p.Ser352Arg	85.1585	83.872	81.6496	77.0187	85.1585	83.872	81.6496	77.0187	7.6287	4.14736	4.05271	4.06987	6.65535	4.19246	3.96763	3.19728	0	0	0	0	0	0	0	0	0	0	0	0	0	0	0	0
c.1369_1371delinsCTC	p.Gly457Leu	0.621303	0.434947	NA	NA	0.621303	0.434947	0	0	0	0	NA	NA	0	0	0.160296	0	0	0	NA	NA	0	0	0	0	0	0	NA	NA	0	0	0	0
c.1432_1434delinsGTG	p.Gln478Val	69.5859	51.3238	73.4912	82.1577	69.5859	51.3238	73.4912	82.1577	38.2306	34.2732	30.9278	37.0271	23.9234	24.2516	30.1357	32.5545	0	0	0	0	0	0	0	0	0	0	0	0	0	0	0	0
c.388_390delinsCTG	p.Ala130Leu	2.80348	2.26388	1.59685	2.64356	2.80348	2.26388	1.59685	2.64356	0	0	0	0	0	0.321647	0.67422	0	0	0	0	0	0	0	0	0	0	0	0	0	0	0	0	0
c.823_825delinsCTG	p.Cys275Leu	0.412561	0.796705	0.539712	0	0.412561	0.796705	0.539712	0	0	0.968388	0	0	0.36068	0.613281	0.333663	1.03438	0	0	0	0	0	0	0	0	0	0	0	0	0	0	0	0
c.1209G>A	p.Thr403=	462.213	466.806	408.374	399.517	462.213	466.806	408.374	399.517	297.129	287.34	247.443	253.72	317.97	337.054	270.395	286.348	243.253	229.453	141.115	162.413	243.253	229.453	141.115	162.413	243.253	229.453	141.115	162.413	243.253	229.453	195.166	183.5
c.1060_1062delinsGAT	p.Val354Asp	105.549	88.485	90.078	105.839	105.549	88.485	90.078	105.839	6.53889	5.52982	8.10542	5.08733	7.35592	11.3795	7.21387	10.7908	0	0	0	0	0	0	0	0	0	0	0	0	0	0	0	0
c.15C>A	p.Thr5=	362.392	379.504	218.096	195.681	362.392	379.504	218.096	195.681	361.275	380.354	158.067	150.509	344.514	349.501	164.346	140.62	267.242	256.633	109.196	102.625	267.242	256.633	109.196	102.625	267.242	256.633	109.196	102.625	267.242	256.633	110.501	99.2237
c.1144A>T	p.Met382Leu	187.079	216.96	210.274	202.747	187.079	216.96	210.274	202.747	137.083	129.502	124.761	113.606	124.222	128.043	126.028	111.996	101.028	135.319	85.8276	96.7177	101.028	135.319	85.8276	96.7177	101.028	135.319	85.8276	96.7177	101.028	135.319	102.251	100.855
c.1579_1581delinsCTT	p.Arg527Leu	32.0511	37.8436	35.5104	25.2874	32.0511	37.8436	35.5104	25.2874	57.1834	41.9153	48.3814	39.4502	45.6977	61.4444	43.9027	59.0714	2.70174	0	0	0	2.70174	0	0	0	2.70174	0	0	0	2.70174	0	0	0
c.253_255delinsTTA	p.Gly85Leu	0.225595	0	NA	NA	0.225595	0	NA	NA	0	0	NA	NA	0	0	NA	NA	0	0	NA	NA	0	0	NA	NA	0	0	NA	NA	0	0	NA	NA
c.412_414delinsTGT	p.Pro138Cys	166.807	219.407	244.318	200.91	166.807	219.407	244.318	200.91	141.747	258.942	166.198	128.329	142.654	135.092	62.0282	55.5631	0	0	0	0	0	0	0	0	0	0	0	0	0	0	0	0
c.763_765delinsGAT	p.Val255Asp	140.94	119.81	121.614	116.705	140.94	119.81	121.614	116.705	7.85538	17.2441	7.48458	8.26892	9.11247	6.0146	7.55575	8.71424	0	0	0	0	0	0	0	0	0	0	0	0	0	0	0	0.405784
c.270C>A	p.Val90=	287.182	501.256	194.525	201.691	287.182	501.256	194.525	201.691	407.644	198.494	110.697	100.516	403.634	370.843	99.8714	101.393	341.352	328.191	65.2086	57.1737	341.352	328.191	65.2086	57.1737	341.352	328.191	65.2086	57.1737	341.352	328.191	57.8331	48.6891
c.958_960delinsTCG	p.Val320Ser	93.891	90.5963	83.6456	84.6304	93.891	90.5963	83.6456	84.6304	4.78704	6.02686	12.0093	7.67424	9.174	11.2323	7.28954	14.0365	0	0	0	0	0	0	0	0	0	0	0	0	0	0	0	0
c.901_903delinsCAG	p.Tyr301Gln	10.1897	7.65603	8.05476	7.41288	10.1897	7.65603	8.05476	7.41288	1.19676	0	1.20093	0	0	0	0	0	0	0	0	0	0	0	0	0	0	0	0	0	0	0	0.26133	0.23715
c.642C>T	p.Ile214=	384.183	399.785	346.732	328.694	384.183	399.785	346.732	328.694	186.798	155.002	150.048	127.153	172.565	194.589	135.494	141.887	128.384	143.735	84.7545	84.1363	128.384	143.735	84.7545	84.1363	128.384	143.735	84.7545	84.1363	128.384	143.735	87.4032	80.4919
c.236A>G	p.Asp79Gly	117.084	115.618	98.255	119.963	117.084	115.618	98.255	119.963	88.6485	90.3593	71.2961	63.6075	86.711	91.7771	69.9664	67.8748	69.7001	75.2908	65.752	57.1737	69.7001	75.2908	65.752	57.1737	69.7001	75.2908	65.752	57.1737	69.7001	75.2908	71.1792	72.1092
c.463_465delinsGAT	p.Ala155Asp	62.8485	33.9369	42.8824	33.1021	62.8485	33.9369	42.8824	33.1021	2.00381	2.03948	2.32457	2.56717	2.69057	9.0907	1.66579	6.76794	0	0	0	0	0	0	0	0	0	0	0	0	0	0	0	0
c.562_564delinsCTG	p.Ile188Leu	22.0513	24.7976	30.1249	20.8869	22.0513	24.7976	30.1249	20.8869	0.953054	3.52277	0	0.467473	0.495878	0	0.558356	0	0	0.579578	0	0	0	0.579578	0	0	0	0.579578	0	0	0	0.579578	0	0.320685
c.531G>A	p.Lys177=	185.689	182.984	147.997	150.504	185.689	182.984	147.997	150.504	216.411	173.356	179.921	176.435	193.183	201.47	162.081	193.563	71.8619	72.6209	43.7275	42.307	71.8619	72.6209	43.7275	42.307	71.8619	72.6209	43.7275	42.307	71.8619	72.6209	47.3872	50.463
c.745_747delinsGGA	p.Asp249Gly	0.745712	0.226912	2.27316	0	0.745712	0.226912	2.27316	0	0	0	0	0	0	0.751825	0	0	0	0	0	0	0	0	0	0	0	0	0	0	0	0	0	0
c.1562C>A	p.Thr521Asn	469.846	474.14	312.419	293.465	469.846	474.14	312.419	293.465	239.374	256.686	72.0226	71.9888	253.25	275.012	112.9	117.374	189.047	181.167	23.8742	22.378	189.047	181.167	23.8742	22.378	189.047	181.167	23.8742	22.378	189.047	181.167	52.735	47.7379
c.1276_1278delinsTAT	p.Leu426Tyr	313.265	345.992	290.355	329.027	313.265	345.992	290.355	329.027	142.144	109.64	136.276	146.334	140.938	105.684	133.424	99.738	0	0	0	0	0	0	0	0	0	0	0	0	0	0	0	0
c.666G>C	p.Gln222His	41.6525	42.9421	13.5858	11.5428	41.6525	42.9421	13.5858	11.5428	26.6855	33.9067	15.8587	15.4266	39.1743	40.0552	24.3815	21.5722	43.1372	52.7416	12.7507	15.7328	43.1372	52.7416	12.7507	15.7328	43.1372	52.7416	12.7507	15.7328	43.1372	52.7416	21.7388	22.7686
c.265A>G	p.Met89Val	147.314	145.907	133.984	125.221	147.314	145.907	133.984	125.221	123.55	119.245	91.9344	102.479	125.181	112.587	107.207	93.0136	113.486	95.2397	82.0542	77.6433	113.486	95.2397	82.0542	77.6433	113.486	95.2397	82.0542	77.6433	113.486	95.2397	97.1596	97.3782
c.394_396delinsCCT	p.Arg132Pro	0	0	NA	NA	0	0	0	0	0	0	NA	NA	0	0	0	0	0.937139	0	NA	NA	0.937139	0	0	0	0.937139	0	NA	NA	0.937139	0	0	0.212835
c.463_465delinsCGG	p.Ala155Arg	13.3315	14.6754	15.6887	11.034	13.3315	14.6754	15.6887	11.034	0	0	0.929826	0.466758	0.179371	1.47417	0.166579	2.70718	0	0	0	0	0	0	0	0	0	0	0	0	0	0	0	0
c.655_657delinsTGG	p.Ile219Trp	8.33051	5.44337	5.90685	15.3904	8.33051	5.44337	5.90685	15.3904	0	0.440347	0	3.27231	0	0	0.372237	0	0	0	0	0	0	0	0	0	0	0	0	0	0	0	0	0
c.1111_1113delinsTGG	p.Val371Trp	299.854	293.971	281.823	281.74	299.854	293.971	281.823	281.74	19.6167	19.3544	12.1581	22.893	16.8135	32.3419	18.3954	33.5714	0.969779	0	0	0.544735	0.969779	0	0	0.544735	0.969779	0	0	0.544735	0.969779	0	0	0
c.46_48delinsTCT	p.Pro16Ser	34.2908	24.6763	32.8972	23.6811	34.2908	24.6763	32.8972	23.6811	3.48496	4.89726	2.60193	2.64824	2.67065	3.27657	2.02064	2.38339	0	0	0	0	0	0	0	0	0	0	0	0	0	0	0	0
c.914G>C	p.Gly305Ala	77.1508	78.4743	45.8502	44.4773	77.1508	78.4743	45.8502	44.4773	61.0347	76.0312	30.0234	33.8946	61.16	57.4094	52.8492	48.4896	62.1598	64.4891	36.998	29.8167	62.1598	64.4891	36.998	29.8167	62.1598	64.4891	36.998	29.8167	62.1598	64.4891	41.8128	37.9441
c.619_621delinsCAT	p.Ala207His	0	0.604818	0	0.549656	0	0.604818	0	0.549656	0	0	0	0	0	0	0	0	0	0	0	0	0	0	0	0	0	0	0	0	0	0	0	0
c.866A>T	p.Glu289Val	107.679	111.14	109.561	105.559	107.679	111.14	109.561	105.559	40.9351	36.7987	20.3418	25.6546	38.2321	40.1699	28.3613	37.9273	29.7401	21.3917	26.5309	20.9181	29.7401	21.3917	26.5309	20.9181	29.7401	21.3917	26.5309	20.9181	29.7401	21.3917	26.6737	33.6242
c.1168_1170delinsCAG	p.Trp390Gln	85.3129	100.03	95.1765	91.9487	85.3129	100.03	95.1765	91.9487	6.26267	5.10072	9.01055	8.20489	5.27204	4.70746	6.58353	6.97409	0	0	0	0	0	0	0	0	0	0	0	0	0	0	0	0
c.436_438delinsTCC	p.Thr146Ser	0.934492	0	NA	NA	0.934492	0	NA	NA	0	0	NA	NA	0	0	NA	NA	0	0	NA	NA	0	0	NA	NA	0	0	NA	NA	0	0	NA	NA
c.607_609delinsTTT	p.His203Phe	192.092	196.566	186.656	191.83	192.092	196.566	186.656	191.83	26.6855	28.6225	21.9582	25.711	15.8681	22.7474	16.5646	20.905	0	0	0	0	0	0	0	0	0	0	0	0	0	0	0	0
c.17C>T	p.Pro6Leu	763.75	622.437	614.081	570.84	763.75	622.437	614.081	570.84	581.989	473.402	509.327	459.47	514.101	490.121	439.826	430.917	127.989	135.865	65.8944	68.9964	127.989	135.865	65.8944	68.9964	127.989	135.865	65.8944	68.9964	127.989	135.865	72.6149	93.305
c.35C>T	p.Pro12Leu	257.181	249.741	222.97	225.594	257.181	249.741	222.97	225.594	196.32	138.756	120.339	135.943	196.961	182.123	133.362	137.76	165.874	164.281	119.237	102.045	165.874	164.281	119.237	102.045	165.874	164.281	119.237	102.045	165.874	164.281	128.993	114.542
c.1597_1599delinsGAT	p.Val533Asp	45.2486	41.1344	42.7234	41.2294	45.2486	41.1344	42.7234	41.2294	1.32985	1.82241	1.74873	4.00219	1.47412	1.42894	2.48841	2.70261	0	0	0	0	0	0	0	0	0	0	0	0	0	0	0	0
c.1393_1395delinsTCG	p.Leu465Ser	1.24261	0.869895	NA	NA	1.24261	0.869895	0	0	0	0	NA	NA	0	0.713283	0.641186	0	0	0	NA	NA	0	0	0	0	0	0	NA	NA	0	0	0	0
c.1384_1386delinsTGA	p.Gly462Ter	0	0.434947	NA	NA	0	0.434947	0	0	0	0	NA	NA	0	0	0	0.465064	0	0	NA	NA	0	0	0	0	0	0	NA	NA	0	0	0	0
c.1306_1308delinsCGT	p.Glu436Arg	24.2841	16.314	13.5778	13.6082	24.2841	16.314	13.5778	13.6082	30.2243	22.334	29.202	21.6175	27.2782	28.4414	25.4008	26.4171	0	0	0	0	0	0	0	0	0	0	0	0	0	0	0	0
c.892_894delinsCTT	p.Gln298Leu	42.9424	30.3051	32.8386	32.7402	42.9424	30.3051	32.8386	32.7402	74.1991	82.9852	82.8645	81.8586	88.682	102.339	88.082	99.5312	0	0	0	0	0	0	0	0	0	0	0	0	0	0	0	0
c.739_741delinsGGG	p.Lys247Gly	95.4512	101.657	107.407	103.239	95.4512	101.657	107.407	103.239	34.04	34.4881	24.4496	34.6261	13.9725	34.5839	14.3077	23.8695	0	0	0	0	0	0	0	0	0	0	0	0	0	0	0	0
c.1460T>C	p.Phe487Ser	137.88	137.383	93.7256	90.3849	137.88	137.383	93.7256	90.3849	125.515	144.329	92.8485	87.7912	129.547	125.636	125.426	130.594	131.157	137.929	110.418	104.084	131.157	137.929	110.418	104.084	131.157	137.929	110.418	104.084	131.157	137.929	126.15	117.584
c.1405_1407delinsCGG	p.Leu469Arg	31.6864	22.6173	21.9104	20.7011	31.6864	22.6173	21.9104	20.7011	28.2574	33.544	22.4227	26.5269	24.6271	32.811	21.8003	19.5327	0.780728	0	0.459308	0	0.780728	0	0.459308	0	0.780728	0	0.459308	0	0.780728	0	0.361946	0.292313
c.1555_1557delinsTGT	p.His519Cys	461.942	402.935	430.513	437.623	461.942	402.935	430.513	437.623	243.857	244.811	241.666	219.478	239.614	199.777	226.315	180.575	0	0	0	0	0	0	0	0	0	0	0	0	0	0	0	0
c.1435_1437delinsGAA	p.Val479Glu	14.29	16.528	12.3246	12.9382	14.29	16.528	12.3246	12.9382	1.6622	3.64608	0	0	2.11089	2.13985	0.320593	2.79038	0.780728	0	0	0.551914	0.780728	0	0	0.551914	0.780728	0	0	0.551914	0.780728	0	0	0.292313
c.717G>T	p.Glu239Asp	547.353	571.591	132.98	158.101	547.353	571.591	132.98	158.101	472.195	465.589	100.792	80.1052	420.996	469.139	216.705	208.005	431.502	402.688	51.6933	43.6573	431.502	402.688	51.6933	43.6573	431.502	402.688	51.6933	43.6573	431.502	402.688	178.158	147.908
c.883C>T	p.Gln295Ter	670.412	624.218	603.398	590.387	670.412	624.218	603.398	590.387	148.39	186.899	101.709	123.142	174.209	173.865	128.46	128.608	129.457	126.406	80.3097	77.617	129.457	126.406	80.3097	77.617	129.457	126.406	80.3097	77.617	129.457	126.406	94.1664	87.3409
c.823_825delinsTTT	p.Cys275Phe	23.516	22.3077	22.1282	19.0961	23.516	22.3077	22.1282	19.0961	3.07013	3.87355	1.45299	3.26514	3.96748	1.22656	1.66831	0	1.74942	0.972352	0	0	1.74942	0.972352	0	0	1.74942	0.972352	0	0	1.74942	0.972352	0	0
c.703A>G	p.Thr235Ala	126.771	128.205	114.795	107.229	126.771	128.205	114.795	107.229	147.507	122.864	106.281	118.349	128.182	136.08	122.821	119.726	124.415	126.051	100.925	120.057	124.415	126.051	100.925	120.057	124.415	126.051	100.925	120.057	124.415	126.051	113.373	107.533
c.1039_1041delinsTCG	p.Gly347Ser	45.5778	28.0971	41.0882	38.7578	45.5778	28.0971	41.0882	38.7578	4.35926	1.38245	1.01318	1.01747	3.15254	4.19246	1.44277	3.9966	0	0	0	0	0	0	0	0	0	0	0	0	0	0	0	0
c.685_687delinsCGA	p.Pro229Arg	0	0.453824	NA	NA	0	0.453824	0	0	0	0	NA	NA	0	0	0	0.37888	0.987418	0	NA	NA	0.987418	0	0	0	0.987418	0	NA	NA	0.987418	0	0	0.202892
c.1480_1482delinsTAA	p.Asp494Ter	0	0	NA	NA	NA	NA	NA	NA	0	0.913472	NA	NA	NA	NA	NA	NA	0	0	NA	NA	NA	NA	NA	NA	0	0	NA	NA	NA	NA	NA	NA
c.1216_1218delinsCTA	p.Lys406Leu	0.304689	0	NA	NA	0.304689	0	NA	NA	0	0	NA	NA	0	0	NA	NA	0	0	NA	NA	0	0	NA	NA	0	0	NA	NA	0	0	NA	NA
c.1582_1584delinsACG	p.Gln528Thr	26.9337	26.326	22.7488	18.6907	26.9337	26.326	22.7488	18.6907	34.576	44.9527	39.6378	34.3045	44.9606	35.7235	42.6585	31.6592	0	0	0	0	0	0	0	0	0	0	0	0	0	0	0	0
c.361_363delinsGGG	p.Arg121Gly	228.951	234.877	210.784	229.99	228.951	234.877	210.784	229.99	13.457	13.6285	9.77638	9.6247	14.2062	20.9071	13.8215	22.4045	0	0	0	0	0	0	0	0	0	0	0	0	0	0	0	0
c.1393_1395delinsTGT	p.Leu465Cys	106.243	102.213	127.811	113.856	106.243	102.213	127.811	113.856	102.225	106.466	100.515	95.6073	104.841	99.1463	80.9497	71.6198	0	0	0	0	0	0	0	0	0	0	0	0	0	0	0	0
c.469_471delinsCCA	p.Ala157Pro	0.95225	0	NA	NA	0.95225	0	NA	NA	0	0	NA	NA	0	0	NA	NA	0	0	NA	NA	0	0	NA	NA	0	0	NA	NA	0	0	NA	NA
[truncated: 20,545 more rows]

## Sheet: raw read counts highB6
HGVS Variant descriptor		pre-selection library relative read frequency (per 1M total reads)				post-selection library relative read frequency (per 1M total reads)				WT control for pre-selection relative read frequency (per 1M total reads)				WT control for selection relative read frequency (per 1M total reads)
[truncated: 22,056 more rows]

[truncated: 4 more sheets: experimental scores lowB6, experimental scores highB6, refined scores lowB6, refined scores highB6]
