# Supplementary material for: A proactive genotype-to-patient-phenotype map for cystathionine beta-synthase
Source: Genome Med. 2020 Jan 30;12:13. doi: 10.1186/s13073-020-0711-1 (PMC6993387; doi:10.1186/s13073-020-0711-1)
Supplement: Supplementary file 4 — Additional file 4: Table S2. Plasma CBS activity in vitamin B6 responder and non-responder. [file 13073_2020_711_MOESM4_ESM.xlsx]

## Sheet: Table S2
Table S2. Plasma CBS activity in vitamin B6 responders and non-responders.
patient_ID	genotype	vitamin B6 response	relative activity to median of controls
CZ-1	[p.A69fs*94]/[p.A69fs*94]	B6-nonresponder	0
CZ-2	[p.A69fs*94]/[p.A69fs*94]	B6-nonresponder	0
CZ-3	p.I278T/p.I278T	B6-responder	0.04
CZ-4	p.I278T/p.I278T	B6-responder	0.15
CZ-5	p.I278T/p.I278T	B6-responder	0
CZ-6	p.I278T/p.R336C	B6-responder	0.04
CZ-7	p.I278T/p.P145L	B6-responder	0.16
CZ-8	p.P49L/p.R336H	B6-responder	0.22
CZ-9	p.P49L/p.R336H	B6-responder	0.04
CZ-10	p.W409_G453del/p.D444N	B6-responder	0.06
E-1	p.T191M/p.T191M	B6-nonresponder	0.02
E-2	p.T191M/p.T191M	B6-nonresponder	0.04
E-3	p.T191M/p.T191M	B6-nonresponder	0.02
E-4	p.T191M/p.T191M	B6-nonresponder	0.03
E-5	p.T191M/p.T191M	B6-nonresponder	0
E-6	p.T191M/p.T191M	B6-nonresponder	0.01
E-7	p.T191M/p.T191M	B6-nonresponder	0.02
E-8	p.T191M/p.T191M	B6-nonresponder	0.01
E-9	p.T191M/p.T191M	B6-nonresponder	0.01
E-10	p.T191M/p.T191M	B6-nonresponder	0.02
E-11	p.T191M/p.T191M	B6-nonresponder	0.01
E-12	p.T191M/p.G85fsX101	B6-nonresponder	0.01
E-13	p.T191M/aberrant splicing	B6-nonresponder	0.04
E-16	delEx1 or 153del57/p.Q7fs	B6-nonresponder	0.01
E-17	No data	B6-nonresponder	0.01
E-18	No data	B6-nonresponder	0.03
E-19	No data	B6-nonresponder	0.01
E-20	No data	B6-nonresponder	0
E-21	No data	B6-nonresponder	0.02
Data was collected from Alcaide et al 2015
