# Supplementary material for: A proactive genotype-to-patient-phenotype map for cystathionine beta-synthase
Source: Genome Med. 2020 Jan 30;12:13. doi: 10.1186/s13073-020-0711-1 (PMC6993387; doi:10.1186/s13073-020-0711-1)
Supplement: Supplementary file 5 — Additional file 5: Table S3. Relative in vitro catalytic activity for 24 CBS missense variants expressed in E. coli and their corresponding high vitamin B6 VE map fitness scores. [file 13073_2020_711_MOESM5_ESM.xlsx]

## Sheet: Table S3
Table S3. Relative In-vitro catalytic activitiy for 24 CBS missense variants expressed in E. coli and their corresponding VE map fitness scores.
Variant	VE map fitness (high vitamin B6)	VE map fitness (low vitamin B6)	delta VE map	Relative CBS enzyme activity*
				No addition at 37ºC	AdoMet at 37ºC	AdoHcy at 37ºC
p.Cys165Tyr	0.0490677	0.0356797	0.013388	0.00770848	0.00113101	0.00470219
p.Ala114Val	0.678293	0.366957	0.311336	0.768746	0.571725	0.611285
p.Arg369Cys	0.965972	0.967696	-0.00172379	0.0175193	0.0120641	0.0125392
p.Thr191Met	0.0428325	0.0246033	0.0182292	0.00280308	0.000377003	0.00104493
p.Ser466Leu	0.772361	0.754283	0.0180783	2.42607	0.61263	1.84796
p.Gly148Arg	0.0130317	0.0279346	-0.0149029	0.00140154	0.000377003	0.0015674
p.Pro422Leu	0.96007	0.866068	0.0940023	0.459005	0.312535	0.350052
p.Pro49Leu	0.480185	0.0753464	0.404839	1.03714	0.966635	0.892894
p.Thr262Arg	0.0243131	0.0118931	0.0124199	0.00140154	0.000377003	0.00104493
p.Asn228Lys	0.0887737	0.020681	0.0680927	0.00140154	0.000377003	0.00104493
p.Glu144Lys	0.321589	0.11125	0.210339	0.00420463	0.00169651	0.00261233
p.Lys102Asn	0.966906	0.949223	0.0176824	0.0616678	0.0484449	0.0480669
p.Arg266Lys	0.918082	0.323944	0.594139	0.177295	0.154571	0.153605
p.Leu539Ser	0.276442	0.395687	-0.119245	0.00840925	0.00226202	0.00835946
p.Gly307Ser	0.073195	0.00303644	0.0701586	0.00210231	0.000377003	0.00208986
p.Arg439Gln	0.929188	0.814227	0.114961	1.17239	1.459	0.939394
p.Glu176Lys	0.726252	0.114459	0.611793	0.0343378	0.00508954	0.0229885
p.His65Arg	0.0468734	0.0428471	0.00402631	0.0392432	0.00829406	0.00992685
p.Gly305Arg	0.0310881	0.0196113	0.0114767	0.00140154	0.000377003	0.00104493
p.Glu302Lys	0.954404	0.789089	0.165315	0.95445	0.27804	0.586729
p.Asp444Asn	0.156206	0.186518	-0.0303125	1.6377	1.54194	1.63845
p.Ile278Thr	0.0651384	0.34315	-0.278011	0.00280308	0.00113101	0.00208986
p.Arg125Gln	0.970593	0.401676	0.568917	0.0161177	0.0152686	0.0141066
p.Val180Ala	0.749914	0.5468	0.203114	0.091801	0.0461828	0.113375
*The relative CBS enzyme activity is calculated as variant activity divided by wild type activity.
Data on mutant enzymes expressed in E.coli taken from Kožich et al. 2010, reference 18
