# Supplementary material for: A proactive genotype-to-patient-phenotype map for cystathionine beta-synthase
Source: Genome Med. 2020 Jan 30;12:13. doi: 10.1186/s13073-020-0711-1 (PMC6993387; doi:10.1186/s13073-020-0711-1)
Supplement: Supplementary file 6 — Additional file 6: Table S4. Log likelihood ratios of pathogenicity and delta scores. [file 13073_2020_711_MOESM6_ESM.xlsx]

## Sheet: Table S4
Table S4: Log likelihood ratios of pathogenicity and delta scores derived from the CBS maps.
Variant					High Vit.B6		Low Vit.B6		log2 Likelihood Ratio		Delta (B6-remediability)
HGVS	type	pos	wt aa	mut aa	score	stderr	score	stderr	LLR	95% CI	delta	stderr	95% CI	flags
p.Pro2Ala	substitution	2	Pro	Ala	0.909753	0.103391	0.987955	0.0980603	-10.4301	[-15.00;-6.52]	-0.0782016	0.0998688	[-0.27;0.12]	refined
p.Pro2Arg	substitution	2	Pro	Arg	0.949784	0.103866	0.770406	0.0647496	-6.04096	[-8.51;-3.77]	0.179378	0.0799441	[0.02;0.34]	refined
p.Pro2Asn	substitution	2	Pro	Asn	0.860364	0.0941264	0.664594	0.0574552	-4.13829	[-6.17;-2.24]	0.19577	0.0717913	[0.06;0.34]	refined
p.Pro2Asp	substitution	2	Pro	Asp	0.862182	0.0942812	0.612458	0.0420951	-3.24451	[-4.67;-1.88]	0.249724	0.0643764	[0.12;0.38]	refined
p.Pro2Cys	substitution	2	Pro	Cys	0.847318	0.100618	0.61674	0.0398516	-3.31695	[-4.67;-2.02]	0.230578	0.0665842	[0.10;0.36]	refined
p.Pro2Gln	substitution	2	Pro	Gln	0.842359	0.0956126	0.781616	0.0822605	-6.25035	[-9.46;-3.38]	0.0607424	0.0869393	[-0.11;0.23]	refined
p.Pro2Glu	substitution	2	Pro	Glu	0.895181	0.103432	0.740481	0.0669503	-5.48968	[-7.99;-3.19]	0.154701	0.0809587	[-0.00;0.31]	refined
p.Pro2Gly	substitution	2	Pro	Gly	0.861168	0.127328	0.848114	0.113759	-7.52705	[-12.32;-3.46]	0.0130532	0.118455	[-0.22;0.25]	refined
p.Pro2His	substitution	2	Pro	His	0.885838	0.355172	0.753967	0.335881	-5.73675	[-21.58;4.81]	0.131871	0.345662	[-0.55;0.81]	imputed
p.Pro2Ile	substitution	2	Pro	Ile	0.813944	0.104828	0.850668	0.157329	-7.57732	[-14.46;-2.08]	-0.0367239	0.142002	[-0.32;0.24]	refined
p.Pro2Leu	substitution	2	Pro	Leu	0.967587	0.0932252	0.837637	0.0687528	-7.3218	[-10.09;-4.81]	0.12995	0.0777707	[-0.02;0.28]	refined
p.Pro2Lys	substitution	2	Pro	Lys	0.835888	0.0981196	0.248232	0.181329	2.49102	[-3.10;8.05]	0.587657	0.158522	[0.28;0.90]	refined
p.Pro2Met	substitution	2	Pro	Met	0.940641	0.124634	0.681526	0.0630785	-4.43438	[-6.70;-2.34]	0.259114	0.0884901	[0.09;0.43]	refined
p.Pro2=	synonymous	2	Pro	NA	0.952506	0.0510291	0.948727	0.0460223	-9.58328	[-11.57;-7.73]	0.00377913	0.0477496	[-0.09;0.10]	refined
p.Pro2Phe	substitution	2	Pro	Phe	0.925256	0.125399	0.890465	0.144162	-8.3732	[-14.82;-3.17]	0.0347916	0.138191	[-0.24;0.31]	refined
p.Pro2Ser	substitution	2	Pro	Ser	0.809493	0.0872343	0.913113	0.0983068	-8.83706	[-13.14;-5.13]	-0.10362	0.0947598	[-0.29;0.08]	refined
p.Pro2Ter	nonsense	2	Pro	Ter	0	0.0625714	0	0.0571604	6.3004	[4.56;8.14]	0	0.0590192	[-0.12;0.12]	refined
p.Pro2Thr	substitution	2	Pro	Thr	0.84635	0.111382	0.935549	0.128932	-9.30469	[-15.21;-4.46]	-0.0891989	0.123359	[-0.33;0.15]	refined
p.Pro2Trp	substitution	2	Pro	Trp	0.818688	0.130555	0.506583	0.107905	-1.50167	[-5.08;1.78]	0.312105	0.115948	[0.08;0.54]	refined
p.Pro2Tyr	substitution	2	Pro	Tyr	0.567627	0.169111	0.31917	0.221587	1.41644	[-5.73;8.19]	0.248456	0.205588	[-0.15;0.65]	refined
p.Pro2Val	substitution	2	Pro	Val	0.764309	0.104135	0.54672	0.116851	-2.15214	[-6.14;1.44]	0.217589	0.112772	[-0.00;0.44]	refined
p.Ser3Ala	substitution	3	Ser	Ala	0.785847	0.100308	0.638309	0.150842	-3.68442	[-9.27;1.06]	0.147538	0.136098	[-0.12;0.41]	refined
p.Ser3Arg	substitution	3	Ser	Arg	0.935596	0.147325	0.948942	0.152546	-9.58783	[-16.80;-3.88]	-0.0133452	0.150826	[-0.31;0.28]	refined
p.Ser3Asn	substitution	3	Ser	Asn	0.902945	0.146097	0.608646	0.049067	-3.18016	[-4.85;-1.60]	0.294299	0.09338	[0.11;0.48]	refined
p.Ser3Asp	substitution	3	Ser	Asp	0.105603	0.466987	0.0978519	0.324949	4.77334	[-5.39;16.68]	0.00775104	0.378268	[-0.73;0.75]	refined
p.Ser3Cys	substitution	3	Ser	Cys	0.731119	0.0904411	0.666602	0.0803322	-4.17324	[-7.06;-1.54]	0.0645172	0.0838374	[-0.10;0.23]	refined
p.Ser3Gln	substitution	3	Ser	Gln	0.669948	0.355172	0.576573	0.335881	-2.64378	[-16.44;7.63]	0.0933748	0.345662	[-0.58;0.77]	imputed
p.Ser3Glu	substitution	3	Ser	Glu	0.851986	0.355172	0.624532	0.335881	-3.4492	[-17.76;6.84]	0.227454	0.345662	[-0.45;0.90]	imputed
p.Ser3Gly	substitution	3	Ser	Gly	0.733851	0.177586	0.640578	0.118752	-3.72332	[-8.03;0.06]	0.0932738	0.141116	[-0.18;0.37]	refined
p.Ser3His	substitution	3	Ser	His	0.761831	0.177586	0.618827	0.118752	-3.35231	[-7.60;0.39]	0.143004	0.141116	[-0.13;0.42]	refined
p.Ser3Ile	substitution	3	Ser	Ile	0.0612218	0.338019	0.08919	0.285296	4.90653	[-3.86;15.09]	-0.0279682	0.303889	[-0.62;0.57]	refined
p.Ser3Leu	substitution	3	Ser	Leu	0.839016	0.107612	0.983725	0.142161	-10.3375	[-17.19;-4.85]	-0.144709	0.131656	[-0.40;0.11]	refined
p.Ser3Lys	substitution	3	Ser	Lys	0.832988	0.355172	0.607417	0.335881	-3.15943	[-17.29;7.12]	0.225571	0.345662	[-0.45;0.90]	imputed
p.Ser3Met	substitution	3	Ser	Met	0.769769	0.140422	0.732487	0.043283	-5.34426	[-6.93;-3.84]	0.0372822	0.0884403	[-0.14;0.21]	refined
p.Ser3=	synonymous	3	Ser	NA	0.866598	0.0332554	0.800858	0.0287195	-6.61359	[-7.71;-5.56]	0.0657394	0.030307	[0.01;0.13]	refined
p.Ser3Phe	substitution	3	Ser	Phe	0.896245	0.161939	0.880803	0.149289	-8.17776	[-14.83;-2.84]	0.0154424	0.153622	[-0.29;0.32]	refined
p.Ser3Pro	substitution	3	Ser	Pro	0.739625	0.123563	0.0910156	0.282573	4.87843	[-3.80;14.94]	0.64861	0.241498	[0.18;1.12]	refined
p.Ser3Ter	nonsense	3	Ser	Ter	0	0.111944	0	0.0834603	6.3004	[3.77;9.02]	0	0.0939197	[-0.18;0.18]	refined
p.Ser3Thr	substitution	3	Ser	Thr	0.623122	0.195591	0.654143	0.17441	-3.95701	[-10.61;1.52]	-0.0310212	0.181745	[-0.39;0.33]	refined
p.Ser3Trp	substitution	3	Ser	Trp	0.0630187	0.330247	0.097179	0.303308	4.78367	[-4.61;15.71]	-0.0341603	0.312546	[-0.65;0.58]	refined
p.Ser3Tyr	substitution	3	Ser	Tyr	0.712953	0.355172	0.580674	0.335881	-2.71187	[-16.55;7.56]	0.132279	0.345662	[-0.55;0.81]	imputed
p.Ser3Val	substitution	3	Ser	Val	0.842211	0.1288	0.771616	0.118059	-6.06348	[-10.76;-2.05]	0.0705946	0.121745	[-0.17;0.31]	refined
p.Glu4Ala	substitution	4	Glu	Ala	0.790155	0.355172	0.609734	0.335881	-3.19852	[-17.35;7.08]	0.180421	0.345662	[-0.50;0.86]	imputed
p.Glu4Arg	substitution	4	Glu	Arg	0.513974	0.175365	0.125231	0.284596	4.3542	[-4.46;14.27]	0.388743	0.253471	[-0.11;0.89]	refined
p.Glu4Asn	substitution	4	Glu	Asn	0.845941	0.355172	0.740239	0.335881	-5.48527	[-21.16;5.02]	0.105702	0.345662	[-0.57;0.78]	imputed
p.Glu4Asp	substitution	4	Glu	Asp	0.906563	0.355172	0.684792	0.335881	-4.49183	[-19.49;5.88]	0.221771	0.345662	[-0.46;0.90]	imputed
p.Glu4Cys	substitution	4	Glu	Cys	0.979038	0.163368	0.894076	0.152909	-8.44663	[-15.35;-2.94]	0.0849619	0.156473	[-0.22;0.39]	refined
p.Glu4Gln	substitution	4	Glu	Gln	0.946287	0.355172	0.864147	0.335881	-7.84421	[-25.15;3.13]	0.0821398	0.345662	[-0.60;0.76]	imputed
p.Glu4Gly	substitution	4	Glu	Gly	0.776176	0.117881	0.634306	0.0579231	-3.61588	[-5.62;-1.73]	0.14187	0.0828778	[-0.02;0.30]	refined
p.Glu4His	substitution	4	Glu	His	0.794836	0.158371	0.666399	0.10436	-4.1697	[-7.98;-0.79]	0.128437	0.124984	[-0.12;0.37]	refined
p.Glu4Ile	substitution	4	Glu	Ile	0.747841	0.355172	0.607417	0.335881	-3.15943	[-17.29;7.12]	0.140424	0.345662	[-0.54;0.82]	imputed
p.Glu4Leu	substitution	4	Glu	Leu	0.69099	0.0890299	0.587167	0.0972419	-2.81997	[-6.18;0.23]	0.103823	0.0945838	[-0.08;0.29]	refined
p.Glu4Lys	substitution	4	Glu	Lys	0.948705	0.355172	0.862899	0.335881	-7.81939	[-25.11;3.15]	0.0858058	0.345662	[-0.59;0.76]	imputed
p.Glu4Met	substitution	4	Glu	Met	0.108211	0.335032	0.0687147	0.279106	5.22267	[-3.30;15.28]	0.0394959	0.298913	[-0.55;0.63]	refined
p.Glu4=	synonymous	4	Glu	NA	NA	NA	NA	NA	NA	[NA;NA]	NA	NA	[NA;NA]	imputed
p.Glu4Phe	substitution	4	Glu	Phe	0.194574	0.305125	0.130154	0.372083	4.27911	[-7.75;18.13]	0.0644193	0.351185	[-0.62;0.75]	refined
p.Glu4Pro	substitution	4	Glu	Pro	0.755919	0.175566	0.710988	0.168114	-4.95686	[-11.61;0.46]	0.0449307	0.170635	[-0.29;0.38]	refined
p.Glu4Ser	substitution	4	Glu	Ser	0.874603	0.147022	0.842687	0.15521	-7.42053	[-14.16;-2.02]	0.0319157	0.15253	[-0.27;0.33]	refined
p.Glu4Ter	nonsense	4	Glu	Ter	NA	NA	NA	NA	NA	[NA;NA]	NA	NA	[NA;NA]	imputed
p.Glu4Thr	substitution	4	Glu	Thr	0.259758	0.315922	0.139585	0.305653	4.13544	[-5.46;14.86]	0.120172	0.309114	[-0.49;0.73]	refined
p.Glu4Trp	substitution	4	Glu	Trp	0.811872	0.152813	0.718525	0.137853	-5.09206	[-10.45;-0.58]	0.0933471	0.143014	[-0.19;0.37]	refined
p.Glu4Tyr	substitution	4	Glu	Tyr	0.93939	0.253555	0.663194	0.187329	-4.11395	[-11.38;1.77]	0.276196	0.211719	[-0.14;0.69]	refined
p.Glu4Val	substitution	4	Glu	Val	0.797665	0.106913	0.65883	0.0880501	-4.03818	[-7.20;-1.18]	0.138834	0.0947558	[-0.05;0.32]	refined
p.Thr5Ala	substitution	5	Thr	Ala	0.103093	0.455755	0.0834879	0.310379	4.99438	[-4.62;16.35]	0.0196049	0.365323	[-0.70;0.74]	refined
p.Thr5Arg	substitution	5	Thr	Arg	0.716062	0.355172	0.584418	0.335881	-2.77416	[-16.66;7.50]	0.131644	0.345662	[-0.55;0.81]	imputed
p.Thr5Asn	substitution	5	Thr	Asn	0.83506	0.177586	0.673204	0.118752	-4.28847	[-8.69;-0.45]	0.161857	0.141116	[-0.11;0.44]	refined
p.Thr5Asp	substitution	5	Thr	Asp	0.0589176	0.284825	0.0785447	0.27615	5.07065	[-3.37;14.93]	-0.0196271	0.279072	[-0.57;0.53]	refined
p.Thr5Cys	substitution	5	Thr	Cys	0.648187	0.355172	0.497415	0.335881	-1.35465	[-14.38;8.98]	0.150772	0.345662	[-0.53;0.83]	imputed
p.Thr5Gln	substitution	5	Thr	Gln	0.634542	0.355172	0.523623	0.335881	-1.77642	[-15.05;8.52]	0.11092	0.345662	[-0.57;0.79]	imputed
p.Thr5Glu	substitution	5	Thr	Glu	0.708808	0.355172	0.581387	0.335881	-2.72372	[-16.57;7.55]	0.127421	0.345662	[-0.55;0.80]	imputed
p.Thr5Gly	substitution	5	Thr	Gly	0.671454	0.138587	0.503637	0.0752324	-1.45437	[-3.90;0.85]	0.167817	0.100873	[-0.03;0.37]	refined
p.Thr5His	substitution	5	Thr	His	0.384801	0.355172	0.274915	0.335881	2.08763	[-9.26;13.22]	0.109886	0.345662	[-0.57;0.79]	imputed
p.Thr5Ile	substitution	5	Thr	Ile	0.816026	0.120456	0.735822	0.092174	-5.40483	[-8.91;-2.29]	0.0802042	0.102473	[-0.12;0.28]	refined
p.Thr5Leu	substitution	5	Thr	Leu	0.183697	0.289675	0.0680874	0.270186	5.23239	[-3.00;14.91]	0.11561	0.276835	[-0.43;0.66]	refined
p.Thr5Lys	substitution	5	Thr	Lys	0.661831	0.355172	0.607952	0.335881	-3.16845	[-17.30;7.11]	0.0538792	0.345662	[-0.62;0.73]	imputed
p.Thr5Met	substitution	5	Thr	Met	0.169638	0.55743	0.152954	0.388682	3.93218	[-8.87;18.37]	0.0166837	0.451986	[-0.87;0.90]	refined
p.Thr5=	synonymous	5	Thr	NA	0.902046	0.0324692	0.798004	0.0198549	-6.5594	[-7.31;-5.83]	0.104042	0.0247836	[0.06;0.15]	refined
p.Thr5Phe	substitution	5	Thr	Phe	0.717962	0.355172	0.602246	0.335881	-3.07242	[-17.14;7.20]	0.115716	0.345662	[-0.56;0.79]	imputed
p.Thr5Pro	substitution	5	Thr	Pro	0.625389	0.355172	0.583348	0.335881	-2.75635	[-16.63;7.52]	0.0420404	0.345662	[-0.64;0.72]	imputed
p.Thr5Ser	substitution	5	Thr	Ser	0.924128	0.182995	0.800479	0.134659	-6.60639	[-12.16;-1.99]	0.123649	0.152483	[-0.18;0.42]	refined
p.Thr5Ter	nonsense	5	Thr	Ter	NA	NA	NA	NA	NA	[NA;NA]	NA	NA	[NA;NA]	imputed
p.Thr5Trp	substitution	5	Thr	Trp	0.509845	0.355172	0.432519	0.335881	-0.328609	[-12.79;10.14]	0.0773254	0.345662	[-0.60;0.75]	imputed
p.Thr5Tyr	substitution	5	Thr	Tyr	0.941412	0.264248	0.891188	0.276113	-8.38789	[-22.21;0.95]	0.0502244	0.272215	[-0.48;0.58]	refined
p.Thr5Val	substitution	5	Thr	Val	0.0569938	0.327106	0.0791009	0.296683	5.06206	[-4.07;15.83]	-0.0221072	0.307159	[-0.62;0.58]	refined
p.Pro6Ala	substitution	6	Pro	Ala	0.694409	0.0844279	0.412779	0.129441	-0.0209895	[-4.17;3.84]	0.28163	0.116387	[0.05;0.51]	refined
p.Pro6Arg	substitution	6	Pro	Arg	0.0826002	0.366762	0.120909	0.318965	4.42021	[-5.59;15.87]	-0.0383084	0.335654	[-0.70;0.62]	refined
p.Pro6Asn	substitution	6	Pro	Asn	0.697582	0.355172	0.603494	0.118752	-3.0934	[-7.29;0.63]	0.0940877	0.162946	[-0.23;0.41]	refined
p.Pro6Asp	substitution	6	Pro	Asp	0.723489	0.355172	0.617044	0.335881	-3.3221	[-17.55;6.96]	0.106445	0.345662	[-0.57;0.78]	imputed
p.Pro6Cys	substitution	6	Pro	Cys	0.457513	0.355172	0.589053	0.335881	-2.85145	[-16.78;7.42]	-0.13154	0.345662	[-0.81;0.55]	imputed
p.Pro6Gln	substitution	6	Pro	Gln	0.715635	0.151915	0.564463	0.105613	-2.44349	[-6.06;0.83]	0.151172	0.122999	[-0.09;0.39]	refined
p.Pro6Glu	substitution	6	Pro	Glu	0.696028	0.177586	0.603494	0.335881	-3.0934	[-17.18;7.18]	0.0925332	0.218616	[-0.34;0.52]	imputed
p.Pro6Gly	substitution	6	Pro	Gly	0.701209	0.355172	0.597076	0.335881	-2.98564	[-17.00;7.29]	0.104133	0.345662	[-0.57;0.78]	imputed
p.Pro6His	substitution	6	Pro	His	0.509845	0.355172	0.356748	0.335881	0.843004	[-11.03;11.57]	0.153096	0.345662	[-0.52;0.83]	imputed
p.Pro6Ile	substitution	6	Pro	Ile	0.0796047	0.355506	0.0825542	0.256775	5.00877	[-2.80;14.01]	-0.00294947	0.293401	[-0.58;0.57]	refined
p.Pro6Leu	substitution	6	Pro	Leu	0.983578	0.168941	0.916231	0.131848	-8.90155	[-14.86;-4.02]	0.0673473	0.145268	[-0.22;0.35]	refined
p.Pro6Lys	substitution	6	Pro	Lys	0.654404	0.355172	0.425031	0.118752	-0.211701	[-4.02;3.34]	0.229373	0.162946	[-0.09;0.55]	refined
p.Pro6Met	substitution	6	Pro	Met	0.794144	0.154554	0.595899	0.0662469	-2.96592	[-5.22;-0.86]	0.198245	0.104346	[-0.01;0.40]	refined
p.Pro6=	synonymous	6	Pro	NA	0.981474	0.0409149	0.80475	0.0494164	-6.68765	[-8.60;-4.90]	0.176724	0.0467547	[0.09;0.27]	refined
p.Pro6Phe	substitution	6	Pro	Phe	0.509845	0.355172	0.342485	0.335881	1.06113	[-10.71;11.85]	0.167359	0.345662	[-0.51;0.84]	imputed
p.Pro6Ser	substitution	6	Pro	Ser	0.825986	0.0966656	0.7225	0.0585944	-5.16364	[-7.32;-3.16]	0.103486	0.0735093	[-0.04;0.25]	refined
p.Pro6Ter	nonsense	6	Pro	Ter	0.401794	0.148324	0	0.137101	6.3004	[2.18;10.94]	0.401794	0.140942	[0.13;0.68]	refined
p.Pro6Thr	substitution	6	Pro	Thr	0.0928294	0.418284	0.653771	0.335881	-3.95057	[-18.59;6.37]	-0.560941	0.403153	[-1.35;0.23]	imputed
p.Pro6Trp	substitution	6	Pro	Trp	0.198695	0.170278	0.051413	0.192308	5.49141	[-0.26;12.05]	0.147282	0.185256	[-0.22;0.51]	refined
p.Pro6Tyr	substitution	6	Pro	Tyr	0.746354	0.255585	0.693008	0.35587	-4.63686	[-20.91;6.37]	0.0533459	0.325889	[-0.59;0.69]	refined
p.Pro6Val	substitution	6	Pro	Val	0.116594	0.314626	0.107902	0.30137	4.61918	[-4.74;15.38]	0.00869251	0.305852	[-0.59;0.61]	refined
p.Gln7Ala	substitution	7	Gln	Ala	0.728747	0.156083	0.645675	0.132882	-3.81091	[-8.69;0.41]	0.0830729	0.14104	[-0.19;0.36]	refined
p.Gln7Arg	substitution	7	Gln	Arg	0.52604	0.210322	0.0503557	0.266334	5.50789	[-2.57;15.13]	0.475684	0.249067	[-0.01;0.96]	refined
p.Gln7Asn	substitution	7	Gln	Asn	0.746256	0.0885223	0.547508	0.0560631	-2.16503	[-4.01;-0.41]	0.198748	0.0686108	[0.06;0.33]	refined
p.Gln7Asp	substitution	7	Gln	Asp	0.588442	0.144006	0.604269	0.0229431	-3.10644	[-3.87;-2.36]	-0.0158276	0.0852263	[-0.18;0.15]	refined
p.Gln7Cys	substitution	7	Gln	Cys	0.858039	0.109143	0.759461	0.118295	-5.83805	[-10.50;-1.84]	0.0985771	0.115325	[-0.13;0.32]	refined
p.Gln7Glu	substitution	7	Gln	Glu	0.884629	0.355172	0.694598	0.335881	-4.66502	[-19.78;5.73]	0.190031	0.345662	[-0.49;0.87]	imputed
p.Gln7Gly	substitution	7	Gln	Gly	0.706513	0.0942248	0.461452	0.116262	-0.783063	[-4.57;2.71]	0.245061	0.109411	[0.03;0.46]	refined
p.Gln7His	substitution	7	Gln	His	0.929361	0.355172	0.705652	0.335881	-4.86151	[-20.11;5.55]	0.223709	0.345662	[-0.45;0.90]	imputed
p.Gln7Ile	substitution	7	Gln	Ile	0.868912	0.355172	0.207677	0.422411	3.10359	[-11.50;18.66]	0.661234	0.415477	[-0.15;1.48]	refined
p.Gln7Leu	substitution	7	Gln	Leu	0.727508	0.0866813	0.145904	0.211492	4.03932	[-2.38;10.94]	0.581604	0.179788	[0.23;0.93]	refined
p.Gln7Lys	substitution	7	Gln	Lys	0.841278	0.355172	0.692815	0.335881	-4.63345	[-19.73;5.76]	0.148463	0.345662	[-0.53;0.83]	imputed
p.Gln7Met	substitution	7	Gln	Met	0.179012	0.349025	0.0727827	0.292613	5.1597	[-3.82;15.79]	0.106229	0.31255	[-0.51;0.72]	refined
p.Gln7=	synonymous	7	Gln	NA	0.91603	0.0348878	0.657948	0.0178786	-4.02289	[-4.64;-3.42]	0.258082	0.024876	[0.21;0.31]	refined
p.Gln7Phe	substitution	7	Gln	Phe	0.891138	0.236144	0.686713	0.190089	-4.52567	[-12.04;1.49]	0.204425	0.206584	[-0.20;0.61]	refined
p.Gln7Pro	substitution	7	Gln	Pro	0.957933	0.245386	0.625305	0.128263	-3.46235	[-8.10;0.58]	0.332628	0.176179	[-0.01;0.68]	refined
p.Gln7Ser	substitution	7	Gln	Ser	0.242768	0.52487	0.63202	0.118752	-3.57682	[-7.86;0.19]	-0.389252	0.318168	[-1.01;0.23]	refined
p.Gln7Ter	nonsense	7	Gln	Ter	NA	NA	NA	NA	NA	[NA;NA]	NA	NA	[NA;NA]	refined
p.Gln7Thr	substitution	7	Gln	Thr	0.827979	0.355172	0.623997	0.335881	-3.4401	[-17.75;6.85]	0.203982	0.345662	[-0.47;0.88]	imputed
p.Gln7Trp	substitution	7	Gln	Trp	0.16647	0.294332	0.06461	0.242979	5.28629	[-2.06;13.82]	0.10186	0.261221	[-0.41;0.61]	refined
p.Gln7Tyr	substitution	7	Gln	Tyr	0.823919	0.133938	0.76304	0.141459	-5.90423	[-11.60;-1.17]	0.0608788	0.138998	[-0.21;0.33]	refined
p.Gln7Val	substitution	7	Gln	Val	0.911542	0.118111	0.951012	0.138436	-9.63186	[-16.11;-4.40]	-0.0394695	0.132009	[-0.30;0.22]	refined
p.Ala8Arg	substitution	8	Ala	Arg	0.896279	0.23996	0.695946	0.221045	-4.68892	[-13.72;2.27]	0.200333	0.227524	[-0.25;0.65]	refined
p.Ala8Asn	substitution	8	Ala	Asn	0.848532	0.355172	0.603494	0.335881	-3.0934	[-17.18;7.18]	0.245038	0.345662	[-0.43;0.92]	imputed
p.Ala8Asp	substitution	8	Ala	Asp	0.708808	0.355172	0.578178	0.335881	-2.67041	[-16.49;7.60]	0.13063	0.345662	[-0.55;0.81]	imputed
p.Ala8Cys	substitution	8	Ala	Cys	0.107583	0.445615	0.192814	0.458816	3.32827	[-12.81;20.89]	-0.0852306	0.454458	[-0.98;0.81]	refined
p.Ala8Gln	substitution	8	Ala	Gln	0.747668	0.355172	0.670708	0.335881	-4.24485	[-19.08;6.10]	0.0769606	0.345662	[-0.60;0.75]	imputed
p.Ala8Glu	substitution	8	Ala	Glu	0.746632	0.177586	0.670708	0.118752	-4.24485	[-8.64;-0.41]	0.0759243	0.141116	[-0.20;0.35]	refined
p.Ala8Gly	substitution	8	Ala	Gly	0.750604	0.355172	0.400855	0.285253	0.163937	[-9.82;8.93]	0.349749	0.293844	[-0.23;0.93]	refined
p.Ala8His	substitution	8	Ala	His	0.738342	0.355172	0.661259	0.335881	-4.08031	[-18.81;6.25]	0.0770833	0.345662	[-0.60;0.75]	imputed
p.Ala8Ile	substitution	8	Ala	Ile	0.764594	0.355172	0.618827	0.118752	-3.35231	[-7.60;0.39]	0.145767	0.162946	[-0.17;0.47]	refined
p.Ala8Leu	substitution	8	Ala	Leu	0.934388	0.155191	0.916759	0.16785	-8.91249	[-16.74;-2.83]	0.0176291	0.163739	[-0.30;0.34]	refined
p.Ala8Lys	substitution	8	Ala	Lys	0.746632	0.355172	0.637369	0.335881	-3.6683	[-18.12;6.64]	0.109264	0.345662	[-0.57;0.79]	imputed
p.Ala8Met	substitution	8	Ala	Met	0.746632	0.355172	0.185663	0.450929	3.43642	[-12.28;20.67]	0.560969	0.441316	[-0.30;1.43]	refined
p.Ala8=	synonymous	8	Ala	NA	0.94925	0.0763203	0.990375	0.0823929	-10.4833	[-14.28;-7.15]	-0.0411248	0.0804197	[-0.20;0.12]	refined
p.Ala8Phe	substitution	8	Ala	Phe	0.648877	0.355172	0.528615	0.335881	-1.85729	[-15.18;8.44]	0.120263	0.345662	[-0.56;0.80]	imputed
p.Ala8Pro	substitution	8	Ala	Pro	0.0669114	0.369168	0.0607904	0.276417	5.34556	[-3.08;15.34]	0.00612106	0.310428	[-0.60;0.61]	refined
p.Ala8Ser	substitution	8	Ala	Ser	0.0781712	0.38401	0.15008	0.408624	3.97584	[-9.63;19.43]	-0.0719091	0.400587	[-0.86;0.71]	refined
p.Ala8Ter	nonsense	8	Ala	Ter	0.148262	0.148019	0	0.0914024	6.3004	[3.54;9.30]	0.148262	0.113458	[-0.07;0.37]	refined
p.Ala8Thr	substitution	8	Ala	Thr	0.767012	0.355172	0.600842	0.0552034	-3.04882	[-4.92;-1.28]	0.16617	0.129326	[-0.09;0.42]	refined
p.Ala8Trp	substitution	8	Ala	Trp	0.151321	0.41811	0.125127	0.345753	4.35579	[-6.65;17.00]	0.0261943	0.371441	[-0.70;0.75]	refined
p.Ala8Tyr	substitution	8	Ala	Tyr	0.912605	0.187386	0.571995	0.134885	-2.56792	[-7.30;1.59]	0.34061	0.154382	[0.04;0.64]	refined
p.Ala8Val	substitution	8	Ala	Val	0.953223	0.158121	0.858371	0.0951929	-7.72952	[-11.71;-4.26]	0.094852	0.119897	[-0.14;0.33]	refined
p.Glu9Ala	substitution	9	Glu	Ala	0.932335	0.232978	0.901533	0.210775	-8.59887	[-18.66;-1.21]	0.0308017	0.218427	[-0.40;0.46]	refined
p.Glu9Arg	substitution	9	Glu	Arg	0.666941	0.0940735	0.492725	0.0868078	-1.27966	[-4.11;1.36]	0.174217	0.0892954	[-0.00;0.35]	refined
p.Glu9Asn	substitution	9	Glu	Asn	0.75285	0.355172	0.762525	0.335881	-5.89469	[-21.85;4.68]	-0.00967477	0.345662	[-0.69;0.67]	imputed
p.Glu9Asp	substitution	9	Glu	Asp	0.878904	0.177584	0.900213	0.182992	-8.57186	[-17.10;-2.07]	-0.0213095	0.181207	[-0.38;0.33]	refined
p.Glu9Cys	substitution	9	Glu	Cys	0.909957	0.319398	0.848693	0.275855	-7.53844	[-20.88;1.59]	0.0612635	0.291094	[-0.51;0.63]	refined
p.Glu9Gln	substitution	9	Glu	Gln	0.174205	0.441763	0.88358	0.335881	-8.23379	[-25.81;2.84]	-0.709375	0.422714	[-1.54;0.12]	imputed
p.Glu9Gly	substitution	9	Glu	Gly	0.883669	0.147017	0.641983	0.0892026	-3.74745	[-6.92;-0.87]	0.241686	0.111846	[0.02;0.46]	refined
p.Glu9His	substitution	9	Glu	His	0.741796	0.355172	0.607595	0.335881	-3.16244	[-17.29;7.12]	0.134201	0.345662	[-0.54;0.81]	imputed
p.Glu9Ile	substitution	9	Glu	Ile	0.730225	0.355172	0.124908	0.365564	4.35914	[-7.40;17.95]	0.605317	0.364424	[-0.11;1.32]	refined
p.Glu9Leu	substitution	9	Glu	Leu	0.111282	0.459998	0.233741	0.297314	2.7099	[-6.91;12.52]	-0.122459	0.35981	[-0.83;0.58]	refined
p.Glu9Lys	substitution	9	Glu	Lys	0.873057	0.355172	0.840435	0.118752	-7.37647	[-12.37;-3.16]	0.032622	0.162946	[-0.29;0.35]	refined
p.Glu9Met	substitution	9	Glu	Met	0.103533	0.436388	0.118983	0.348818	4.44963	[-6.65;17.29]	-0.0154496	0.380255	[-0.76;0.73]	refined
p.Glu9=	synonymous	9	Glu	NA	NA	NA	NA	NA	NA	[NA;NA]	NA	NA	[NA;NA]	imputed
p.Glu9Phe	substitution	9	Glu	Phe	0.657168	0.355172	0.572295	0.335881	-2.57288	[-16.33;7.70]	0.084873	0.345662	[-0.59;0.76]	imputed
p.Glu9Pro	substitution	9	Glu	Pro	0.918392	0.195725	0.598149	0.144742	-3.00364	[-8.20;1.49]	0.320242	0.163512	[-0.00;0.64]	refined
p.Glu9Ser	substitution	9	Glu	Ser	0.393341	0.299281	0.138595	0.38561	4.15051	[-8.45;18.58]	0.254745	0.359146	[-0.45;0.96]	refined
p.Glu9Ter	nonsense	9	Glu	Ter	0	0.12957	0	0.108477	6.3004	[3.03;9.90]	0	0.115935	[-0.23;0.23]	refined
p.Glu9Thr	substitution	9	Glu	Thr	0.718998	0.355172	0.590658	0.335881	-2.87824	[-16.83;7.39]	0.12834	0.345662	[-0.55;0.81]	imputed
p.Glu9Trp	substitution	9	Glu	Trp	0.193249	0.430827	0.158942	0.395985	3.84128	[-9.29;18.58]	0.0343069	0.40793	[-0.77;0.83]	refined
p.Glu9Tyr	substitution	9	Glu	Tyr	0.0797204	0.41031	0.121641	0.390601	4.40902	[-8.31;19.26]	-0.0419207	0.397279	[-0.82;0.74]	refined
p.Glu9Val	substitution	9	Glu	Val	0.839695	0.11876	0.696359	0.0796034	-4.69624	[-7.61;-2.05]	0.143336	0.0944764	[-0.04;0.33]	refined
p.Val10Ala	substitution	10	Val	Ala	0.862728	0.121395	0.513476	0.190026	-1.61257	[-8.28;4.11]	0.349252	0.170251	[0.02;0.68]	refined
p.Val10Arg	substitution	10	Val	Arg	0.679481	0.143347	0.661198	0.0292414	-4.07926	[-5.09;-3.10]	0.0182825	0.0861367	[-0.15;0.19]	refined
p.Val10Asn	substitution	10	Val	Asn	0.880063	0.175878	0.698596	0.0878669	-4.73592	[-7.98;-1.82]	0.181467	0.12433	[-0.06;0.43]	refined
p.Val10Asp	substitution	10	Val	Asp	0.271856	0.179097	0.0676712	0.218828	5.23883	[-1.34;12.77]	0.204185	0.206436	[-0.20;0.61]	refined
p.Val10Cys	substitution	10	Val	Cys	0.774258	0.143707	0.761002	0.15065	-5.86652	[-11.97;-0.85]	0.0132565	0.148372	[-0.28;0.30]	refined
p.Val10Gln	substitution	10	Val	Gln	0.425896	0.176693	0.496331	0.158877	-1.3373	[-6.74;3.45]	-0.0704351	0.165029	[-0.39;0.25]	refined
p.Val10Glu	substitution	10	Val	Glu	0.601606	0.170269	0.644345	0.0727979	-3.78803	[-6.35;-1.42]	-0.042739	0.114878	[-0.27;0.18]	refined
p.Val10Gly	substitution	10	Val	Gly	0.879753	0.124334	0.691462	0.0880099	-4.60951	[-7.84;-1.70]	0.188292	0.101572	[-0.01;0.39]	refined
p.Val10His	substitution	10	Val	His	0.0558022	0.322905	0.0493123	0.228982	5.52415	[-1.37;13.56]	0.00648987	0.264028	[-0.51;0.52]	refined
p.Val10Ile	substitution	10	Val	Ile	0.863472	0.0945852	0.914323	0.0789735	-8.86205	[-12.27;-5.84]	-0.0508504	0.0844985	[-0.22;0.11]	refined
p.Val10Leu	substitution	10	Val	Leu	0.958929	0.105894	0.922289	0.0821402	-9.02732	[-12.61;-5.87]	0.0366399	0.0907516	[-0.14;0.21]	refined
p.Val10Lys	substitution	10	Val	Lys	0.891392	0.150683	0.748956	0.0893805	-5.6447	[-9.07;-2.60]	0.142436	0.113553	[-0.08;0.36]	refined
p.Val10Met	substitution	10	Val	Met	0.916009	0.103031	0.972947	0.096941	-10.103	[-14.56;-6.28]	-0.0569382	0.0990125	[-0.25;0.14]	refined
p.Val10=	synonymous	10	Val	NA	0.906249	0.0631238	0.981316	0.0514452	-10.2849	[-12.58;-8.17]	-0.0750669	0.0556112	[-0.18;0.03]	refined
p.Val10Phe	substitution	10	Val	Phe	0.891101	0.110196	0.964229	0.106445	-9.91475	[-14.81;-5.77]	-0.0731286	0.10771	[-0.28;0.14]	refined
p.Val10Pro	substitution	10	Val	Pro	0.651111	0.129556	0.392975	0.19982	0.285827	[-6.31;6.28]	0.258136	0.179481	[-0.09;0.61]	refined
p.Val10Ser	substitution	10	Val	Ser	0.941679	0.177989	0.972588	0.133149	-10.0952	[-16.41;-4.97]	-0.0309097	0.149597	[-0.32;0.26]	refined
p.Val10Ter	nonsense	10	Val	Ter	0	0.0564619	0	0.0438788	6.3004	[4.96;7.70]	0	0.0484378	[-0.09;0.09]	refined
p.Val10Thr	substitution	10	Val	Thr	0.738629	0.0987687	0.72523	0.0953275	-5.21289	[-8.82;-2.02]	0.0133997	0.0964882	[-0.18;0.20]	refined
p.Val10Trp	substitution	10	Val	Trp	0.688735	0.0914019	0.682717	0.0781793	-4.45531	[-7.29;-1.87]	0.00601819	0.0828217	[-0.16;0.17]	refined
p.Val10Tyr	substitution	10	Val	Tyr	0.764316	0.0911145	0.785684	0.0861253	-6.32673	[-9.71;-3.32]	-0.0213675	0.0878198	[-0.19;0.15]	refined
p.Gly11Ala	substitution	11	Gly	Ala	0.850584	0.105462	0.899319	0.134125	-8.55357	[-14.54;-3.65]	-0.048735	0.125301	[-0.29;0.20]	refined
p.Gly11Arg	substitution	11	Gly	Arg	0.863492	0.173671	0.588658	0.0591973	-2.84485	[-4.84;-0.96]	0.274834	0.111311	[0.06;0.49]	refined
p.Gly11Asn	substitution	11	Gly	Asn	0.731434	0.355172	0.615261	0.335881	-3.29191	[-17.50;6.99]	0.116172	0.345662	[-0.56;0.79]	imputed
p.Gly11Asp	substitution	11	Gly	Asp	0.154778	0.548677	0.613657	0.335881	-3.26477	[-17.46;7.02]	-0.458879	0.513226	[-1.46;0.55]	imputed
p.Gly11Cys	substitution	11	Gly	Cys	0.507599	0.177586	0.502763	0.335881	-1.44035	[-14.51;8.88]	0.00483589	0.218616	[-0.42;0.43]	imputed
p.Gly11Gln	substitution	11	Gly	Gln	0.0481556	0.285651	0.050724	0.220725	5.50215	[-1.13;13.19]	-0.00256841	0.244292	[-0.48;0.48]	refined
p.Gly11Glu	substitution	11	Gly	Glu	0.758377	0.355172	0.613657	0.335881	-3.26477	[-17.46;7.02]	0.14472	0.345662	[-0.53;0.82]	imputed
p.Gly11His	substitution	11	Gly	His	0.69171	0.355172	0.498306	0.335881	-1.36892	[-14.40;8.96]	0.193404	0.345662	[-0.48;0.87]	imputed
p.Gly11Ile	substitution	11	Gly	Ile	0.0569509	0.305361	0.0674258	0.254519	5.24264	[-2.47;14.25]	-0.0104749	0.272523	[-0.54;0.52]	refined
p.Gly11Leu	substitution	11	Gly	Leu	0.708969	0.0660552	0.302622	0.125341	1.66784	[-2.18;5.41]	0.406347	0.109216	[0.19;0.62]	refined
p.Gly11Lys	substitution	11	Gly	Lys	0.677814	0.102927	0.395012	0.218691	0.254335	[-7.05;6.84]	0.282801	0.188189	[-0.09;0.65]	refined
p.Gly11Met	substitution	11	Gly	Met	0.133043	0.23724	0.059925	0.225303	5.359	[-1.42;13.19]	0.0731181	0.229351	[-0.38;0.52]	refined
p.Gly11=	synonymous	11	Gly	NA	0.873446	0.0506598	NA	NA	NA	[NA;NA]	NA	NA	[NA;NA]	imputed
p.Gly11Phe	substitution	11	Gly	Phe	0.156888	0.320906	0.135134	0.32059	4.20322	[-5.91;15.62]	0.0217545	0.320695	[-0.61;0.65]	refined
p.Gly11Pro	substitution	11	Gly	Pro	0.0948587	0.398997	0.117277	0.335996	4.4757	[-6.14;16.73]	-0.0224181	0.358229	[-0.72;0.68]	refined
p.Gly11Ser	substitution	11	Gly	Ser	0.881126	0.120668	0.921551	0.128769	-9.01195	[-14.84;-4.22]	-0.0404245	0.126126	[-0.29;0.21]	refined
p.Gly11Ter	nonsense	11	Gly	Ter	0	0.0794795	0	0.0760547	6.3004	[3.99;8.77]	0	0.0772132	[-0.15;0.15]	refined
p.Gly11Thr	substitution	11	Gly	Thr	0.671675	0.355172	0.528971	0.335881	-1.86308	[-15.19;8.43]	0.142704	0.345662	[-0.53;0.82]	imputed
p.Gly11Trp	substitution	11	Gly	Trp	0.515717	0.355172	0.523444	0.335881	-1.77354	[-15.04;8.53]	-0.00772771	0.345662	[-0.69;0.67]	imputed
p.Gly11Tyr	substitution	11	Gly	Tyr	0.929803	0.316511	0.736213	0.236746	-5.41195	[-15.52;2.13]	0.19359	0.266005	[-0.33;0.71]	refined
p.Gly11Val	substitution	11	Gly	Val	0.56958	0.137975	0.600107	0.335881	-3.03648	[-17.08;7.24]	-0.0305271	0.194404	[-0.41;0.35]	imputed
p.Pro12Ala	substitution	12	Pro	Ala	0.790155	0.177586	0.200286	0.47222	3.2153	[-13.63;21.39]	0.58987	0.398965	[-0.19;1.37]	refined
p.Pro12Arg	substitution	12	Pro	Arg	0.947091	0.179478	0.918666	0.214126	-8.95202	[-19.35;-1.38]	0.0284254	0.203234	[-0.37;0.43]	refined
p.Pro12Asn	substitution	12	Pro	Asn	0.729879	0.355172	0.632198	0.335881	-3.57986	[-17.98;6.72]	0.0976808	0.345662	[-0.58;0.78]	imputed
p.Pro12Asp	substitution	12	Pro	Asp	0.236505	0.26235	0.0928121	0.312452	4.85079	[-4.85;16.23]	0.143693	0.296693	[-0.44;0.73]	refined
p.Pro12Cys	substitution	12	Pro	Cys	0.148275	0.37804	0.105944	0.337628	4.64917	[-5.99;17.08]	0.0423303	0.351615	[-0.65;0.73]	refined
p.Pro12Gln	substitution	12	Pro	Gln	0.747323	0.355172	0.607773	0.335881	-3.16544	[-17.30;7.11]	0.13955	0.345662	[-0.54;0.82]	imputed
p.Pro12Glu	substitution	12	Pro	Glu	0.731261	0.355172	0.56552	0.335881	-2.46092	[-16.15;7.81]	0.165741	0.345662	[-0.51;0.84]	imputed
p.Pro12Gly	substitution	12	Pro	Gly	0.57658	0.132265	0.316489	0.205276	1.45722	[-5.10;7.70]	0.260091	0.184183	[-0.10;0.62]	refined
p.Pro12His	substitution	12	Pro	His	0.851661	0.167318	0.641594	0.0862523	-3.74076	[-6.80;-0.96]	0.210067	0.119546	[-0.02;0.44]	refined
p.Pro12Ile	substitution	12	Pro	Ile	0.228885	0.356984	0.168939	0.426726	3.68967	[-10.81;19.86]	0.0599463	0.404816	[-0.73;0.85]	refined
p.Pro12Leu	substitution	12	Pro	Leu	0.0471498	0.296118	0.0919502	0.284199	4.86405	[-3.87;14.99]	-0.0448004	0.288227	[-0.61;0.52]	refined
p.Pro12Lys	substitution	12	Pro	Lys	0.719344	0.355172	0.601533	0.335881	-3.06044	[-17.12;7.22]	0.11781	0.345662	[-0.56;0.80]	imputed
p.Pro12Met	substitution	12	Pro	Met	0.697582	0.355172	0.508806	0.18323	-1.5374	[-7.92;3.98]	0.188776	0.209426	[-0.22;0.60]	refined
p.Pro12=	synonymous	12	Pro	NA	NA	NA	NA	NA	NA	[NA;NA]	NA	NA	[NA;NA]	imputed
p.Pro12Phe	substitution	12	Pro	Phe	0.296061	0.200618	0.066316	0.264067	5.25984	[-2.77;14.68]	0.229745	0.244752	[-0.25;0.71]	refined
p.Pro12Ser	substitution	12	Pro	Ser	0.842743	0.110921	0.709511	0.0774903	-4.93043	[-7.79;-2.33]	0.133232	0.0900239	[-0.04;0.31]	refined
p.Pro12Ter	nonsense	12	Pro	Ter	NA	NA	NA	NA	NA	[NA;NA]	NA	NA	[NA;NA]	imputed
p.Pro12Thr	substitution	12	Pro	Thr	0.724698	0.355172	0.619718	0.335881	-3.36743	[-17.63;6.92]	0.104979	0.345662	[-0.57;0.78]	imputed
p.Pro12Trp	substitution	12	Pro	Trp	0.639316	0.0871107	0.43522	0.0821274	-0.370844	[-2.97;2.10]	0.204096	0.0838214	[0.04;0.37]	refined
p.Pro12Tyr	substitution	12	Pro	Tyr	0.696891	0.355172	0.406668	0.118752	0.0738665	[-3.70;3.61]	0.290223	0.162946	[-0.03;0.61]	refined
p.Pro12Val	substitution	12	Pro	Val	0.767764	0.136766	0.312516	0.204836	1.5176	[-5.01;7.75]	0.455247	0.184951	[0.09;0.82]	refined
p.Thr13Ala	substitution	13	Thr	Ala	0.915785	0.158805	0.852969	0.159837	-7.62268	[-14.64;-2.04]	0.0628162	0.159494	[-0.25;0.38]	refined
p.Thr13Arg	substitution	13	Thr	Arg	0.0511499	0.303012	0.0711343	0.271666	5.18521	[-3.10;14.90]	-0.0199844	0.282501	[-0.57;0.53]	refined
p.Thr13Asn	substitution	13	Thr	Asn	0.782211	0.177586	0.674808	0.118752	-4.31654	[-8.72;-0.48]	0.107402	0.141116	[-0.17;0.38]	refined
p.Thr13Asp	substitution	13	Thr	Asp	0.633679	0.355172	0.522196	0.335881	-1.75335	[-15.01;8.55]	0.111482	0.345662	[-0.57;0.79]	imputed
p.Thr13Cys	substitution	13	Thr	Cys	0.125209	0.473993	0.0879939	0.292606	4.92494	[-4.08;15.44]	0.0372155	0.363275	[-0.67;0.75]	refined
p.Thr13Gln	substitution	13	Thr	Gln	0.651123	0.355172	0.52184	0.335881	-1.74758	[-15.00;8.55]	0.129283	0.345662	[-0.55;0.81]	imputed
p.Thr13Glu	substitution	13	Thr	Glu	0.655959	0.355172	0.52184	0.335881	-1.74758	[-15.00;8.55]	0.134119	0.345662	[-0.54;0.81]	imputed
p.Thr13Gly	substitution	13	Thr	Gly	0.741278	0.355172	0.633268	0.335881	-3.59814	[-18.01;6.70]	0.10801	0.345662	[-0.57;0.79]	imputed
p.Thr13His	substitution	13	Thr	His	0.540242	0.355172	0.371189	0.335881	0.621473	[-11.36;11.29]	0.169053	0.345662	[-0.51;0.85]	imputed
p.Thr13Ile	substitution	13	Thr	Ile	0.716926	0.177586	0.586201	0.335881	-2.80386	[-16.70;7.47]	0.130725	0.218616	[-0.30;0.56]	imputed
p.Thr13Leu	substitution	13	Thr	Leu	0.741278	0.177586	0.633268	0.118752	-3.59814	[-7.88;0.17]	0.10801	0.141116	[-0.17;0.38]	refined
p.Thr13Lys	substitution	13	Thr	Lys	0.640242	0.355172	0.52701	0.335881	-1.83128	[-15.13;8.46]	0.113232	0.345662	[-0.56;0.79]	imputed
p.Thr13Met	substitution	13	Thr	Met	0.602073	0.355172	0.503655	0.118752	-1.45466	[-5.42;2.15]	0.0984177	0.162946	[-0.22;0.42]	refined
p.Thr13=	synonymous	13	Thr	NA	0.824818	0.0376919	0.697444	0.0436957	-4.71549	[-6.28;-3.23]	0.127373	0.0417904	[0.05;0.21]	refined
p.Thr13Phe	substitution	13	Thr	Phe	0.618135	0.355172	0.479765	0.335881	-1.07314	[-13.94;9.29]	0.13837	0.345662	[-0.54;0.82]	imputed
p.Thr13Pro	substitution	13	Thr	Pro	0.672884	0.177586	0.598859	0.118752	-3.01554	[-7.20;0.70]	0.0740253	0.141116	[-0.20;0.35]	refined
p.Thr13Ser	substitution	13	Thr	Ser	0.070421	0.366995	0.103058	0.344512	4.69343	[-6.19;17.47]	-0.0326367	0.352166	[-0.72;0.66]	refined
p.Thr13Ter	nonsense	13	Thr	Ter	NA	NA	NA	NA	NA	[NA;NA]	NA	NA	[NA;NA]	refined
p.Thr13Trp	substitution	13	Thr	Trp	0.0466828	0.244535	0.0397016	0.163837	5.67425	[0.78;11.18]	0.00698117	0.194493	[-0.37;0.39]	refined
p.Thr13Tyr	substitution	13	Thr	Tyr	0.0644846	0.323044	0.128531	0.331837	4.30385	[-6.20;16.28]	-0.0640467	0.328932	[-0.71;0.58]	refined
p.Thr13Val	substitution	13	Thr	Val	0.67133	0.177586	0.567659	0.335881	-2.49623	[-16.20;7.78]	0.103671	0.218616	[-0.32;0.53]	imputed
p.Gly14Ala	substitution	14	Gly	Ala	0.103623	0.451766	0.244855	0.353542	2.54204	[-9.35;14.61]	-0.141231	0.389049	[-0.90;0.62]	refined
p.Gly14Arg	substitution	14	Gly	Arg	0.368117	0.236069	0.363927	0.185452	0.732968	[-5.25;6.29]	0.0041896	0.203727	[-0.40;0.40]	refined
p.Gly14Asn	substitution	14	Gly	Asn	0.708808	0.355172	0.592084	0.335881	-2.90208	[-16.86;7.37]	0.116724	0.345662	[-0.56;0.79]	imputed
p.Gly14Asp	substitution	14	Gly	Asp	0.870431	0.104613	0.768273	0.0978613	-6.00129	[-9.83;-2.64]	0.102158	0.100162	[-0.09;0.30]	refined
p.Gly14Cys	substitution	14	Gly	Cys	0.15118	0.548145	0.191902	0.471092	3.34204	[-13.37;21.56]	-0.0407222	0.498103	[-1.02;0.94]	refined
p.Gly14Gln	substitution	14	Gly	Gln	0.760622	0.355172	0.722945	0.335881	-5.17166	[-20.63;5.29]	0.0376765	0.345662	[-0.64;0.72]	imputed
p.Gly14Glu	substitution	14	Gly	Glu	0.687565	0.177586	0.619897	0.118752	-3.37045	[-7.62;0.38]	0.0676682	0.141116	[-0.21;0.34]	refined
p.Gly14His	substitution	14	Gly	His	0.784283	0.355172	0.731146	0.335881	-5.31995	[-20.88;5.16]	0.0531369	0.345662	[-0.62;0.73]	imputed
p.Gly14Ile	substitution	14	Gly	Ile	0.790328	0.355172	0.72562	0.335881	-5.21993	[-20.71;5.24]	0.0647086	0.345662	[-0.61;0.74]	imputed
p.Gly14Leu	substitution	14	Gly	Leu	0.837447	0.147282	0.761513	0.159292	-5.87597	[-12.38;-0.59]	0.0759339	0.155392	[-0.23;0.38]	refined
p.Gly14Lys	substitution	14	Gly	Lys	0.669085	0.355172	0.54163	0.335881	-2.06899	[-15.51;8.21]	0.127455	0.345662	[-0.55;0.80]	imputed
p.Gly14Met	substitution	14	Gly	Met	0.773748	0.355172	0.724728	0.335881	-5.20383	[-20.69;5.26]	0.0490197	0.345662	[-0.63;0.73]	imputed
p.Gly14=	synonymous	14	Gly	NA	NA	NA	NA	NA	NA	[NA;NA]	NA	NA	[NA;NA]	imputed
p.Gly14Phe	substitution	14	Gly	Phe	0.719516	0.355172	0.603494	0.335881	-3.0934	[-17.18;7.18]	0.116022	0.345662	[-0.56;0.79]	imputed
p.Gly14Pro	substitution	14	Gly	Pro	0.786701	0.355172	0.731146	0.335881	-5.31995	[-20.88;5.16]	0.0555548	0.345662	[-0.62;0.73]	imputed
p.Gly14Ser	substitution	14	Gly	Ser	0.349248	0.297657	0.30849	0.308451	1.57877	[-8.84;11.47]	0.0407586	0.304895	[-0.56;0.64]	refined
p.Gly14Ter	nonsense	14	Gly	Ter	NA	NA	NA	NA	NA	[NA;NA]	NA	NA	[NA;NA]	imputed
p.Gly14Thr	substitution	14	Gly	Thr	0.75924	0.355172	0.722945	0.335881	-5.17166	[-20.63;5.29]	0.0362948	0.345662	[-0.64;0.71]	imputed
p.Gly14Trp	substitution	14	Gly	Trp	0.577893	0.355172	0.503833	0.335881	-1.45752	[-14.54;8.86]	0.0740598	0.345662	[-0.60;0.75]	imputed
p.Gly14Tyr	substitution	14	Gly	Tyr	0.77513	0.355172	0.72562	0.335881	-5.21993	[-20.71;5.24]	0.04951	0.345662	[-0.63;0.73]	imputed
p.Gly14Val	substitution	14	Gly	Val	0.697237	0.355172	0.658228	0.335881	-4.02773	[-18.72;6.30]	0.0390088	0.345662	[-0.64;0.72]	imputed
p.Cys15Ala	substitution	15	Cys	Ala	0.74266	0.177586	0.189262	0.439618	3.38198	[-11.85;19.99]	0.553398	0.373303	[-0.18;1.29]	refined
p.Cys15Arg	substitution	15	Cys	Arg	0.273528	0.248812	0.0747705	0.257316	5.12896	[-2.69;14.21]	0.198757	0.254513	[-0.30;0.70]	refined
p.Cys15Asn	substitution	15	Cys	Asn	0.0663025	0.356075	0.080752	0.277091	5.03658	[-3.44;14.92]	-0.0144495	0.305695	[-0.61;0.58]	refined
p.Cys15Asp	substitution	15	Cys	Asp	0.928135	0.208994	0.812444	0.183562	-6.83467	[-14.80;-0.64]	0.115691	0.192413	[-0.26;0.49]	refined
p.Cys15Gln	substitution	15	Cys	Gln	0.533506	0.355172	0.290248	0.335881	1.85547	[-9.58;12.91]	0.243258	0.345662	[-0.43;0.92]	imputed
p.Cys15Glu	substitution	15	Cys	Glu	0.907727	0.21263	0.591485	0.055745	-2.89207	[-4.77;-1.11]	0.316242	0.130928	[0.06;0.57]	refined
p.Cys15Gly	substitution	15	Cys	Gly	0.754251	0.0975956	0.482177	0.129659	-1.11151	[-5.41;2.80]	0.272074	0.119928	[0.04;0.51]	refined
p.Cys15His	substitution	15	Cys	His	0.823921	0.140885	0.590747	0.142989	-2.87973	[-7.98;1.55]	0.233174	0.142291	[-0.05;0.51]	refined
p.Cys15Ile	substitution	15	Cys	Ile	0.807945	0.355172	0.121682	0.369619	4.4084	[-7.49;18.22]	0.686263	0.368042	[-0.04;1.41]	refined
p.Cys15Leu	substitution	15	Cys	Leu	0.750677	0.0841687	0.668012	0.0803389	-4.19782	[-7.09;-1.57]	0.0826648	0.0816354	[-0.08;0.24]	refined
p.Cys15Lys	substitution	15	Cys	Lys	0.848187	0.355172	0.732929	0.335881	-5.35228	[-20.94;5.13]	0.115257	0.345662	[-0.56;0.79]	imputed
p.Cys15Met	substitution	15	Cys	Met	0.688774	0.355172	0.346586	0.335881	0.998483	[-10.80;11.77]	0.342188	0.345662	[-0.34;1.02]	imputed
p.Cys15=	synonymous	15	Cys	NA	0.983503	0.0250751	0.969505	0.0279557	-10.0285	[-11.24;-8.87]	0.0139989	0.0270296	[-0.04;0.07]	refined
p.Cys15Phe	substitution	15	Cys	Phe	0.849951	0.152398	0.731879	0.109725	-5.33322	[-9.55;-1.67]	0.118072	0.125571	[-0.13;0.36]	refined
p.Cys15Pro	substitution	15	Cys	Pro	0.722625	0.355172	0.194403	0.451742	3.30422	[-12.52;20.48]	0.528222	0.442055	[-0.34;1.39]	refined
p.Cys15Ser	substitution	15	Cys	Ser	0.575647	0.122478	0.267811	0.122788	2.19509	[-1.53;5.87]	0.307836	0.122685	[0.07;0.55]	refined
p.Cys15Ter	nonsense	15	Cys	Ter	0.95063	0.204303	0.655847	0.293774	-3.98649	[-16.36;5.05]	0.294782	0.267299	[-0.23;0.82]	refined
p.Cys15Thr	substitution	15	Cys	Thr	0.773402	0.355172	0.535033	0.335881	-1.96154	[-15.34;8.33]	0.238369	0.345662	[-0.44;0.92]	imputed
p.Cys15Trp	substitution	15	Cys	Trp	0.698003	0.163631	0.534261	0.200889	-1.94899	[-9.15;4.12]	0.163742	0.189286	[-0.21;0.53]	refined
p.Cys15Tyr	substitution	15	Cys	Tyr	0.785474	0.09867	0.629648	0.132499	-3.53633	[-8.35;0.64]	0.155826	0.122267	[-0.08;0.40]	refined
p.Cys15Val	substitution	15	Cys	Val	0.54145	0.172615	0.370574	0.174471	0.630931	[-4.98;5.85]	0.170877	0.173855	[-0.17;0.51]	refined
p.Pro16Ala	substitution	16	Pro	Ala	0.501583	0.0461134	0.333803	0.0746485	1.19362	[-1.08;3.41]	0.16778	0.0665112	[0.04;0.30]	refined
p.Pro16Arg	substitution	16	Pro	Arg	0.0430593	0.244092	0.0445181	0.19057	5.59896	[-0.10;12.12]	-0.00145886	0.209933	[-0.41;0.41]	refined
p.Pro16Asn	substitution	16	Pro	Asn	0.434834	0.259992	0.178733	0.446545	3.54131	[-11.92;20.62]	0.256101	0.394293	[-0.52;1.03]	refined
p.Pro16Asp	substitution	16	Pro	Asp	0.268429	0.446185	0.414795	0.15678	-0.0523205	[-5.16;4.63]	-0.146365	0.287658	[-0.71;0.42]	refined
p.Pro16Cys	substitution	16	Pro	Cys	0.0861564	0.345735	0.0708551	0.226246	5.18953	[-1.63;13.00]	0.0153013	0.271972	[-0.52;0.55]	refined
p.Pro16Gln	substitution	16	Pro	Gln	0.2981	0.355172	0.248173	0.335881	2.49191	[-8.70;13.79]	0.0499276	0.345662	[-0.63;0.73]	imputed
p.Pro16Glu	substitution	16	Pro	Glu	0.689292	0.355172	0.491888	0.335881	-1.26629	[-14.24;9.07]	0.197404	0.345662	[-0.48;0.87]	imputed
p.Pro16Gly	substitution	16	Pro	Gly	0.758504	0.281463	0.477699	0.193385	-1.04033	[-7.70;4.76]	0.280805	0.226581	[-0.16;0.72]	refined
p.Pro16His	substitution	16	Pro	His	0.406908	0.355172	0.37315	0.335881	0.591331	[-11.40;11.26]	0.0337582	0.345662	[-0.64;0.71]	imputed
p.Pro16Ile	substitution	16	Pro	Ile	0.807559	0.185323	0.696133	0.109736	-4.69223	[-8.80;-1.09]	0.111426	0.139557	[-0.16;0.38]	refined
p.Pro16Leu	substitution	16	Pro	Leu	0.855832	0.256385	0.834228	0.249819	-7.25536	[-18.93;1.03]	0.0216045	0.252027	[-0.47;0.52]	refined
p.Pro16Lys	substitution	16	Pro	Lys	0.801159	0.206397	0.757425	0.235662	-5.80047	[-16.03;1.78]	0.0437343	0.226328	[-0.40;0.49]	refined
p.Pro16Met	substitution	16	Pro	Met	0.673175	0.0653612	0.544382	0.125593	-2.11393	[-6.42;1.73]	0.128792	0.109269	[-0.09;0.34]	refined
p.Pro16=	synonymous	16	Pro	NA	0.870589	0.0457092	0.830688	0.0342079	-7.18655	[-8.52;-5.92]	0.0399019	0.0384261	[-0.04;0.12]	refined
p.Pro16Phe	substitution	16	Pro	Phe	0.0907152	0.417055	0.103123	0.332729	4.69243	[-5.76;16.92]	-0.0124078	0.363021	[-0.72;0.70]	refined
p.Pro16Ser	substitution	16	Pro	Ser	0.0854227	0.352388	0.147437	0.183255	4.016	[-1.50;9.88]	-0.0620146	0.252549	[-0.56;0.43]	refined
p.Pro16Ter	nonsense	16	Pro	Ter	NA	NA	NA	NA	NA	[NA;NA]	NA	NA	[NA;NA]	imputed
p.Pro16Thr	substitution	16	Pro	Thr	0.292119	0.209577	0.383709	0.0990583	0.428807	[-2.67;3.38]	-0.0915895	0.145542	[-0.38;0.19]	refined
p.Pro16Trp	substitution	16	Pro	Trp	0.133426	0.491315	0.146134	0.375253	4.03582	[-8.19;17.89]	-0.0127075	0.41754	[-0.83;0.81]	refined
p.Pro16Tyr	substitution	16	Pro	Tyr	0.855239	0.245408	0.733562	0.151411	-5.36376	[-11.38;-0.40]	0.121678	0.188039	[-0.25;0.49]	refined
p.Pro16Val	substitution	16	Pro	Val	0.0482707	0.260631	0.068312	0.228075	5.22891	[-1.64;13.13]	-0.0200413	0.23942	[-0.49;0.45]	refined
p.His17Ala	substitution	17	His	Ala	0.733396	0.0517588	0.111784	0.222659	4.55973	[-2.18;12.03]	0.621612	0.18424	[0.26;0.98]	refined
p.His17Arg	substitution	17	His	Arg	0.355566	0.299919	0.419239	0.190663	-0.121457	[-6.46;5.58]	-0.0636732	0.232849	[-0.52;0.39]	refined
p.His17Asn	substitution	17	His	Asn	0.668806	0.161552	0.137851	0.267451	4.16183	[-4.09;13.29]	0.530954	0.237458	[0.07;1.00]	refined
p.His17Asp	substitution	17	His	Asp	0.769603	0.355172	0.198261	0.415707	3.2459	[-10.99;18.56]	0.571341	0.409423	[-0.23;1.37]	refined
p.His17Cys	substitution	17	His	Cys	0.0990881	0.428949	0.0842932	0.281521	4.98196	[-3.65;15.04]	0.0147949	0.337888	[-0.65;0.68]	refined
p.His17Gln	substitution	17	His	Gln	0.878929	0.355172	0.6133	0.335881	-3.25874	[-17.45;7.02]	0.265629	0.345662	[-0.41;0.94]	imputed
p.His17Glu	substitution	17	His	Glu	0.765621	0.238343	0.660546	0.118752	-4.06793	[-8.43;-0.25]	0.105076	0.168337	[-0.22;0.44]	refined
p.His17Gly	substitution	17	His	Gly	0.833908	0.12733	0.798965	0.116979	-6.57764	[-11.33;-2.53]	0.0349427	0.120528	[-0.20;0.27]	refined
p.His17Ile	substitution	17	His	Ile	0.824861	0.109388	0.771751	0.09466	-6.066	[-9.77;-2.80]	0.0531095	0.0998112	[-0.14;0.25]	refined
p.His17Leu	substitution	17	His	Leu	0.886416	0.144595	0.964817	0.145029	-9.92739	[-16.83;-4.42]	-0.0784011	0.144885	[-0.36;0.21]	refined
p.His17Lys	substitution	17	His	Lys	0.0883418	0.401992	0.111047	0.341223	4.57101	[-6.22;17.13]	-0.022705	0.362613	[-0.73;0.69]	refined
p.His17Met	substitution	17	His	Met	0.550015	0.137562	0.121626	0.180509	4.40925	[-1.00;10.26]	0.42839	0.167422	[0.10;0.76]	refined
p.His17=	synonymous	17	His	NA	0.934308	0.0376554	0.852595	0.0343291	-7.61531	[-8.98;-6.32]	0.0817128	0.0354725	[0.01;0.15]	refined
p.His17Phe	substitution	17	His	Phe	0.502296	0.294949	0.292342	0.313853	1.82374	[-8.72;11.99]	0.209954	0.307681	[-0.39;0.81]	refined
p.His17Pro	substitution	17	His	Pro	0.854796	0.197773	0.387625	0.113997	0.36842	[-3.22;3.76]	0.467171	0.147314	[0.18;0.76]	refined
p.His17Ser	substitution	17	His	Ser	0.712947	0.100558	0.377025	0.146484	0.531736	[-4.13;4.90]	0.335922	0.13295	[0.08;0.60]	refined
p.His17Ter	nonsense	17	His	Ter	0.564719	0.192234	0.459516	0.157373	-0.752516	[-6.00;3.96]	0.105203	0.169791	[-0.23;0.44]	refined
p.His17Thr	substitution	17	His	Thr	0.780484	0.355172	0.531467	0.335881	-1.90359	[-15.25;8.39]	0.249016	0.345662	[-0.43;0.93]	imputed
p.His17Trp	substitution	17	His	Trp	0.800648	0.115284	0.821439	0.111937	-7.00759	[-11.62;-3.07]	-0.020791	0.113064	[-0.24;0.20]	refined
p.His17Tyr	substitution	17	His	Tyr	0.882453	0.0999291	0.838006	0.0730619	-7.32901	[-10.28;-4.67]	0.0444473	0.0829898	[-0.12;0.21]	refined
p.His17Val	substitution	17	His	Val	0.954425	0.167676	0.878978	0.145631	-8.14101	[-14.60;-2.93]	0.0754468	0.153332	[-0.23;0.38]	refined
p.Arg18Ala	substitution	18	Arg	Ala	0.912878	0.335536	0.853215	0.224701	-7.62754	[-18.07;-0.02]	0.0596634	0.266811	[-0.46;0.58]	refined
p.Arg18Asn	substitution	18	Arg	Asn	0.752159	0.355172	0.662685	0.335881	-4.10509	[-18.85;6.23]	0.0894739	0.345662	[-0.59;0.77]	imputed
p.Arg18Asp	substitution	18	Arg	Asp	0.81837	0.128348	0.857984	0.157623	-7.72184	[-14.66;-2.19]	-0.0396136	0.148507	[-0.33;0.25]	refined
p.Arg18Cys	substitution	18	Arg	Cys	0.176735	0.340042	0.220959	0.354627	2.90295	[-8.90;15.19]	-0.0442234	0.349833	[-0.73;0.64]	refined
p.Arg18Gln	substitution	18	Arg	Gln	0.89086	0.145353	0.914482	0.161618	-8.86535	[-16.35;-3.00]	-0.0236224	0.156385	[-0.33;0.28]	refined
p.Arg18Glu	substitution	18	Arg	Glu	0.800691	0.177586	0.730255	0.335881	-5.30379	[-20.86;5.17]	0.0704359	0.218616	[-0.36;0.50]	imputed
p.Arg18Gly	substitution	18	Arg	Gly	0.85645	0.1491	0.732223	0.103557	-5.33946	[-9.30;-1.87]	0.124228	0.120663	[-0.11;0.36]	refined
p.Arg18His	substitution	18	Arg	His	0.988442	0.107044	0.916769	0.0817103	-8.9127	[-12.45;-5.79]	0.0716729	0.0909426	[-0.11;0.25]	refined
p.Arg18Ile	substitution	18	Arg	Ile	0.79238	0.114087	0.674976	0.0649975	-4.31948	[-6.64;-2.17]	0.117404	0.0845878	[-0.05;0.28]	refined
p.Arg18Leu	substitution	18	Arg	Leu	0.692538	0.0906271	0.632687	0.0695436	-3.5882	[-6.01;-1.34]	0.0598512	0.0772138	[-0.09;0.21]	refined
p.Arg18Lys	substitution	18	Arg	Lys	0.95094	0.154055	0.920476	0.131555	-8.98961	[-14.95;-4.10]	0.0304639	0.139459	[-0.24;0.30]	refined
p.Arg18Met	substitution	18	Arg	Met	0.459586	0.222125	0.132937	0.315671	4.23669	[-5.69;15.45]	0.326649	0.287887	[-0.24;0.89]	refined
p.Arg18=	synonymous	18	Arg	NA	0.915745	0.0231309	0.793152	0.0174109	-6.46752	[-7.12;-5.83]	0.122593	0.0195048	[0.08;0.16]	refined
p.Arg18Phe	substitution	18	Arg	Phe	0.636247	0.154975	0.403429	0.196047	0.124069	[-6.36;6.00]	0.232818	0.183382	[-0.13;0.59]	refined
p.Arg18Pro	substitution	18	Arg	Pro	0.298263	0.544194	0.152101	0.436143	3.94513	[-10.85;20.79]	0.146161	0.4749	[-0.78;1.08]	refined
p.Arg18Ser	substitution	18	Arg	Ser	0.82982	0.156492	0.749114	0.0945009	-5.64759	[-9.28;-2.43]	0.0807068	0.118814	[-0.15;0.31]	refined
p.Arg18Ter	nonsense	18	Arg	Ter	0	0.0665066	0	0.0578508	6.3004	[4.54;8.16]	0	0.060873	[-0.12;0.12]	refined
p.Arg18Thr	substitution	18	Arg	Thr	0.781767	0.0829845	0.684514	0.0494333	-4.48694	[-6.25;-2.83]	0.0972524	0.0626465	[-0.03;0.22]	refined
p.Arg18Trp	substitution	18	Arg	Trp	0.915682	0.132414	0.850834	0.109623	-7.58059	[-12.19;-3.64]	0.0648483	0.117712	[-0.17;0.30]	refined
p.Arg18Tyr	substitution	18	Arg	Tyr	0.959591	0.229626	0.845157	0.173858	-7.46896	[-15.15;-1.47]	0.114434	0.194235	[-0.27;0.50]	refined
p.Arg18Val	substitution	18	Arg	Val	0.865189	0.146069	0.779732	0.11184	-6.21504	[-10.67;-2.38]	0.0854569	0.124301	[-0.16;0.33]	refined
p.Ser19Ala	substitution	19	Ser	Ala	0.901747	0.150222	0.96592	0.160757	-9.95114	[-17.71;-3.90]	-0.0641727	0.157324	[-0.37;0.24]	refined
p.Ser19Arg	substitution	19	Ser	Arg	0.17358	0.379926	0.262623	0.242694	2.27353	[-5.45;9.91]	-0.0890429	0.295604	[-0.67;0.49]	refined
p.Ser19Asn	substitution	19	Ser	Asn	0.269118	0.295058	0.141866	0.287987	4.10074	[-4.87;14.05]	0.127253	0.290363	[-0.44;0.70]	refined
p.Ser19Asp	substitution	19	Ser	Asp	0.673575	0.355172	0.528971	0.335881	-1.86308	[-15.19;8.43]	0.144604	0.345662	[-0.53;0.82]	imputed
p.Ser19Cys	substitution	19	Ser	Cys	0.16314	0.561204	0.200687	0.480623	3.20923	[-14.05;21.83]	-0.0375477	0.508903	[-1.03;0.96]	refined
p.Ser19Gln	substitution	19	Ser	Gln	0.779563	0.271434	0.537707	0.118752	-2.00506	[-6.04;1.63]	0.241856	0.184283	[-0.12;0.60]	refined
p.Ser19Glu	substitution	19	Ser	Glu	0.737133	0.177586	0.21059	0.479794	3.05958	[-14.26;21.52]	0.526543	0.404945	[-0.27;1.32]	refined
p.Ser19Gly	substitution	19	Ser	Gly	0.762349	0.355172	0.582457	0.118752	-2.74152	[-6.89;0.95]	0.179892	0.162946	[-0.14;0.50]	refined
p.Ser19His	substitution	19	Ser	His	0.557513	0.355172	0.499554	0.335881	-1.38891	[-14.43;8.94]	0.0579587	0.345662	[-0.62;0.74]	imputed
p.Ser19Ile	substitution	19	Ser	Ile	0.624143	0.130392	0.472737	0.132655	-0.961584	[-5.35;3.03]	0.151407	0.131905	[-0.11;0.41]	refined
p.Ser19Leu	substitution	19	Ser	Leu	0.255838	0.223646	0.131029	0.220687	4.26578	[-2.43;11.57]	0.124809	0.221677	[-0.31;0.56]	refined
p.Ser19Lys	substitution	19	Ser	Lys	0.818389	0.119072	0.764913	0.09353	-5.93893	[-9.57;-2.73]	0.0534765	0.102752	[-0.15;0.25]	refined
p.Ser19Met	substitution	19	Ser	Met	0.606218	0.355172	0.541986	0.335881	-2.07481	[-15.52;8.21]	0.0642315	0.345662	[-0.61;0.74]	imputed
p.Ser19=	synonymous	19	Ser	NA	0.9404	0.0225953	0.820112	0.0142239	-6.98202	[-7.52;-6.45]	0.120288	0.017466	[0.09;0.15]	refined
p.Ser19Phe	substitution	19	Ser	Phe	0.722453	0.355172	0.606169	0.335881	-3.13841	[-17.25;7.14]	0.116284	0.345662	[-0.56;0.79]	imputed
p.Ser19Pro	substitution	19	Ser	Pro	0.943532	0.162708	0.92432	0.151902	-9.06962	[-16.10;-3.48]	0.0192117	0.155587	[-0.29;0.32]	refined
p.Ser19Ter	nonsense	19	Ser	Ter	NA	NA	NA	NA	NA	[NA;NA]	NA	NA	[NA;NA]	imputed
p.Ser19Thr	substitution	19	Ser	Thr	0.113491	0.467662	0.136249	0.396484	4.18623	[-8.84;19.18]	-0.0227586	0.421547	[-0.85;0.80]	refined
p.Ser19Trp	substitution	19	Ser	Trp	0.873339	0.178713	0.914649	0.202355	-8.8688	[-18.57;-1.69]	-0.0413094	0.194793	[-0.42;0.34]	refined
p.Ser19Tyr	substitution	19	Ser	Tyr	0.668317	0.0950279	0.535402	0.0895562	-1.96754	[-4.96;0.80]	0.132915	0.0914165	[-0.05;0.31]	refined
p.Ser19Val	substitution	19	Ser	Val	0.104117	0.444198	0.078528	0.300032	5.07091	[-4.17;15.99]	0.0255886	0.35466	[-0.67;0.72]	refined
p.Gly20Ala	substitution	20	Gly	Ala	0.924007	0.355172	0.980318	0.135118	-10.2632	[-16.72;-5.04]	-0.0563111	0.17391	[-0.40;0.28]	refined
p.Gly20Arg	substitution	20	Gly	Arg	0.808996	0.175989	0.664376	0.133253	-4.13449	[-9.10;0.13]	0.14462	0.148868	[-0.15;0.44]	refined
p.Gly20Asn	substitution	20	Gly	Asn	0.725877	0.0302143	0.595293	0.335881	-2.95577	[-16.95;7.32]	0.130583	0.152622	[-0.17;0.43]	imputed
p.Gly20Asp	substitution	20	Gly	Asp	0.731088	0.355172	0.610269	0.335881	-3.20754	[-17.36;7.07]	0.120819	0.345662	[-0.56;0.80]	imputed
p.Gly20Cys	substitution	20	Gly	Cys	0.105634	0.441999	0.0955237	0.337124	4.8091	[-5.78;17.31]	0.0101107	0.375353	[-0.73;0.75]	refined
p.Gly20Gln	substitution	20	Gly	Gln	0.746459	0.177586	0.607417	0.335881	-3.15943	[-17.29;7.12]	0.139043	0.218616	[-0.29;0.57]	imputed
p.Gly20Glu	substitution	20	Gly	Glu	0.931471	0.183086	0.917372	0.148826	-8.92519	[-15.75;-3.47]	0.014099	0.161058	[-0.30;0.33]	refined
p.Gly20His	substitution	20	Gly	His	0.816235	0.355172	0.740952	0.335881	-5.49828	[-21.18;5.01]	0.0752828	0.345662	[-0.60;0.75]	imputed
p.Gly20Ile	substitution	20	Gly	Ile	0.966325	0.231447	0.702467	0.147244	-4.80477	[-10.50;-0.04]	0.263857	0.179749	[-0.09;0.62]	refined
p.Gly20Leu	substitution	20	Gly	Leu	0.787448	0.0983759	0.844436	0.107811	-7.45481	[-11.96;-3.60]	-0.0569873	0.104761	[-0.26;0.15]	refined
p.Gly20Lys	substitution	20	Gly	Lys	0.811572	0.355172	0.782314	0.335881	-6.26344	[-22.47;4.37]	0.0292575	0.345662	[-0.65;0.71]	imputed
p.Gly20Met	substitution	20	Gly	Met	0.678495	0.104526	0.554539	0.0733875	-2.28023	[-4.73;0.01]	0.123956	0.0850435	[-0.04;0.29]	refined
p.Gly20=	synonymous	20	Gly	NA	0.882798	0.042156	0.80719	0.0278195	-6.73418	[-7.80;-5.71]	0.0756078	0.0332915	[0.01;0.14]	refined
p.Gly20Phe	substitution	20	Gly	Phe	0.763043	0.135725	0.884488	0.144338	-8.25215	[-14.67;-3.06]	-0.121445	0.141525	[-0.40;0.16]	refined
p.Gly20Pro	substitution	20	Gly	Pro	0.68342	0.355172	0.574256	0.335881	-2.60535	[-16.38;7.67]	0.109164	0.345662	[-0.57;0.79]	imputed
p.Gly20Ser	substitution	20	Gly	Ser	0.413722	0.162195	0.243088	0.189083	2.56872	[-3.27;8.40]	0.170634	0.180566	[-0.18;0.52]	refined
p.Gly20Ter	nonsense	20	Gly	Ter	NA	NA	NA	NA	NA	[NA;NA]	NA	NA	[NA;NA]	refined
p.Gly20Thr	substitution	20	Gly	Thr	0.703439	0.110362	0.597876	0.0603247	-2.99905	[-5.05;-1.07]	0.105563	0.0805355	[-0.05;0.26]	refined
p.Gly20Trp	substitution	20	Gly	Trp	0.587392	0.355172	0.507042	0.335881	-1.50905	[-14.62;8.81]	0.0803498	0.345662	[-0.60;0.76]	imputed
p.Gly20Tyr	substitution	20	Gly	Tyr	0.0519255	0.312741	0.0606073	0.266633	5.34841	[-2.75;14.92]	-0.00868174	0.282839	[-0.56;0.55]	refined
p.Gly20Val	substitution	20	Gly	Val	0.827584	0.11811	0.778948	0.083794	-6.20036	[-9.47;-3.28]	0.0486362	0.0965968	[-0.14;0.24]	refined
p.Pro21Ala	substitution	21	Pro	Ala	0.772151	0.123562	0.241141	0.199298	2.59814	[-3.57;8.78]	0.53101	0.177677	[0.18;0.88]	refined
p.Pro21Arg	substitution	21	Pro	Arg	0.40337	0.270569	0.189847	0.331471	3.37313	[-7.36;14.87]	0.213523	0.312492	[-0.40;0.83]	refined
p.Pro21Asn	substitution	21	Pro	Asn	0.891455	0.273544	0.941024	0.264683	-9.42008	[-23.09;-0.17]	-0.0495685	0.267669	[-0.57;0.48]	refined
p.Pro21Asp	substitution	21	Pro	Asp	0.922878	0.214806	0.891994	0.236674	-8.40426	[-19.87;-0.26]	0.0308847	0.229617	[-0.42;0.48]	refined
p.Pro21Cys	substitution	21	Pro	Cys	0.77297	0.111068	0.65125	0.07239	-3.90702	[-6.47;-1.55]	0.12172	0.0872098	[-0.05;0.29]	refined
p.Pro21Gln	substitution	21	Pro	Gln	0.0643845	0.343884	0.0867315	0.300078	4.94438	[-4.32;15.81]	-0.0223471	0.315357	[-0.64;0.60]	refined
p.Pro21Glu	substitution	21	Pro	Glu	0.743869	0.355172	0.670708	0.335881	-4.24485	[-19.08;6.10]	0.0731609	0.345662	[-0.60;0.75]	imputed
p.Pro21Gly	substitution	21	Pro	Gly	0.389666	0.296523	0.118931	0.360072	4.45043	[-7.07;17.83]	0.270736	0.340211	[-0.40;0.94]	refined
p.Pro21His	substitution	21	Pro	His	0.719516	0.355172	0.583348	0.335881	-2.75635	[-16.63;7.52]	0.136168	0.345662	[-0.54;0.81]	imputed
p.Pro21Ile	substitution	21	Pro	Ile	0.170584	0.422743	0.14249	0.335214	4.09123	[-6.59;16.11]	0.0280935	0.366719	[-0.69;0.75]	refined
p.Pro21Leu	substitution	21	Pro	Leu	0.808506	0.105391	0.7724	0.0938989	-6.07808	[-9.75;-2.84]	0.0361058	0.0978798	[-0.16;0.23]	refined
p.Pro21Lys	substitution	21	Pro	Lys	0.742487	0.355172	0.630415	0.335881	-3.54943	[-17.93;6.75]	0.112072	0.345662	[-0.57;0.79]	imputed
p.Pro21Met	substitution	21	Pro	Met	0.765149	0.19075	0.785026	0.187288	-6.31437	[-14.29;-0.10]	-0.019877	0.188449	[-0.39;0.35]	refined
p.Pro21=	synonymous	21	Pro	NA	0.890585	0.0394579	0.881744	0.0267609	-8.19673	[-9.28;-7.16]	0.00884096	0.0315659	[-0.05;0.07]	refined
p.Pro21Phe	substitution	21	Pro	Phe	0.118201	0.326785	0.0806331	0.291124	5.03841	[-3.91;15.55]	0.0375675	0.303477	[-0.56;0.63]	refined
p.Pro21Ser	substitution	21	Pro	Ser	0.943061	0.147426	0.876953	0.103129	-8.10029	[-12.51;-4.32]	0.066108	0.11973	[-0.17;0.30]	refined
p.Pro21Ter	nonsense	21	Pro	Ter	0.609454	0.204573	0.489031	0.240883	-1.22068	[-9.85;6.03]	0.120423	0.229419	[-0.33;0.57]	refined
p.Pro21Thr	substitution	21	Pro	Thr	0.852463	0.227156	0.898713	0.195283	-8.5412	[-17.72;-1.65]	-0.0462504	0.206455	[-0.45;0.36]	refined
p.Pro21Trp	substitution	21	Pro	Trp	0.88106	0.179389	0.753286	0.185167	-5.72422	[-13.40;0.33]	0.127774	0.183261	[-0.23;0.49]	refined
p.Pro21Tyr	substitution	21	Pro	Tyr	0.0663204	0.367735	0.068318	0.297555	5.22881	[-3.91;16.12]	-0.00199756	0.322649	[-0.63;0.63]	refined
p.Pro21Val	substitution	21	Pro	Val	0.206941	0.268613	0.0974207	0.325556	4.77996	[-5.40;16.72]	0.109521	0.307748	[-0.49;0.71]	refined
p.His22Ala	substitution	22	His	Ala	0.0743672	0.352421	0.125348	0.260774	4.35242	[-3.65;13.27]	-0.0509808	0.294509	[-0.63;0.53]	refined
p.His22Arg	substitution	22	His	Arg	0.91419	0.11645	0.861435	0.118252	-7.79029	[-12.84;-3.54]	0.0527551	0.117655	[-0.18;0.28]	refined
p.His22Asn	substitution	22	His	Asn	0.89361	0.355172	0.803708	0.335881	-6.66781	[-23.16;4.05]	0.0899013	0.345662	[-0.59;0.77]	imputed
p.His22Asp	substitution	22	His	Asp	0.69076	0.096963	0.0902844	0.319202	4.88968	[-5.05;16.59]	0.600475	0.266572	[0.08;1.12]	refined
p.His22Cys	substitution	22	His	Cys	0.825021	0.162965	0.873138	0.169794	-8.02376	[-15.67;-2.05]	-0.0481174	0.167549	[-0.38;0.28]	refined
p.His22Gln	substitution	22	His	Gln	0.67582	0.355172	0.638617	0.335881	-3.68968	[-18.16;6.62]	0.0372039	0.345662	[-0.64;0.71]	imputed
p.His22Glu	substitution	22	His	Glu	0.841729	0.152464	0.903356	0.23262	-8.63623	[-19.97;-0.56]	-0.0616273	0.20934	[-0.47;0.35]	refined
p.His22Gly	substitution	22	His	Gly	0.325409	0.199496	0.0584902	0.21822	5.3813	[-1.18;12.93]	0.266918	0.212163	[-0.15;0.68]	refined
p.His22Ile	substitution	22	His	Ile	0.279494	0.295492	0.107648	0.364732	4.62307	[-7.03;18.33]	0.171846	0.343208	[-0.50;0.84]	refined
p.His22Leu	substitution	22	His	Leu	0.683843	0.073513	0.617391	0.0675782	-3.32798	[-5.66;-1.16]	0.0664518	0.0696127	[-0.07;0.20]	refined
p.His22Lys	substitution	22	His	Lys	0.0405702	0.269451	0.0579063	0.237994	5.39037	[-1.79;13.75]	-0.0173361	0.248922	[-0.51;0.47]	refined
p.His22Met	substitution	22	His	Met	0.0594239	0.298777	0.0692333	0.231749	5.21464	[-1.77;13.26]	-0.00980944	0.256049	[-0.51;0.49]	refined
p.His22=	synonymous	22	His	NA	NA	NA	0.248158	0.0854847	2.49214	[-0.07;5.04]	NA	NA	[NA;NA]	refined
p.His22Phe	substitution	22	His	Phe	0.971505	0.186279	0.881844	0.150273	-8.19876	[-14.90;-2.82]	0.089661	0.16316	[-0.23;0.41]	refined
p.His22Pro	substitution	22	His	Pro	0.0606275	0.334932	0.0813146	0.294084	5.0279	[-4.02;15.66]	-0.0206871	0.308302	[-0.62;0.58]	refined
p.His22Ser	substitution	22	His	Ser	0.364466	0.20633	0.0979226	0.254857	4.77225	[-2.99;13.61]	0.266544	0.239775	[-0.20;0.74]	refined
p.His22Ter	nonsense	22	His	Ter	0	0.0770872	0	0.0609279	6.3004	[4.44;8.26]	0	0.0667504	[-0.13;0.13]	refined
p.His22Thr	substitution	22	His	Thr	0.623661	0.355172	0.496523	0.335881	-1.34039	[-14.36;8.99]	0.127138	0.345662	[-0.55;0.80]	imputed
p.His22Trp	substitution	22	His	Trp	0.38844	0.163185	0.19113	0.191592	3.35373	[-2.48;9.39]	0.19731	0.182614	[-0.16;0.56]	refined
p.His22Tyr	substitution	22	His	Tyr	0.594066	0.180349	0.555155	0.140344	-2.29034	[-7.18;2.01]	0.0389114	0.154832	[-0.26;0.34]	refined
p.His22Val	substitution	22	His	Val	0.882302	0.115309	0.766635	0.0913272	-5.97088	[-9.52;-2.83]	0.115666	0.0999626	[-0.08;0.31]	refined
p.Ser23Ala	substitution	23	Ser	Ala	0.854283	0.11112	0.631536	0.0484623	-3.56856	[-5.24;-1.99]	0.222747	0.0753764	[0.08;0.37]	refined
p.Ser23Arg	substitution	23	Ser	Arg	0.750777	0.355172	0.577643	0.335881	-2.66153	[-16.47;7.61]	0.173134	0.345662	[-0.50;0.85]	imputed
p.Ser23Asn	substitution	23	Ser	Asn	0.104623	0.46833	0.109286	0.374001	4.59797	[-7.41;18.75]	-0.00466314	0.407875	[-0.80;0.79]	refined
p.Ser23Asp	substitution	23	Ser	Asp	0.718826	0.355172	0.583348	0.335881	-2.75635	[-16.63;7.52]	0.135477	0.345662	[-0.54;0.81]	imputed
p.Ser23Cys	substitution	23	Ser	Cys	0.153945	0.43346	0.169938	0.264122	3.67452	[-4.54;12.49]	-0.0159938	0.330358	[-0.66;0.63]	refined
p.Ser23Gln	substitution	23	Ser	Gln	0.763903	0.355172	0.671599	0.335881	-4.26042	[-19.11;6.09]	0.0923041	0.345662	[-0.59;0.77]	imputed
p.Ser23Glu	substitution	23	Ser	Glu	0.8193	0.198716	0.74759	0.175057	-5.61964	[-12.78;0.11]	0.0717101	0.183283	[-0.29;0.43]	refined
p.Ser23Gly	substitution	23	Ser	Gly	0.469874	0.292791	0.084052	0.324452	4.98568	[-5.12;16.99]	0.385822	0.314253	[-0.23;1.00]	refined
p.Ser23His	substitution	23	Ser	His	0.741451	0.355172	0.626315	0.335881	-3.47953	[-17.81;6.81]	0.115136	0.345662	[-0.56;0.79]	imputed
p.Ser23Ile	substitution	23	Ser	Ile	0.831707	0.115881	0.740547	0.0856227	-5.49089	[-8.74;-2.58]	0.0911601	0.0967657	[-0.10;0.28]	refined
p.Ser23Leu	substitution	23	Ser	Leu	0.0400083	0.282207	0.0695684	0.299006	5.20945	[-3.98;16.15]	-0.02956	0.293513	[-0.60;0.55]	refined
p.Ser23Lys	substitution	23	Ser	Lys	0.720725	0.355172	0.579248	0.335881	-2.68817	[-16.52;7.58]	0.141478	0.345662	[-0.54;0.82]	imputed
p.Ser23Met	substitution	23	Ser	Met	0.744387	0.355172	0.617044	0.335881	-3.3221	[-17.55;6.96]	0.127343	0.345662	[-0.55;0.80]	imputed
p.Ser23=	synonymous	23	Ser	NA	0.795632	0.0764682	NA	NA	NA	[NA;NA]	NA	NA	[NA;NA]	imputed
p.Ser23Phe	substitution	23	Ser	Phe	0.920736	0.187259	0.700412	0.124853	-4.7682	[-9.51;-0.69]	0.220324	0.148596	[-0.07;0.51]	refined
p.Ser23Pro	substitution	23	Ser	Pro	0.75924	0.355172	0.631663	0.118752	-3.57073	[-7.85;0.19]	0.127577	0.162946	[-0.19;0.45]	refined
p.Ser23Ter	nonsense	23	Ser	Ter	NA	NA	NA	NA	NA	[NA;NA]	NA	NA	[NA;NA]	imputed
p.Ser23Thr	substitution	23	Ser	Thr	0.870984	0.355172	0.165635	0.442067	3.73975	[-11.42;20.74]	0.705349	0.433274	[-0.14;1.55]	refined
p.Ser23Trp	substitution	23	Ser	Trp	0.933384	0.237996	0.884168	0.199919	-8.24567	[-17.57;-1.27]	0.0492157	0.213368	[-0.37;0.47]	refined
p.Ser23Tyr	substitution	23	Ser	Tyr	0.740429	0.108068	0.934665	0.157215	-9.28612	[-16.66;-3.48]	-0.194236	0.142725	[-0.47;0.09]	refined
p.Ser23Val	substitution	23	Ser	Val	0.162781	0.25973	0.0700624	0.280139	5.2018	[-3.36;15.30]	0.0927184	0.273505	[-0.44;0.63]	refined
p.Ala24Arg	substitution	24	Ala	Arg	0.760449	0.355172	0.673739	0.335881	-4.29782	[-19.17;6.06]	0.0867104	0.345662	[-0.59;0.76]	imputed
p.Ala24Asn	substitution	24	Ala	Asn	0.746632	0.355172	0.586201	0.335881	-2.80386	[-16.70;7.47]	0.160431	0.345662	[-0.52;0.84]	imputed
p.Ala24Asp	substitution	24	Ala	Asp	0.937668	0.173624	0.46092	0.196462	-0.774669	[-7.49;5.11]	0.476748	0.189156	[0.11;0.85]	refined
p.Ala24Cys	substitution	24	Ala	Cys	0.84525	0.177586	0.733108	0.118752	-5.35552	[-9.95;-1.40]	0.112143	0.141116	[-0.16;0.39]	refined
p.Ala24Gln	substitution	24	Ala	Gln	0.853022	0.355172	0.743805	0.335881	-5.55037	[-21.27;4.96]	0.109218	0.345662	[-0.57;0.79]	imputed
p.Ala24Glu	substitution	24	Ala	Glu	0.852159	0.355172	0.740061	0.335881	-5.48202	[-21.16;5.02]	0.112098	0.345662	[-0.57;0.79]	imputed
p.Ala24Gly	substitution	24	Ala	Gly	0.831113	0.092861	0.755143	0.0688768	-5.7584	[-8.37;-3.37]	0.0759702	0.0776986	[-0.08;0.23]	refined
p.Ala24His	substitution	24	Ala	His	0.864421	0.355172	0.745587	0.335881	-5.58298	[-21.33;4.94]	0.118834	0.345662	[-0.56;0.80]	imputed
p.Ala24Ile	substitution	24	Ala	Ile	0.77513	0.355172	0.586557	0.335881	-2.80981	[-16.71;7.46]	0.188572	0.345662	[-0.49;0.87]	imputed
p.Ala24Leu	substitution	24	Ala	Leu	0.895906	0.152721	0.820854	0.134485	-6.99631	[-12.63;-2.33]	0.075052	0.140826	[-0.20;0.35]	refined
p.Ala24Lys	substitution	24	Ala	Lys	0.746632	0.355172	0.148036	0.34222	4.0069	[-6.96;16.30]	0.598596	0.343684	[-0.08;1.27]	refined
p.Ala24Met	substitution	24	Ala	Met	0.746287	0.177586	0.581744	0.118752	-2.72965	[-6.87;0.96]	0.164543	0.141116	[-0.11;0.44]	refined
p.Ala24=	synonymous	24	Ala	NA	NA	NA	0.987241	0.105624	-10.4145	[-15.37;-6.22]	NA	NA	[NA;NA]	refined
p.Ala24Phe	substitution	24	Ala	Phe	0.887737	0.177586	0.752006	0.335881	-5.70069	[-21.52;4.84]	0.135732	0.218616	[-0.29;0.56]	imputed
p.Ala24Pro	substitution	24	Ala	Pro	0.856304	0.355172	0.743805	0.335881	-5.55037	[-21.27;4.96]	0.112499	0.345662	[-0.56;0.79]	imputed
p.Ala24Ser	substitution	24	Ala	Ser	0.95095	0.355172	0.860759	0.118752	-7.77688	[-12.85;-3.51]	0.0901904	0.162946	[-0.23;0.41]	refined
p.Ala24Ter	nonsense	24	Ala	Ter	0	0.214039	0	0.159672	6.3004	[1.51;11.80]	0	0.179632	[-0.35;0.35]	refined
p.Ala24Thr	substitution	24	Ala	Thr	0.953195	0.355172	0.862899	0.335881	-7.81939	[-25.11;3.15]	0.0902963	0.345662	[-0.59;0.77]	imputed
p.Ala24Trp	substitution	24	Ala	Trp	0.284364	0.505993	0.150788	0.415633	3.96509	[-9.94;19.77]	0.133577	0.447784	[-0.74;1.01]	refined
p.Ala24Tyr	substitution	24	Ala	Tyr	0.768739	0.355172	0.536281	0.335881	-1.98184	[-15.38;8.31]	0.232458	0.345662	[-0.45;0.91]	imputed
p.Ala24Val	substitution	24	Ala	Val	0.957594	0.094037	0.947715	0.0842476	-9.56176	[-13.32;-6.27]	0.00987931	0.0876324	[-0.16;0.18]	refined
p.Lys25Ala	substitution	25	Lys	Ala	0.105221	0.443832	0.103056	0.330276	4.69346	[-5.67;16.81]	0.00216461	0.372	[-0.73;0.73]	refined
p.Lys25Arg	substitution	25	Lys	Arg	0.723598	0.167637	0.60717	0.187626	-3.15528	[-10.15;2.62]	0.116428	0.181208	[-0.24;0.47]	refined
p.Lys25Asn	substitution	25	Lys	Asn	0.982973	0.196993	0.956547	0.165525	-9.74997	[-17.71;-3.58]	0.0264257	0.176638	[-0.32;0.37]	refined
p.Lys25Asp	substitution	25	Lys	Asp	0.800065	0.170086	0.906746	0.275044	-8.70583	[-22.64;0.68]	-0.106681	0.245104	[-0.59;0.37]	refined
p.Lys25Cys	substitution	25	Lys	Cys	0.947761	0.173385	0.930703	0.135831	-9.20299	[-15.44;-4.14]	0.0170574	0.149402	[-0.28;0.31]	refined
p.Lys25Gln	substitution	25	Lys	Gln	0.954404	0.355172	0.919237	0.335881	-8.96388	[-27.05;2.30]	0.0351672	0.345662	[-0.64;0.71]	imputed
p.Lys25Glu	substitution	25	Lys	Glu	0.842832	0.355172	0.622214	0.335881	-3.4098	[-17.70;6.88]	0.220618	0.345662	[-0.46;0.90]	imputed
p.Lys25Gly	substitution	25	Lys	Gly	0.625564	0.127355	0.482863	0.126625	-1.12242	[-5.32;2.70]	0.142701	0.126869	[-0.11;0.39]	refined
p.Lys25His	substitution	25	Lys	His	0.763212	0.355172	0.642004	0.335881	-3.7478	[-18.26;6.56]	0.121209	0.345662	[-0.56;0.80]	imputed
p.Lys25Ile	substitution	25	Lys	Ile	0.806801	0.0974672	0.779098	0.0931492	-6.20317	[-9.86;-2.98]	0.0277032	0.0946104	[-0.16;0.21]	refined
p.Lys25Leu	substitution	25	Lys	Leu	0.770938	0.118619	0.700641	0.12167	-4.77227	[-9.38;-0.79]	0.0702973	0.120662	[-0.17;0.31]	refined
p.Lys25Met	substitution	25	Lys	Met	0.749741	0.355172	0.636299	0.335881	-3.64998	[-18.09;6.65]	0.113442	0.345662	[-0.56;0.79]	imputed
p.Lys25=	synonymous	25	Lys	NA	0.833481	0.0898775	0.932294	0.0728095	-9.23634	[-12.41;-6.40]	-0.0988131	0.0789101	[-0.25;0.06]	refined
p.Lys25Phe	substitution	25	Lys	Phe	0.658153	0.0839643	0.348551	0.137251	0.968443	[-3.33;5.06]	0.309602	0.122101	[0.07;0.55]	refined
p.Lys25Pro	substitution	25	Lys	Pro	0.974121	0.216406	0.649292	0.104417	-3.87324	[-7.64;-0.52]	0.324828	0.151258	[0.03;0.62]	refined
p.Lys25Ser	substitution	25	Lys	Ser	0.748253	0.0989898	0.517885	0.108474	-1.68368	[-5.31;1.63]	0.230368	0.105408	[0.02;0.44]	refined
p.Lys25Ter	nonsense	25	Lys	Ter	NA	NA	NA	NA	NA	[NA;NA]	NA	NA	[NA;NA]	imputed
p.Lys25Thr	substitution	25	Lys	Thr	0.570074	0.165184	0.419754	0.18698	-0.129469	[-6.34;5.46]	0.150321	0.180008	[-0.20;0.50]	refined
p.Lys25Trp	substitution	25	Lys	Trp	0.0643868	0.310844	0.0618469	0.243629	5.32916	[-2.03;13.91]	0.0025399	0.267914	[-0.52;0.53]	refined
p.Lys25Tyr	substitution	25	Lys	Tyr	0.454031	0.374344	0.146995	0.39477	4.02272	[-8.99;18.82]	0.307035	0.388081	[-0.45;1.07]	refined
p.Lys25Val	substitution	25	Lys	Val	0.329398	0.236662	0.264875	0.20282	2.23948	[-4.10;8.49]	0.0645227	0.214694	[-0.36;0.49]	refined
p.Gly26Ala	substitution	26	Gly	Ala	0.0765249	0.4117	0.080091	0.307713	5.04678	[-4.46;16.31]	-0.00356612	0.345867	[-0.68;0.67]	refined
p.Gly26Arg	substitution	26	Gly	Arg	0.745423	0.355172	0.604386	0.335881	-3.1084	[-17.20;7.17]	0.141037	0.345662	[-0.54;0.82]	imputed
p.Gly26Asn	substitution	26	Gly	Asn	0.729534	0.355172	0.595472	0.335881	-2.95876	[-16.96;7.32]	0.134062	0.345662	[-0.54;0.81]	imputed
p.Gly26Asp	substitution	26	Gly	Asp	0.814508	0.355172	0.207244	0.502457	3.11013	[-15.31;22.83]	0.607263	0.488291	[-0.35;1.56]	refined
p.Gly26Cys	substitution	26	Gly	Cys	0.716753	0.355172	0.489392	0.335881	-1.22645	[-14.18;9.12]	0.227361	0.345662	[-0.45;0.90]	imputed
p.Gly26Gln	substitution	26	Gly	Gln	0.216904	0.371358	0.0942752	0.25753	4.8283	[-3.02;13.80]	0.122629	0.300305	[-0.47;0.71]	refined
p.Gly26Glu	substitution	26	Gly	Glu	0.741451	0.355172	0.607952	0.335881	-3.16845	[-17.30;7.11]	0.133499	0.345662	[-0.54;0.81]	imputed
p.Gly26His	substitution	26	Gly	His	0.507599	0.355172	0.304689	0.335881	1.63647	[-9.89;12.61]	0.20291	0.345662	[-0.47;0.88]	imputed
p.Gly26Ile	substitution	26	Gly	Ile	0.17423	0.591429	0.118117	0.316918	4.46286	[-5.47;15.84]	0.0561129	0.428432	[-0.78;0.90]	refined
p.Gly26Leu	substitution	26	Gly	Leu	0.88556	0.166327	0.51006	0.0863467	-1.55756	[-4.40;1.09]	0.3755	0.11913	[0.14;0.61]	refined
p.Gly26Lys	substitution	26	Gly	Lys	0.730052	0.355172	0.599572	0.335881	-3.02751	[-17.07;7.25]	0.13048	0.345662	[-0.55;0.81]	imputed
p.Gly26Met	substitution	26	Gly	Met	0.517444	0.177586	0.328044	0.118752	1.28138	[-2.38;4.81]	0.1894	0.141116	[-0.09;0.47]	refined
p.Gly26=	synonymous	26	Gly	NA	NA	NA	NA	NA	NA	[NA;NA]	NA	NA	[NA;NA]	imputed
p.Gly26Phe	substitution	26	Gly	Phe	0.837997	0.355172	0.602246	0.118752	-3.07242	[-7.27;0.65]	0.23575	0.162946	[-0.08;0.56]	refined
p.Gly26Pro	substitution	26	Gly	Pro	0.553022	0.355172	0.160327	0.275524	3.82027	[-4.77;13.15]	0.392696	0.285473	[-0.17;0.95]	refined
p.Gly26Ser	substitution	26	Gly	Ser	0.753079	0.121131	0.61811	0.0670308	-3.34016	[-5.65;-1.18]	0.134968	0.0888048	[-0.04;0.31]	refined
p.Gly26Ter	nonsense	26	Gly	Ter	NA	NA	NA	NA	NA	[NA;NA]	NA	NA	[NA;NA]	refined
p.Gly26Thr	substitution	26	Gly	Thr	0.582729	0.355172	0.259939	0.335881	2.3141	[-8.94;13.54]	0.322789	0.345662	[-0.35;1.00]	imputed
p.Gly26Trp	substitution	26	Gly	Trp	0.73057	0.355172	0.480834	0.335881	-1.09015	[-13.96;9.27]	0.249736	0.345662	[-0.43;0.93]	imputed
p.Gly26Tyr	substitution	26	Gly	Tyr	0.557513	0.355172	0.326083	0.335881	1.31124	[-10.35;12.18]	0.23143	0.345662	[-0.45;0.91]	imputed
p.Gly26Val	substitution	26	Gly	Val	0.905964	0.164368	0.8592	0.160624	-7.74595	[-14.84;-2.11]	0.0467637	0.161881	[-0.27;0.36]	refined
p.Ser27Ala	substitution	27	Ser	Ala	0.82294	0.176703	0.785164	0.106479	-6.31696	[-10.56;-2.64]	0.0377762	0.13404	[-0.22;0.30]	refined
p.Ser27Arg	substitution	27	Ser	Arg	0.612659	0.164804	0.259903	0.220406	2.31465	[-4.62;9.17]	0.352756	0.203567	[-0.05;0.75]	refined
p.Ser27Asn	substitution	27	Ser	Asn	0.900484	0.119445	0.815813	0.0709027	-6.8993	[-9.71;-4.35]	0.0846711	0.09004	[-0.09;0.26]	refined
p.Ser27Asp	substitution	27	Ser	Asp	0.826503	0.149372	0.681419	0.0849319	-4.43249	[-7.52;-1.64]	0.145085	0.110663	[-0.07;0.36]	refined
p.Ser27Cys	substitution	27	Ser	Cys	0.835619	0.103706	0.776584	0.0935159	-6.15615	[-9.82;-2.92]	0.0590357	0.0970316	[-0.13;0.25]	refined
p.Ser27Gln	substitution	27	Ser	Gln	0.798618	0.355172	0.677483	0.335881	-4.36339	[-19.28;6.00]	0.121136	0.345662	[-0.56;0.80]	imputed
p.Ser27Glu	substitution	27	Ser	Glu	0.866839	0.355172	0.804956	0.335881	-6.69158	[-23.20;4.03]	0.0618831	0.345662	[-0.62;0.74]	imputed
p.Ser27Gly	substitution	27	Ser	Gly	0.901568	0.133582	0.794163	0.100628	-6.48665	[-10.51;-2.98]	0.107405	0.112689	[-0.11;0.33]	refined
p.Ser27His	substitution	27	Ser	His	0.848877	0.355172	0.750758	0.335881	-5.67776	[-21.49;4.86]	0.0981197	0.345662	[-0.58;0.78]	imputed
p.Ser27Ile	substitution	27	Ser	Ile	0.775567	0.0847006	0.629403	0.082122	-3.53215	[-6.41;-0.89]	0.146164	0.0829905	[-0.02;0.31]	refined
p.Ser27Leu	substitution	27	Ser	Leu	0.764329	0.0852072	0.857396	0.102103	-7.71019	[-12.00;-4.01]	-0.0930666	0.0967991	[-0.28;0.10]	refined
p.Ser27Lys	substitution	27	Ser	Lys	0.921175	0.174972	0.924197	0.148943	-9.06705	[-15.94;-3.58]	-0.00302256	0.158096	[-0.31;0.31]	refined
p.Ser27Met	substitution	27	Ser	Met	0.901879	0.15048	0.935365	0.185235	-9.30083	[-18.20;-2.57]	-0.0334855	0.174421	[-0.38;0.31]	refined
p.Ser27=	synonymous	27	Ser	NA	0.917139	0.0183846	0.901044	0.0160049	-8.58886	[-9.24;-7.95]	0.0160953	0.0168355	[-0.02;0.05]	refined
p.Ser27Phe	substitution	27	Ser	Phe	0.338456	0.254862	0.144735	0.305544	4.05709	[-5.55;14.74]	0.193721	0.289637	[-0.37;0.76]	refined
p.Ser27Pro	substitution	27	Ser	Pro	0.162652	0.585725	0.412092	0.365196	-0.0103274	[-13.68;11.62]	-0.249441	0.450854	[-1.13;0.63]	refined
p.Ser27Ter	nonsense	27	Ser	Ter	NA	NA	NA	NA	NA	[NA;NA]	NA	NA	[NA;NA]	imputed
p.Ser27Thr	substitution	27	Ser	Thr	0.98043	0.181205	0.911446	0.129993	-8.80262	[-14.64;-4.00]	0.068984	0.149032	[-0.22;0.36]	refined
p.Ser27Trp	substitution	27	Ser	Trp	0.954841	0.154916	0.891952	0.127349	-8.40341	[-14.02;-3.75]	0.0628887	0.137155	[-0.21;0.33]	refined
p.Ser27Tyr	substitution	27	Ser	Tyr	0.648037	0.193408	0.3714	0.259974	0.618236	[-8.18;8.58]	0.276637	0.239847	[-0.19;0.75]	refined
p.Ser27Val	substitution	27	Ser	Val	0.899327	0.157164	0.871909	0.130395	-7.99914	[-13.67;-3.31]	0.0274175	0.139888	[-0.25;0.30]	refined
p.Leu28Ala	substitution	28	Leu	Ala	0.739378	0.177586	0.586201	0.118752	-2.80386	[-6.96;0.89]	0.153177	0.141116	[-0.12;0.43]	refined
p.Leu28Arg	substitution	28	Leu	Arg	0.0967433	0.427689	0.16174	0.36268	3.79882	[-8.01;16.92]	-0.064997	0.385569	[-0.82;0.69]	refined
p.Leu28Asn	substitution	28	Leu	Asn	0.737387	0.0985018	0.620988	0.0549024	-3.38899	[-5.27;-1.61]	0.116399	0.0724135	[-0.03;0.26]	refined
p.Leu28Asp	substitution	28	Leu	Asp	0.723661	0.355172	0.61847	0.335881	-3.34627	[-17.59;6.94]	0.105191	0.345662	[-0.57;0.78]	imputed
p.Leu28Cys	substitution	28	Leu	Cys	0.701382	0.355172	0.485291	0.118752	-1.16108	[-5.08;2.43]	0.21609	0.162946	[-0.10;0.54]	refined
p.Leu28Gln	substitution	28	Leu	Gln	0.743869	0.177586	0.531646	0.118752	-1.90648	[-5.93;1.72]	0.212223	0.141116	[-0.06;0.49]	refined
p.Leu28Glu	substitution	28	Leu	Glu	0.719516	0.355172	0.596006	0.335881	-2.96772	[-16.97;7.31]	0.12351	0.345662	[-0.55;0.80]	imputed
p.Leu28Gly	substitution	28	Leu	Gly	0.744214	0.355172	0.622036	0.335881	-3.40677	[-17.69;6.88]	0.122178	0.345662	[-0.56;0.80]	imputed
p.Leu28His	substitution	28	Leu	His	0.74456	0.177586	0.524158	0.118752	-1.78508	[-5.79;1.84]	0.220402	0.141116	[-0.06;0.50]	refined
p.Leu28Ile	substitution	28	Leu	Ile	0.974882	0.209806	0.834265	0.15922	-7.25609	[-14.14;-1.75]	0.140617	0.177689	[-0.21;0.49]	refined
p.Leu28Lys	substitution	28	Leu	Lys	0.360916	0.303946	0.305779	0.283495	1.61993	[-7.79;10.59]	0.0551371	0.290472	[-0.51;0.62]	refined
p.Leu28Met	substitution	28	Leu	Met	0.871503	0.355172	0.787484	0.335881	-6.36061	[-22.64;4.29]	0.0840182	0.345662	[-0.59;0.76]	imputed
p.Leu28=	synonymous	28	Leu	NA	NA	NA	NA	NA	NA	[NA;NA]	NA	NA	[NA;NA]	imputed
p.Leu28Phe	substitution	28	Leu	Phe	0.887565	0.355172	0.160099	0.454996	3.82372	[-11.87;21.57]	0.727466	0.445011	[-0.14;1.60]	refined
p.Leu28Pro	substitution	28	Leu	Pro	0.74266	0.355172	0.529328	0.335881	-1.86886	[-15.19;8.42]	0.213332	0.345662	[-0.46;0.89]	imputed
p.Leu28Ser	substitution	28	Leu	Ser	0.743696	0.355172	0.658763	0.335881	-4.037	[-18.73;6.29]	0.0849333	0.345662	[-0.59;0.76]	imputed
p.Leu28Ter	nonsense	28	Leu	Ter	0	0.0883579	0	0.105067	6.3004	[3.13;9.78]	0	0.0998085	[-0.20;0.20]	refined
p.Leu28Thr	substitution	28	Leu	Thr	0.742142	0.355172	0.596185	0.335881	-2.9707	[-16.98;7.30]	0.145957	0.345662	[-0.53;0.82]	imputed
p.Leu28Trp	substitution	28	Leu	Trp	0.773921	0.355172	0.166955	0.429411	3.71974	[-10.89;20.05]	0.606965	0.421808	[-0.22;1.43]	refined
p.Leu28Tyr	substitution	28	Leu	Tyr	0.770294	0.355172	0.670708	0.335881	-4.24485	[-19.08;6.10]	0.0995858	0.345662	[-0.58;0.78]	imputed
p.Leu28Val	substitution	28	Leu	Val	0.907417	0.157673	0.875795	0.175311	-8.07704	[-16.03;-1.92]	0.0316218	0.169635	[-0.30;0.36]	refined
p.Glu29Ala	substitution	29	Glu	Ala	0.856304	0.355172	0.74844	0.335881	-5.63523	[-21.41;4.89]	0.107864	0.345662	[-0.57;0.79]	imputed
p.Glu29Arg	substitution	29	Glu	Arg	0.887047	0.355172	0.758781	0.335881	-5.82548	[-21.73;4.73]	0.128266	0.345662	[-0.55;0.81]	imputed
p.Glu29Asn	substitution	29	Glu	Asn	0.845941	0.355172	0.755037	0.335881	-5.75645	[-21.62;4.79]	0.0909047	0.345662	[-0.59;0.77]	imputed
p.Glu29Asp	substitution	29	Glu	Asp	0.954404	0.355172	0.893386	0.335881	-8.43257	[-26.15;2.69]	0.0610185	0.345662	[-0.62;0.74]	imputed
p.Glu29Cys	substitution	29	Glu	Cys	0.779793	0.355172	0.692102	0.335881	-4.62084	[-19.71;5.77]	0.0876908	0.345662	[-0.59;0.77]	imputed
p.Glu29Gln	substitution	29	Glu	Gln	0.950777	0.355172	0.890177	0.335881	-8.36735	[-26.04;2.74]	0.0606007	0.345662	[-0.62;0.74]	imputed
p.Glu29Gly	substitution	29	Glu	Gly	0.891192	0.355172	0.758781	0.335881	-5.82548	[-21.73;4.73]	0.132411	0.345662	[-0.55;0.81]	imputed
p.Glu29His	substitution	29	Glu	His	0.853368	0.355172	0.744339	0.335881	-5.56015	[-21.29;4.96]	0.109028	0.345662	[-0.57;0.79]	imputed
p.Glu29Ile	substitution	29	Glu	Ile	0.887737	0.355172	0.758781	0.335881	-5.82548	[-21.73;4.73]	0.128957	0.345662	[-0.55;0.81]	imputed
p.Glu29Leu	substitution	29	Glu	Leu	0.887737	0.177586	0.758781	0.118752	-5.82548	[-10.51;-1.82]	0.128957	0.141116	[-0.15;0.41]	refined
p.Glu29Lys	substitution	29	Glu	Lys	0.956477	0.355172	0.892316	0.335881	-8.41081	[-26.11;2.71]	0.0641608	0.345662	[-0.61;0.74]	imputed
p.Glu29Met	substitution	29	Glu	Met	0.712953	0.355172	0.671956	0.335881	-4.26665	[-19.12;6.08]	0.0409976	0.345662	[-0.64;0.72]	imputed
p.Glu29=	synonymous	29	Glu	NA	NA	NA	NA	NA	NA	[NA;NA]	NA	NA	[NA;NA]	imputed
p.Glu29Phe	substitution	29	Glu	Phe	0.853022	0.355172	0.745766	0.335881	-5.58624	[-21.33;4.93]	0.107257	0.345662	[-0.57;0.78]	imputed
p.Glu29Pro	substitution	29	Glu	Pro	0.887047	0.355172	0.758781	0.335881	-5.82548	[-21.73;4.73]	0.128266	0.345662	[-0.55;0.81]	imputed
p.Glu29Ser	substitution	29	Glu	Ser	0.866839	0.355172	0.771439	0.335881	-6.06018	[-22.13;4.54]	0.0954006	0.345662	[-0.58;0.77]	imputed
p.Glu29Ter	nonsense	29	Glu	Ter	NA	NA	NA	NA	NA	[NA;NA]	NA	NA	[NA;NA]	imputed
p.Glu29Thr	substitution	29	Glu	Thr	0.848532	0.177586	0.744696	0.118752	-5.56667	[-10.20;-1.59]	0.103836	0.141116	[-0.17;0.38]	refined
p.Glu29Trp	substitution	29	Glu	Trp	0.898264	0.236278	0.940836	0.21995	-9.41611	[-20.35;-1.55]	-0.0425721	0.225524	[-0.48;0.40]	refined
p.Glu29Tyr	substitution	29	Glu	Tyr	0.809326	0.355172	0.738991	0.335881	-5.46252	[-21.12;5.04]	0.0703355	0.345662	[-0.61;0.75]	imputed
p.Glu29Val	substitution	29	Glu	Val	0.890846	0.355172	0.758781	0.335881	-5.82548	[-21.73;4.73]	0.132066	0.345662	[-0.55;0.81]	imputed
p.Lys30Ala	substitution	30	Lys	Ala	0.719689	0.355172	0.605634	0.335881	-3.1294	[-17.24;7.15]	0.114055	0.345662	[-0.56;0.79]	imputed
p.Lys30Arg	substitution	30	Lys	Arg	0.90683	0.180592	0.90487	0.208469	-8.66729	[-18.63;-1.34]	0.0019602	0.19961	[-0.39;0.39]	refined
p.Lys30Asn	substitution	30	Lys	Asn	0.798446	0.355172	0.650027	0.335881	-3.8859	[-18.48;6.43]	0.148419	0.345662	[-0.53;0.83]	imputed
p.Lys30Asp	substitution	30	Lys	Asp	0.907467	0.271112	0.802629	0.15878	-6.64726	[-13.34;-1.26]	0.104838	0.203244	[-0.29;0.50]	refined
p.Lys30Cys	substitution	30	Lys	Cys	0.214287	0.353405	0.062526	0.251356	5.31862	[-2.29;14.22]	0.151761	0.289399	[-0.42;0.72]	refined
p.Lys30Gln	substitution	30	Lys	Gln	0.777029	0.355172	0.652344	0.335881	-3.92592	[-18.55;6.40]	0.124685	0.345662	[-0.55;0.80]	imputed
p.Lys30Glu	substitution	30	Lys	Glu	0.782383	0.177586	0.677126	0.118752	-4.35714	[-8.77;-0.51]	0.105257	0.141116	[-0.17;0.38]	refined
p.Lys30Gly	substitution	30	Lys	Gly	0.737133	0.355172	0.631129	0.335881	-3.5616	[-17.95;6.74]	0.106004	0.345662	[-0.57;0.78]	imputed
p.Lys30His	substitution	30	Lys	His	0.686183	0.355172	0.535924	0.335881	-1.97604	[-15.37;8.31]	0.150259	0.345662	[-0.53;0.83]	imputed
p.Lys30Ile	substitution	30	Lys	Ile	0.213579	0.496643	0.128031	0.374731	4.31148	[-7.81;18.31]	0.0855479	0.419325	[-0.74;0.91]	refined
p.Lys30Leu	substitution	30	Lys	Leu	0.0858223	0.341484	0.584774	0.335881	-2.7801	[-16.67;7.49]	-0.498952	0.340371	[-1.17;0.17]	imputed
p.Lys30Met	substitution	30	Lys	Met	0.716926	0.355172	0.581387	0.335881	-2.72372	[-16.57;7.55]	0.135539	0.345662	[-0.54;0.81]	imputed
p.Lys30=	synonymous	30	Lys	NA	0.808428	0.0211269	0.673396	0.0138678	-4.29182	[-4.77;-3.82]	0.135032	0.0166431	[0.10;0.17]	refined
p.Lys30Phe	substitution	30	Lys	Phe	0.155048	0.547369	0.145169	0.417013	4.05049	[-9.88;19.98]	0.00987878	0.464548	[-0.90;0.92]	refined
p.Lys30Pro	substitution	30	Lys	Pro	0.728497	0.355172	0.584953	0.335881	-2.78307	[-16.67;7.49]	0.143545	0.345662	[-0.53;0.82]	imputed
p.Lys30Ser	substitution	30	Lys	Ser	0.0900926	0.409527	0.175703	0.322958	3.5872	[-6.76;14.81]	-0.0856103	0.354173	[-0.78;0.61]	refined
p.Lys30Ter	nonsense	30	Lys	Ter	NA	NA	NA	NA	NA	[NA;NA]	NA	NA	[NA;NA]	imputed
p.Lys30Thr	substitution	30	Lys	Thr	0.732642	0.355172	0.606525	0.335881	-3.14442	[-17.26;7.13]	0.126117	0.345662	[-0.55;0.80]	imputed
p.Lys30Trp	substitution	30	Lys	Trp	0.378066	0.355172	0.548048	0.118752	-2.17386	[-6.24;1.48]	-0.169982	0.162946	[-0.49;0.15]	refined
p.Lys30Tyr	substitution	30	Lys	Tyr	0.729361	0.355172	0.584953	0.335881	-2.78307	[-16.67;7.49]	0.144408	0.345662	[-0.53;0.82]	imputed
p.Lys30Val	substitution	30	Lys	Val	0.71848	0.355172	0.584774	0.335881	-2.7801	[-16.67;7.49]	0.133706	0.345662	[-0.54;0.81]	imputed
p.Gly31Ala	substitution	31	Gly	Ala	0.82672	0.12249	0.679179	0.185453	-4.39314	[-11.66;1.47]	0.147541	0.167122	[-0.18;0.48]	refined
p.Gly31Arg	substitution	31	Gly	Arg	0.750432	0.355172	0.714922	0.335881	-5.02735	[-20.39;5.41]	0.0355093	0.345662	[-0.64;0.71]	imputed
p.Gly31Asn	substitution	31	Gly	Asn	0.84456	0.355172	0.748618	0.335881	-5.6385	[-21.42;4.89]	0.0959413	0.345662	[-0.58;0.77]	imputed
p.Gly31Asp	substitution	31	Gly	Asp	0.866959	0.122429	0.905073	0.127368	-8.67145	[-14.35;-3.98]	-0.0381139	0.125743	[-0.28;0.21]	refined
p.Gly31Cys	substitution	31	Gly	Cys	0.824393	0.0897091	0.721799	0.0494515	-5.15101	[-6.96;-3.46]	0.102593	0.0656725	[-0.03;0.23]	refined
p.Gly31Gln	substitution	31	Gly	Gln	0.0868592	0.388252	0.122112	0.353209	4.40182	[-6.87;17.42]	-0.0352532	0.365263	[-0.75;0.68]	refined
p.Gly31Glu	substitution	31	Gly	Glu	0.876567	0.161449	0.838973	0.151196	-7.34789	[-13.87;-2.09]	0.0375948	0.154689	[-0.27;0.34]	refined
p.Gly31His	substitution	31	Gly	His	0.674439	0.355172	0.5821	0.335881	-2.73558	[-16.59;7.54]	0.0923385	0.345662	[-0.59;0.77]	imputed
p.Gly31Ile	substitution	31	Gly	Ile	0.0641859	0.33464	0.102804	0.248542	4.69732	[-2.87;13.24]	-0.0386186	0.280197	[-0.59;0.51]	refined
p.Gly31Leu	substitution	31	Gly	Leu	0.056637	0.335827	0.0604154	0.269063	5.35139	[-2.83;15.03]	-0.00377842	0.293013	[-0.58;0.57]	refined
p.Gly31Lys	substitution	31	Gly	Lys	0.828162	0.128584	0.677882	0.0666024	-4.37039	[-6.76;-2.16]	0.15028	0.0920248	[-0.03;0.33]	refined
p.Gly31Met	substitution	31	Gly	Met	0.162355	0.543235	0.187658	0.446121	3.40624	[-12.11;20.37]	-0.0253038	0.480678	[-0.97;0.92]	refined
p.Gly31=	synonymous	31	Gly	NA	0.98764	0.0623753	0.911948	0.0463478	-8.81299	[-10.76;-7.00]	0.0756921	0.0522395	[-0.03;0.18]	refined
p.Gly31Phe	substitution	31	Gly	Phe	0.976434	0.16565	0.784044	0.120913	-6.29591	[-11.17;-2.16]	0.19239	0.137453	[-0.08;0.46]	refined
p.Gly31Pro	substitution	31	Gly	Pro	0.676511	0.177586	0.5821	0.335881	-2.73558	[-16.59;7.54]	0.094411	0.218616	[-0.33;0.52]	imputed
p.Gly31Ser	substitution	31	Gly	Ser	0.900265	0.122573	0.715323	0.0703065	-5.03455	[-7.63;-2.66]	0.184942	0.0911231	[0.01;0.36]	refined
p.Gly31Ter	nonsense	31	Gly	Ter	NA	NA	NA	NA	NA	[NA;NA]	NA	NA	[NA;NA]	refined
p.Gly31Thr	substitution	31	Gly	Thr	0.65924	0.355172	0.591371	0.335881	-2.89016	[-16.84;7.38]	0.0678691	0.345662	[-0.61;0.75]	imputed
p.Gly31Trp	substitution	31	Gly	Trp	0.984391	0.206309	0.924006	0.168076	-9.06306	[-16.95;-2.94]	0.0603851	0.181716	[-0.30;0.42]	refined
p.Gly31Tyr	substitution	31	Gly	Tyr	0.322732	0.326722	0.141191	0.367967	4.111	[-7.81;17.66]	0.181541	0.354752	[-0.51;0.88]	refined
p.Gly31Val	substitution	31	Gly	Val	0.961579	0.157417	0.745994	0.0925662	-5.59042	[-9.13;-2.45]	0.215585	0.118205	[-0.02;0.45]	refined
p.Ser32Ala	substitution	32	Ser	Ala	0.843648	0.104553	0.756328	0.0650266	-5.78024	[-8.24;-3.52]	0.0873196	0.0803912	[-0.07;0.24]	refined
p.Ser32Arg	substitution	32	Ser	Arg	0.923638	0.268377	0.649819	0.150641	-3.88232	[-9.51;0.88]	0.273819	0.197831	[-0.11;0.66]	refined
p.Ser32Asn	substitution	32	Ser	Asn	0.150801	0.567715	0.143653	0.410993	4.07355	[-9.59;19.72]	0.00714805	0.469088	[-0.91;0.93]	refined
p.Ser32Asp	substitution	32	Ser	Asp	0.249907	0.308293	0.1079	0.344143	4.6192	[-6.27;17.34]	0.142007	0.332623	[-0.51;0.79]	refined
p.Ser32Cys	substitution	32	Ser	Cys	0.0547354	0.31608	0.0729345	0.276894	5.15735	[-3.30;15.09]	-0.0181991	0.290544	[-0.59;0.55]	refined
p.Ser32Gln	substitution	32	Ser	Gln	0.801554	0.355172	0.683188	0.335881	-4.46359	[-19.45;5.91]	0.118367	0.345662	[-0.56;0.80]	imputed
p.Ser32Glu	substitution	32	Ser	Glu	0.961776	0.178828	0.809623	0.121807	-6.78068	[-11.79;-2.55]	0.152153	0.143357	[-0.13;0.43]	refined
p.Ser32Gly	substitution	32	Ser	Gly	0.301856	0.195043	0.202293	0.19504	3.18496	[-2.78;9.31]	0.0995629	0.195041	[-0.28;0.48]	refined
p.Ser32His	substitution	32	Ser	His	0.759758	0.355172	0.114721	0.355056	4.51478	[-6.80;17.69]	0.645037	0.355069	[-0.05;1.34]	refined
p.Ser32Ile	substitution	32	Ser	Ile	0.502386	0.132824	0.451141	0.105553	-0.620594	[-4.02;2.55]	0.0512454	0.115362	[-0.17;0.28]	refined
p.Ser32Leu	substitution	32	Ser	Leu	0.695935	0.0873446	0.665492	0.0768781	-4.15392	[-6.91;-1.63]	0.0304426	0.0805183	[-0.13;0.19]	refined
p.Ser32Lys	substitution	32	Ser	Lys	0.20103	0.527973	0.236742	0.405592	2.66457	[-11.41;17.14]	-0.0357122	0.450099	[-0.92;0.85]	refined
p.Ser32Met	substitution	32	Ser	Met	0.104443	0.441287	0.11842	0.352346	4.45823	[-6.77;17.47]	-0.013977	0.384287	[-0.77;0.74]	refined
p.Ser32=	synonymous	32	Ser	NA	0	0.163131	0	0.180905	6.3004	[0.88;12.63]	0	0.175181	[-0.34;0.34]	refined
p.Ser32Phe	substitution	32	Ser	Phe	0.557662	0.128394	0.221268	0.173579	2.89828	[-2.39;8.25]	0.336394	0.159942	[0.02;0.65]	refined
p.Ser32Pro	substitution	32	Ser	Pro	0.742142	0.177586	0.617044	0.118752	-3.3221	[-7.56;0.42]	0.125098	0.141116	[-0.15;0.40]	refined
p.Ser32Ter	nonsense	32	Ser	Ter	0	0.118725	0.0095267	0.0686304	6.14919	[4.07;8.36]	-0.0095267	0.0885361	[-0.18;0.16]	refined
p.Ser32Thr	substitution	32	Ser	Thr	0.333278	0.241123	0.226101	0.244033	2.82529	[-4.84;10.63]	0.107178	0.243067	[-0.37;0.58]	refined
p.Ser32Trp	substitution	32	Ser	Trp	0.899576	0.124339	0.76336	0.0918794	-5.91016	[-9.47;-2.76]	0.136216	0.103833	[-0.07;0.34]	refined
p.Ser32Tyr	substitution	32	Ser	Tyr	0.733872	0.123491	0.674342	0.0947861	-4.30838	[-7.76;-1.21]	0.0595305	0.105228	[-0.15;0.27]	refined
p.Ser32Val	substitution	32	Ser	Val	0.701691	0.0866559	0.525752	0.112124	-1.81089	[-5.58;1.62]	0.175939	0.104328	[-0.03;0.38]	refined
p.Pro33Ala	substitution	33	Pro	Ala	0.394143	0.33824	0.168213	0.383815	3.70068	[-8.99;17.76]	0.22593	0.369249	[-0.50;0.95]	refined
p.Pro33Arg	substitution	33	Pro	Arg	0.79597	0.133733	0.698957	0.108451	-4.74234	[-8.80;-1.18]	0.0970128	0.117485	[-0.13;0.33]	refined
p.Pro33Asn	substitution	33	Pro	Asn	0.732124	0.355172	0.615261	0.335881	-3.29191	[-17.50;6.99]	0.116863	0.345662	[-0.56;0.79]	imputed
p.Pro33Asp	substitution	33	Pro	Asp	0.732124	0.177586	0.615261	0.335881	-3.29191	[-17.50;6.99]	0.116863	0.218616	[-0.31;0.55]	imputed
p.Pro33Cys	substitution	33	Pro	Cys	0.515266	0.172877	0.338064	0.216597	1.12862	[-5.90;7.71]	0.177201	0.203073	[-0.22;0.58]	refined
p.Pro33Gln	substitution	33	Pro	Gln	0.922306	0.258905	0.667926	0.17057	-4.19632	[-10.75;1.20]	0.25438	0.204304	[-0.15;0.65]	refined
p.Pro33Glu	substitution	33	Pro	Glu	0.789618	0.165458	0.873057	0.200937	-8.02212	[-17.32;-1.06]	-0.0834384	0.189849	[-0.46;0.29]	refined
p.Pro33Gly	substitution	33	Pro	Gly	0.787392	0.355172	0.618827	0.335881	-3.35231	[-17.60;6.93]	0.168565	0.345662	[-0.51;0.85]	imputed
p.Pro33His	substitution	33	Pro	His	0.62867	0.355172	0.61437	0.335881	-3.27683	[-17.48;7.01]	0.0143004	0.345662	[-0.66;0.69]	imputed
p.Pro33Ile	substitution	33	Pro	Ile	0.100276	0.430315	0.609734	0.118752	-3.19852	[-7.42;0.53]	-0.509458	0.266693	[-1.03;0.01]	refined
p.Pro33Leu	substitution	33	Pro	Leu	0.523662	0.141294	0.427674	0.128278	-0.252928	[-4.39;3.58]	0.0959879	0.132758	[-0.16;0.36]	refined
p.Pro33Lys	substitution	33	Pro	Lys	0.159348	0.556561	0.617044	0.335881	-3.3221	[-17.55;6.96]	-0.457696	0.519973	[-1.48;0.56]	imputed
p.Pro33Met	substitution	33	Pro	Met	0.618135	0.355172	0.607773	0.335881	-3.16544	[-17.30;7.11]	0.0103615	0.345662	[-0.67;0.69]	imputed
p.Pro33=	synonymous	33	Pro	NA	NA	NA	NA	NA	NA	[NA;NA]	NA	NA	[NA;NA]	imputed
p.Pro33Phe	substitution	33	Pro	Phe	0.085104	0.397314	0.0949131	0.332429	4.81849	[-5.60;17.10]	-0.00980912	0.355376	[-0.71;0.69]	refined
p.Pro33Ser	substitution	33	Pro	Ser	0.78861	0.132734	0.573147	0.0668047	-2.58699	[-4.83;-0.48]	0.215463	0.0940638	[0.03;0.40]	refined
p.Pro33Ter	nonsense	33	Pro	Ter	NA	NA	0	0.207548	6.3004	[0.07;13.72]	NA	NA	[NA;NA]	refined
p.Pro33Thr	substitution	33	Pro	Thr	0.651341	0.125325	0.582569	0.0764723	-2.74338	[-5.34;-0.33]	0.0687728	0.0955728	[-0.12;0.26]	refined
p.Pro33Trp	substitution	33	Pro	Trp	0.503972	0.355172	0.61437	0.335881	-3.27683	[-17.48;7.01]	-0.110397	0.345662	[-0.79;0.57]	imputed
p.Pro33Tyr	substitution	33	Pro	Tyr	0.161061	0.55644	0.603032	0.126622	-3.08563	[-7.59;0.87]	-0.441971	0.337487	[-1.10;0.22]	refined
p.Pro33Val	substitution	33	Pro	Val	0.908715	0.148305	0.612206	0.0835394	-3.24025	[-6.14;-0.58]	0.296509	0.109471	[0.08;0.51]	refined
p.Glu34Ala	substitution	34	Glu	Ala	0.672803	0.0897438	0.114181	0.260848	4.52305	[-3.46;13.51]	0.558622	0.219193	[0.13;0.99]	refined
p.Glu34Arg	substitution	34	Glu	Arg	0.0678453	0.356017	0.074819	0.282731	5.12821	[-3.52;15.30]	-0.00697373	0.309096	[-0.61;0.60]	refined
p.Glu34Asn	substitution	34	Glu	Asn	0.0521958	0.319839	0.0718335	0.280228	5.17439	[-3.39;15.26]	-0.0196377	0.294025	[-0.60;0.56]	refined
p.Glu34Asp	substitution	34	Glu	Asp	0.841278	0.355172	0.697985	0.335881	-4.72509	[-19.88;5.67]	0.143293	0.345662	[-0.53;0.82]	imputed
p.Glu34Cys	substitution	34	Glu	Cys	0.397471	0.169799	0.0526067	0.239007	5.47282	[-1.73;13.91]	0.344864	0.218388	[-0.08;0.77]	refined
p.Glu34Gln	substitution	34	Glu	Gln	0.841278	0.355172	0.745053	0.335881	-5.57319	[-21.31;4.94]	0.0962255	0.345662	[-0.58;0.77]	imputed
p.Glu34Gly	substitution	34	Glu	Gly	0.849857	0.157179	0.767902	0.167539	-5.9944	[-12.92;-0.44]	0.0819553	0.164159	[-0.24;0.40]	refined
p.Glu34His	substitution	34	Glu	His	0.739378	0.355172	0.599572	0.335881	-3.02751	[-17.07;7.25]	0.139806	0.345662	[-0.54;0.82]	imputed
p.Glu34Ile	substitution	34	Glu	Ile	0.094232	0.424268	0.136085	0.381184	4.18874	[-8.23;18.43]	-0.0418526	0.396066	[-0.82;0.73]	refined
p.Glu34Leu	substitution	34	Glu	Leu	0.0445662	0.285172	0.109623	0.296664	4.59282	[-4.60;15.14]	-0.0650565	0.292883	[-0.64;0.51]	refined
p.Glu34Lys	substitution	34	Glu	Lys	0.843351	0.355172	0.694776	0.335881	-4.66818	[-19.79;5.72]	0.148574	0.345662	[-0.53;0.83]	imputed
p.Glu34Met	substitution	34	Glu	Met	0.691019	0.355172	0.52701	0.118752	-1.83128	[-5.84;1.79]	0.164009	0.162946	[-0.16;0.48]	refined
p.Glu34=	synonymous	34	Glu	NA	NA	NA	NA	NA	NA	[NA;NA]	NA	NA	[NA;NA]	imputed
p.Glu34Phe	substitution	34	Glu	Phe	0.795256	0.12043	0.872911	0.149716	-8.0192	[-14.65;-2.69]	-0.0776553	0.140634	[-0.35;0.20]	refined
p.Glu34Pro	substitution	34	Glu	Pro	0.145772	0.528075	0.161437	0.420654	3.80342	[-10.39;19.75]	-0.0156655	0.459261	[-0.92;0.88]	refined
p.Glu34Ser	substitution	34	Glu	Ser	0.145469	0.316107	0.216133	0.350831	2.97584	[-8.64;15.13]	-0.0706642	0.339651	[-0.74;0.60]	refined
p.Glu34Ter	nonsense	34	Glu	Ter	NA	NA	NA	NA	NA	[NA;NA]	NA	NA	[NA;NA]	imputed
p.Glu34Thr	substitution	34	Glu	Thr	0.757686	0.355172	0.621501	0.335881	-3.39769	[-17.68;6.89]	0.136185	0.345662	[-0.54;0.81]	imputed
p.Glu34Trp	substitution	34	Glu	Trp	0.784668	0.161301	0.3036	0.195092	1.653	[-4.51;7.58]	0.481068	0.184517	[0.12;0.84]	refined
p.Glu34Tyr	substitution	34	Glu	Tyr	0.885668	0.314534	0.573837	0.0713551	-2.59842	[-5.01;-0.35]	0.311831	0.190713	[-0.06;0.69]	refined
p.Glu34Val	substitution	34	Glu	Val	0.768095	0.118425	0.380612	0.156419	0.476515	[-4.53;5.14]	0.387483	0.144866	[0.10;0.67]	refined
p.Asp35Ala	substitution	35	Asp	Ala	0.92787	0.131278	0.920737	0.128039	-8.99505	[-14.78;-4.23]	0.00713228	0.129128	[-0.25;0.26]	refined
p.Asp35Arg	substitution	35	Asp	Arg	0.68039	0.114835	0.313763	0.272842	1.49866	[-7.54;10.05]	0.366628	0.232431	[-0.09;0.82]	refined
p.Asp35Asn	substitution	35	Asp	Asn	0.975812	0.13109	0.959114	0.105187	-9.80492	[-14.62;-5.72]	0.0166972	0.114475	[-0.21;0.24]	refined
p.Asp35Cys	substitution	35	Asp	Cys	0.162786	0.294772	0.0690259	0.2752	5.21785	[-3.18;15.10]	0.0937599	0.281875	[-0.46;0.65]	refined
p.Asp35Gln	substitution	35	Asp	Gln	0.747496	0.355172	0.617044	0.335881	-3.3221	[-17.55;6.96]	0.130452	0.345662	[-0.55;0.81]	imputed
p.Asp35Glu	substitution	35	Asp	Glu	0.954404	0.355172	0.916028	0.335881	-8.89734	[-26.93;2.35]	0.0383763	0.345662	[-0.64;0.72]	imputed
p.Asp35Gly	substitution	35	Asp	Gly	0.906249	0.147154	0.844029	0.129234	-7.44684	[-12.94;-2.88]	0.0622194	0.135471	[-0.20;0.33]	refined
p.Asp35His	substitution	35	Asp	His	0.886356	0.355172	0.796399	0.335881	-6.52897	[-22.92;4.16]	0.0899571	0.345662	[-0.59;0.77]	imputed
p.Asp35Ile	substitution	35	Asp	Ile	0.801562	0.112697	0.690364	0.0726625	-4.59011	[-7.23;-2.17]	0.111198	0.0880536	[-0.06;0.28]	refined
p.Asp35Leu	substitution	35	Asp	Leu	0.201233	0.210804	0.200479	0.178636	3.21237	[-2.22;8.78]	0.000753981	0.189965	[-0.37;0.37]	refined
p.Asp35Lys	substitution	35	Asp	Lys	0.290256	0.452462	0.219924	0.502534	2.91859	[-15.64;22.48]	0.0703327	0.486417	[-0.88;1.02]	refined
p.Asp35Met	substitution	35	Asp	Met	0.700518	0.355172	0.547335	0.335881	-2.16219	[-15.66;8.12]	0.153183	0.345662	[-0.52;0.83]	imputed
p.Asp35=	synonymous	35	Asp	NA	NA	NA	NA	NA	NA	[NA;NA]	NA	NA	[NA;NA]	imputed
p.Asp35Phe	substitution	35	Asp	Phe	0.0405739	0.274454	0.056085	0.244824	5.41869	[-1.98;14.08]	-0.0155112	0.255084	[-0.52;0.48]	refined
p.Asp35Pro	substitution	35	Asp	Pro	0.754643	0.143483	0.600035	0.0705544	-3.03528	[-5.45;-0.79]	0.154608	0.100901	[-0.04;0.35]	refined
p.Asp35Ser	substitution	35	Asp	Ser	0.556953	0.165309	0.531716	0.150738	-1.90763	[-7.12;2.67]	0.0252367	0.155747	[-0.28;0.33]	refined
p.Asp35Ter	nonsense	35	Asp	Ter	0.083288	0.0906819	0	0.103968	6.3004	[3.16;9.74]	0.083288	0.0997364	[-0.11;0.28]	refined
p.Asp35Thr	substitution	35	Asp	Thr	0.911001	0.203576	0.266435	0.26004	2.2159	[-6.15;10.46]	0.644566	0.242683	[0.17;1.12]	refined
p.Asp35Trp	substitution	35	Asp	Trp	0.0899356	0.402775	0.0854344	0.297528	4.96437	[-4.21;15.72]	0.00450115	0.33629	[-0.65;0.66]	refined
p.Asp35Tyr	substitution	35	Asp	Tyr	0.911021	0.160216	0.796399	0.335881	-6.52897	[-22.92;4.16]	0.114622	0.207602	[-0.29;0.52]	imputed
p.Asp35Val	substitution	35	Asp	Val	0.834262	0.114056	0.813929	0.0991579	-6.86314	[-10.88;-3.37]	0.0203335	0.10436	[-0.18;0.22]	refined
p.Lys36Ala	substitution	36	Lys	Ala	0.688889	0.108147	0.608229	0.101812	-3.17313	[-6.75;0.04]	0.0806594	0.103967	[-0.12;0.28]	refined
p.Lys36Arg	substitution	36	Lys	Arg	0.945292	0.0993966	0.88133	0.0681384	-8.1884	[-11.03;-5.62]	0.063962	0.0799278	[-0.09;0.22]	refined
p.Lys36Asn	substitution	36	Lys	Asn	0.961485	0.355172	0.903191	0.335881	-8.63285	[-26.49;2.54]	0.058294	0.345662	[-0.62;0.74]	imputed
p.Lys36Asp	substitution	36	Lys	Asp	0.0948223	0.421163	0.119804	0.358036	4.43708	[-7.01;17.71]	-0.0249819	0.380244	[-0.77;0.72]	refined
p.Lys36Cys	substitution	36	Lys	Cys	0.983458	0.136785	0.970994	0.116505	-10.0607	[-15.50;-5.53]	0.012464	0.123635	[-0.23;0.25]	refined
p.Lys36Gln	substitution	36	Lys	Gln	0.955969	0.138112	0.784835	0.0800989	-6.31077	[-9.44;-3.51]	0.171135	0.103129	[-0.03;0.37]	refined
p.Lys36Glu	substitution	36	Lys	Glu	0.791192	0.355172	0.707613	0.335881	-4.89651	[-20.17;5.52]	0.0835789	0.345662	[-0.59;0.76]	imputed
p.Lys36Gly	substitution	36	Lys	Gly	0.0670308	0.3529	0.104117	0.333405	4.67719	[-5.80;16.93]	-0.0370863	0.340028	[-0.70;0.63]	refined
p.Lys36His	substitution	36	Lys	His	0.811572	0.355172	0.736317	0.335881	-5.41383	[-21.04;5.08]	0.075255	0.345662	[-0.60;0.75]	imputed
p.Lys36Ile	substitution	36	Lys	Ile	0.832273	0.104988	0.736774	0.0639954	-5.42215	[-7.81;-3.23]	0.0954991	0.0800278	[-0.06;0.25]	refined
p.Lys36Leu	substitution	36	Lys	Leu	0.923302	0.120946	0.795647	0.0707411	-6.51474	[-9.28;-4.01]	0.127654	0.0906212	[-0.05;0.31]	refined
p.Lys36Met	substitution	36	Lys	Met	0.811226	0.355172	0.732394	0.335881	-5.34258	[-20.92;5.14]	0.0788319	0.345662	[-0.60;0.76]	imputed
p.Lys36=	synonymous	36	Lys	NA	NA	NA	NA	NA	NA	[NA;NA]	NA	NA	[NA;NA]	imputed
p.Lys36Phe	substitution	36	Lys	Phe	0.948972	0.135748	0.973546	0.134872	-10.116	[-16.52;-4.92]	-0.0245735	0.135164	[-0.29;0.24]	refined
p.Lys36Pro	substitution	36	Lys	Pro	0.742487	0.355172	0.61954	0.118752	-3.36441	[-7.61;0.38]	0.122947	0.162946	[-0.20;0.44]	refined
p.Lys36Ser	substitution	36	Lys	Ser	0.0512651	0.309545	0.0685364	0.270317	5.22543	[-3.01;14.90]	-0.0172713	0.283996	[-0.57;0.54]	refined
p.Lys36Ter	nonsense	36	Lys	Ter	NA	NA	NA	NA	NA	[NA;NA]	NA	NA	[NA;NA]	imputed
p.Lys36Thr	substitution	36	Lys	Thr	0.518469	0.161788	0.355459	0.200242	0.862739	[-5.63;6.89]	0.163009	0.188299	[-0.21;0.53]	refined
p.Lys36Trp	substitution	36	Lys	Trp	0.321974	0.296919	0.141685	0.343842	4.10348	[-6.90;16.52]	0.180289	0.328945	[-0.46;0.83]	refined
p.Lys36Tyr	substitution	36	Lys	Tyr	0.703557	0.131003	0.570432	0.0734515	-2.54206	[-5.02;-0.23]	0.133125	0.0965265	[-0.06;0.32]	refined
p.Lys36Val	substitution	36	Lys	Val	0.335087	0.200949	0.0571522	0.245811	5.40209	[-2.03;14.10]	0.277935	0.231824	[-0.18;0.73]	refined
p.Glu37Ala	substitution	37	Glu	Ala	0.371219	0.21457	0.289554	0.244873	1.86599	[-6.02;9.50]	0.081665	0.235206	[-0.38;0.54]	refined
p.Glu37Arg	substitution	37	Glu	Arg	0.313273	0.323752	0.474726	0.217332	-0.993128	[-8.58;5.53]	-0.161453	0.257735	[-0.67;0.34]	refined
p.Glu37Asn	substitution	37	Glu	Asn	0.768221	0.177586	0.669995	0.118752	-4.2324	[-8.62;-0.40]	0.0982264	0.141116	[-0.18;0.37]	refined
p.Glu37Asp	substitution	37	Glu	Asp	0.811028	0.172599	0.710744	0.109175	-4.95249	[-9.08;-1.34]	0.100283	0.133702	[-0.16;0.36]	refined
p.Glu37Cys	substitution	37	Glu	Cys	0.686239	0.111333	0.420898	0.16733	-0.147282	[-5.64;4.85]	0.265342	0.15099	[-0.03;0.56]	refined
p.Glu37Gln	substitution	37	Glu	Gln	0.883247	0.177586	0.788554	0.118752	-6.38076	[-11.17;-2.30]	0.0946929	0.141116	[-0.18;0.37]	refined
p.Glu37Gly	substitution	37	Glu	Gly	0.778411	0.355172	0.742378	0.335881	-5.52431	[-21.23;4.99]	0.0360327	0.345662	[-0.64;0.71]	imputed
p.Glu37His	substitution	37	Glu	His	0.657528	0.0825663	0.298183	0.169787	1.73518	[-3.56;6.86]	0.359345	0.146598	[0.07;0.65]	refined
p.Glu37Ile	substitution	37	Glu	Ile	0.669424	0.0770933	0.535049	0.0922671	-1.9618	[-5.04;0.88]	0.134375	0.087502	[-0.04;0.31]	refined
p.Glu37Leu	substitution	37	Glu	Leu	0.915118	0.122241	0.798775	0.0823724	-6.57402	[-9.83;-3.67]	0.116343	0.0974908	[-0.07;0.31]	refined
p.Glu37Lys	substitution	37	Glu	Lys	0.888428	0.355172	0.859155	0.335881	-7.74505	[-24.98;3.21]	0.0292734	0.345662	[-0.65;0.71]	imputed
p.Glu37Met	substitution	37	Glu	Met	0.0864029	0.416771	0.237841	0.316766	2.64797	[-7.74;13.22]	-0.151438	0.35326	[-0.84;0.54]	refined
p.Glu37=	synonymous	37	Glu	NA	NA	NA	NA	NA	NA	[NA;NA]	NA	NA	[NA;NA]	imputed
p.Glu37Phe	substitution	37	Glu	Phe	0.827045	0.106736	0.836677	0.101255	-7.30308	[-11.49;-3.68]	-0.00963143	0.103114	[-0.21;0.19]	refined
p.Glu37Pro	substitution	37	Glu	Pro	0.79626	0.104863	0.765739	0.112282	-5.95425	[-10.38;-2.13]	0.0305213	0.109865	[-0.18;0.25]	refined
p.Glu37Ser	substitution	37	Glu	Ser	0.936747	0.151399	0.894651	0.132995	-8.45833	[-14.37;-3.61]	0.042096	0.1394	[-0.23;0.32]	refined
p.Glu37Ter	nonsense	37	Glu	Ter	0	0.153837	0.107589	0.145131	4.62397	[0.30;9.26]	-0.107589	0.14809	[-0.40;0.18]	refined
p.Glu37Thr	substitution	37	Glu	Thr	0.0813946	0.398135	0.187583	0.330478	3.40738	[-7.28;14.88]	-0.106188	0.354468	[-0.80;0.59]	refined
p.Glu37Trp	substitution	37	Glu	Trp	0.771367	0.163459	0.777647	0.187318	-6.17602	[-14.10;0.01]	-0.00628009	0.179717	[-0.36;0.35]	refined
p.Glu37Tyr	substitution	37	Glu	Tyr	0.969762	0.140726	0.960637	0.1369	-9.83758	[-16.28;-4.62]	0.00912492	0.138187	[-0.26;0.28]	refined
p.Glu37Val	substitution	37	Glu	Val	0.98557	0.160141	0.835628	0.0873116	-7.28263	[-10.85;-4.14]	0.149942	0.11675	[-0.08;0.38]	refined
p.Ala38Arg	substitution	38	Ala	Arg	0.702869	0.127783	0.526978	0.0994109	-1.83076	[-5.15;1.22]	0.17589	0.109687	[-0.04;0.39]	refined
p.Ala38Asn	substitution	38	Ala	Asn	0.710881	0.355172	0.589053	0.335881	-2.85145	[-16.78;7.42]	0.121828	0.345662	[-0.56;0.80]	imputed
p.Ala38Asp	substitution	38	Ala	Asp	0.804446	0.220524	0.751649	0.118752	-5.69413	[-10.35;-1.70]	0.0527971	0.160036	[-0.26;0.37]	refined
p.Ala38Cys	substitution	38	Ala	Cys	0.974116	0.190466	0.780618	0.0850733	-6.23163	[-9.55;-3.27]	0.193499	0.130067	[-0.06;0.45]	refined
p.Ala38Gln	substitution	38	Ala	Gln	0.155666	0.571133	0.20821	0.498227	3.09554	[-15.12;22.57]	-0.0525441	0.523658	[-1.08;0.97]	refined
p.Ala38Glu	substitution	38	Ala	Glu	0.741623	0.355172	0.617044	0.335881	-3.3221	[-17.55;6.96]	0.124579	0.345662	[-0.55;0.80]	imputed
p.Ala38Gly	substitution	38	Ala	Gly	0.807182	0.0980152	0.806048	0.0747927	-6.7124	[-9.67;-4.05]	0.00113399	0.0832564	[-0.16;0.16]	refined
p.Ala38His	substitution	38	Ala	His	0.735751	0.355172	0.603494	0.335881	-3.0934	[-17.18;7.18]	0.132257	0.345662	[-0.55;0.81]	imputed
p.Ala38Ile	substitution	38	Ala	Ile	0.144249	0.527629	0.113628	0.34281	4.5315	[-6.32;17.14]	0.030621	0.413694	[-0.78;0.84]	refined
p.Ala38Leu	substitution	38	Ala	Leu	0.855608	0.141251	0.71141	0.093334	-4.9644	[-8.45;-1.86]	0.144198	0.111616	[-0.07;0.36]	refined
p.Ala38Lys	substitution	38	Ala	Lys	0.674439	0.355172	0.679087	0.335881	-4.39154	[-19.33;5.97]	-0.00464849	0.345662	[-0.68;0.67]	imputed
p.Ala38Met	substitution	38	Ala	Met	0.311151	0.343106	0.365138	0.172499	0.714391	[-4.82;5.87]	-0.0539865	0.243059	[-0.53;0.42]	refined
p.Ala38=	synonymous	38	Ala	NA	0.907497	0.0335029	0.822175	0.0231977	-7.02179	[-7.91;-6.16]	0.0853223	0.0270722	[0.03;0.14]	refined
p.Ala38Phe	substitution	38	Ala	Phe	0.777101	0.12721	0.599126	0.0593197	-3.02002	[-5.04;-1.12]	0.177975	0.0879771	[0.01;0.35]	refined
p.Ala38Pro	substitution	38	Ala	Pro	0.74076	0.177586	0.609734	0.335881	-3.19852	[-17.35;7.08]	0.131026	0.218616	[-0.30;0.56]	imputed
p.Ala38Ser	substitution	38	Ala	Ser	0.857832	0.0862734	0.739773	0.0709256	-5.47677	[-8.14;-3.05]	0.11806	0.076385	[-0.03;0.27]	refined
p.Ala38Ter	nonsense	38	Ala	Ter	0.0318253	0.0788987	0.155296	0.0643347	3.89662	[1.99;5.84]	-0.123471	0.0695292	[-0.26;0.01]	refined
p.Ala38Thr	substitution	38	Ala	Thr	0.923647	0.10256	0.846946	0.0705321	-7.50408	[-10.37;-4.92]	0.076701	0.0825998	[-0.09;0.24]	refined
p.Ala38Trp	substitution	38	Ala	Trp	0.121557	0.200174	0.0795791	0.212053	5.05468	[-1.32;12.26]	0.0419782	0.208169	[-0.37;0.45]	refined
p.Ala38Tyr	substitution	38	Ala	Tyr	0.649223	0.355172	0.537886	0.335881	-2.00797	[-15.42;8.28]	0.111337	0.345662	[-0.57;0.79]	imputed
p.Ala38Val	substitution	38	Ala	Val	0.907208	0.0889043	0.80989	0.065991	-6.78578	[-9.38;-4.42]	0.0973179	0.0744168	[-0.05;0.24]	refined
p.Lys39Ala	substitution	39	Lys	Ala	0.852159	0.177586	0.765199	0.335881	-5.94423	[-21.94;4.63]	0.0869601	0.218616	[-0.34;0.52]	imputed
p.Lys39Arg	substitution	39	Lys	Arg	0.880961	0.143175	0.842176	0.113568	-7.41054	[-12.17;-3.37]	0.0387851	0.124224	[-0.20;0.28]	refined
p.Lys39Asn	substitution	39	Lys	Asn	0.977613	0.193046	0.870348	0.157556	-7.9679	[-14.98;-2.40]	0.107265	0.17021	[-0.23;0.44]	refined
p.Lys39Asp	substitution	39	Lys	Asp	0.954177	0.220609	0.758491	0.157563	-5.82013	[-12.23;-0.60]	0.195686	0.181034	[-0.16;0.55]	refined
p.Lys39Cys	substitution	39	Lys	Cys	0.413133	0.155395	0.215952	0.205883	2.97857	[-3.36;9.45]	0.197181	0.190546	[-0.18;0.57]	refined
p.Lys39Gln	substitution	39	Lys	Gln	0.832297	0.355172	0.68604	0.335881	-4.51381	[-19.53;5.86]	0.146257	0.345662	[-0.53;0.82]	imputed
p.Lys39Glu	substitution	39	Lys	Glu	0.764594	0.355172	0.709039	0.335881	-4.92199	[-20.21;5.50]	0.0555551	0.345662	[-0.62;0.73]	imputed
p.Lys39Gly	substitution	39	Lys	Gly	0.127598	0.474062	0.104504	0.328571	4.67125	[-5.64;16.69]	0.023094	0.383255	[-0.73;0.77]	refined
p.Lys39His	substitution	39	Lys	His	0.0933543	0.419531	0.120333	0.393034	4.429	[-8.38;19.41]	-0.0269785	0.402061	[-0.82;0.76]	refined
p.Lys39Ile	substitution	39	Lys	Ile	0.117119	0.280217	0.206421	0.250401	3.12258	[-4.71;11.24]	-0.0893013	0.260718	[-0.60;0.42]	refined
p.Lys39Leu	substitution	39	Lys	Leu	0.957825	0.14249	0.978323	0.142888	-10.2197	[-17.08;-4.73]	-0.0204972	0.142756	[-0.30;0.26]	refined
p.Lys39Met	substitution	39	Lys	Met	0.858557	0.158632	0.807608	0.125881	-6.74217	[-11.93;-2.38]	0.0509486	0.137667	[-0.22;0.32]	refined
p.Lys39=	synonymous	39	Lys	NA	NA	NA	NA	NA	NA	[NA;NA]	NA	NA	[NA;NA]	imputed
p.Lys39Phe	substitution	39	Lys	Phe	0.146237	0.251563	0.189634	0.205919	3.37636	[-2.92;9.92]	-0.0433968	0.222178	[-0.48;0.39]	refined
p.Lys39Pro	substitution	39	Lys	Pro	0.789658	0.123002	0.757975	0.116683	-5.81062	[-10.40;-1.87]	0.0316826	0.118827	[-0.20;0.26]	refined
p.Lys39Ser	substitution	39	Lys	Ser	0.103114	0.329061	0.120594	0.316313	4.42502	[-5.49;15.76]	-0.0174795	0.320619	[-0.65;0.61]	refined
p.Lys39Ter	nonsense	39	Lys	Ter	NA	NA	NA	NA	NA	[NA;NA]	NA	NA	[NA;NA]	imputed
p.Lys39Thr	substitution	39	Lys	Thr	0.746114	0.355172	0.651453	0.335881	-3.91052	[-18.52;6.41]	0.094661	0.345662	[-0.58;0.77]	imputed
p.Lys39Trp	substitution	39	Lys	Trp	0.906215	0.15188	0.769825	0.121917	-6.03015	[-10.89;-1.89]	0.13639	0.132659	[-0.12;0.40]	refined
p.Lys39Tyr	substitution	39	Lys	Tyr	0.0872808	0.37935	0.0805008	0.277524	5.04045	[-3.45;14.95]	0.00677997	0.315143	[-0.61;0.62]	refined
p.Lys39Val	substitution	39	Lys	Val	0.574725	0.0618839	0.403473	0.119112	0.123393	[-3.66;3.67]	0.171252	0.10361	[-0.03;0.37]	refined
p.Glu40Ala	substitution	40	Glu	Ala	0.736615	0.355172	0.605634	0.335881	-3.1294	[-17.24;7.15]	0.130981	0.345662	[-0.55;0.81]	imputed
p.Glu40Arg	substitution	40	Glu	Arg	0.213284	0.31844	0.198922	0.376937	3.23591	[-9.35;16.70]	0.0143615	0.3585	[-0.69;0.72]	refined
p.Glu40Asn	substitution	40	Glu	Asn	0.753022	0.355172	0.609913	0.335881	-3.20153	[-17.35;7.08]	0.14311	0.345662	[-0.53;0.82]	imputed
p.Glu40Asp	substitution	40	Glu	Asp	0.869775	0.355172	0.694598	0.335881	-4.66502	[-19.78;5.73]	0.175178	0.345662	[-0.50;0.85]	imputed
p.Glu40Cys	substitution	40	Glu	Cys	0.140322	0.5169	0.108445	0.358515	4.61085	[-6.81;18.01]	0.0318764	0.418032	[-0.79;0.85]	refined
p.Glu40Gln	substitution	40	Glu	Gln	0.868221	0.355172	0.676591	0.335881	-4.34777	[-19.25;6.01]	0.19163	0.345662	[-0.49;0.87]	imputed
p.Glu40Gly	substitution	40	Glu	Gly	0.95954	0.151733	0.950853	0.152796	-9.62847	[-16.86;-3.91]	0.0086877	0.152442	[-0.29;0.31]	refined
p.Glu40His	substitution	40	Glu	His	0.755786	0.355172	0.660546	0.335881	-4.06793	[-18.79;6.26]	0.0952403	0.345662	[-0.58;0.77]	imputed
p.Glu40Ile	substitution	40	Glu	Ile	0.745423	0.355172	0.64967	0.335881	-3.87975	[-18.47;6.44]	0.095753	0.345662	[-0.58;0.77]	imputed
p.Glu40Leu	substitution	40	Glu	Leu	0.950359	0.162324	0.944058	0.149592	-9.48425	[-16.51;-3.90]	0.00630076	0.153953	[-0.30;0.31]	refined
p.Glu40Lys	substitution	40	Glu	Lys	0.869603	0.355172	0.676591	0.335881	-4.34777	[-19.25;6.01]	0.193012	0.345662	[-0.48;0.87]	imputed
p.Glu40Met	substitution	40	Glu	Met	0.0909003	0.412531	0.189442	0.481151	3.37926	[-13.80;22.17]	-0.0985413	0.459418	[-1.00;0.80]	refined
p.Glu40=	synonymous	40	Glu	NA	0.830677	0.0303334	0.739894	0.0206174	-5.47898	[-6.23;-4.75]	0.090783	0.0242918	[0.04;0.14]	refined
p.Glu40Phe	substitution	40	Glu	Phe	0.950937	0.177839	0.911487	0.178437	-8.80348	[-17.16;-2.40]	0.0394496	0.178238	[-0.31;0.39]	refined
p.Glu40Pro	substitution	40	Glu	Pro	0.75285	0.355172	0.655197	0.335881	-3.97524	[-18.63;6.35]	0.0976527	0.345662	[-0.58;0.78]	imputed
p.Glu40Ser	substitution	40	Glu	Ser	0.736097	0.355172	0.610447	0.118752	-3.21055	[-7.43;0.52]	0.125649	0.162946	[-0.19;0.45]	refined
p.Glu40Ter	nonsense	40	Glu	Ter	NA	NA	NA	NA	NA	[NA;NA]	NA	NA	[NA;NA]	imputed
p.Glu40Thr	substitution	40	Glu	Thr	0.739378	0.355172	0.64967	0.335881	-3.87975	[-18.47;6.44]	0.0897081	0.345662	[-0.59;0.77]	imputed
p.Glu40Trp	substitution	40	Glu	Trp	0.803245	0.14445	0.739583	0.105233	-5.4733	[-9.52;-1.93]	0.063662	0.119741	[-0.17;0.30]	refined
p.Glu40Tyr	substitution	40	Glu	Tyr	0.727461	0.355172	0.595115	0.335881	-2.95279	[-16.95;7.32]	0.132346	0.345662	[-0.55;0.81]	imputed
p.Glu40Val	substitution	40	Glu	Val	0.67097	0.0907428	0.294636	0.402946	1.78897	[-12.63;15.66]	0.376335	0.333149	[-0.28;1.03]	refined
p.Pro41Ala	substitution	41	Pro	Ala	0.807081	0.177586	0.734177	0.335881	-5.37494	[-20.97;5.11]	0.072904	0.218616	[-0.36;0.50]	imputed
p.Pro41Arg	substitution	41	Pro	Arg	0.473591	0.325806	0.137235	0.385883	4.17122	[-8.44;18.63]	0.336356	0.366952	[-0.38;1.06]	refined
p.Pro41Asn	substitution	41	Pro	Asn	0.690501	0.355172	0.653949	0.335881	-3.95365	[-18.60;6.37]	0.0365519	0.345662	[-0.64;0.71]	imputed
p.Pro41Asp	substitution	41	Pro	Asp	0.183883	0.602232	0.368754	0.375571	0.658887	[-13.12;12.89]	-0.18487	0.463605	[-1.09;0.72]	refined
p.Pro41Cys	substitution	41	Pro	Cys	0.813126	0.355172	0.734177	0.335881	-5.37494	[-20.97;5.11]	0.0789489	0.345662	[-0.60;0.76]	imputed
p.Pro41Gln	substitution	41	Pro	Gln	0.736269	0.355172	0.630415	0.118752	-3.54943	[-7.82;0.21]	0.105854	0.162946	[-0.21;0.43]	refined
p.Pro41Glu	substitution	41	Pro	Glu	0.679275	0.355172	0.653058	0.335881	-3.93824	[-18.57;6.38]	0.026217	0.345662	[-0.65;0.70]	imputed
p.Pro41Gly	substitution	41	Pro	Gly	0.628237	0.190732	0.584709	0.0708604	-2.77901	[-5.18;-0.54]	0.0435276	0.124394	[-0.20;0.29]	refined
p.Pro41His	substitution	41	Pro	His	0.737824	0.355172	0.630415	0.335881	-3.54943	[-17.93;6.75]	0.107408	0.345662	[-0.57;0.78]	imputed
p.Pro41Ile	substitution	41	Pro	Ile	0.742142	0.355172	0.635764	0.335881	-3.64083	[-18.08;6.66]	0.106378	0.345662	[-0.57;0.78]	imputed
p.Pro41Leu	substitution	41	Pro	Leu	0.973139	0.250355	0.819242	0.149333	-6.96525	[-13.29;-1.82]	0.153897	0.189102	[-0.22;0.52]	refined
p.Pro41Lys	substitution	41	Pro	Lys	0.736269	0.355172	0.630415	0.335881	-3.54943	[-17.93;6.75]	0.105854	0.345662	[-0.57;0.78]	imputed
p.Pro41Met	substitution	41	Pro	Met	0.665976	0.355172	0.549652	0.335881	-2.20012	[-15.73;8.08]	0.116323	0.345662	[-0.56;0.79]	imputed
p.Pro41=	synonymous	41	Pro	NA	0.820085	0.0681546	0.759316	0.0568076	-5.83536	[-7.97;-3.85]	0.0607694	0.0608256	[-0.06;0.18]	refined
p.Pro41Phe	substitution	41	Pro	Phe	0.162758	0.570919	0.159501	0.417352	3.83279	[-10.20;19.63]	0.00325666	0.4741	[-0.93;0.93]	refined
p.Pro41Ser	substitution	41	Pro	Ser	0.909374	0.145655	0.680623	0.114543	-4.4185	[-8.67;-0.70]	0.228751	0.125772	[-0.02;0.48]	refined
p.Pro41Ter	nonsense	41	Pro	Ter	NA	NA	NA	NA	NA	[NA;NA]	NA	NA	[NA;NA]	imputed
p.Pro41Thr	substitution	41	Pro	Thr	0.87384	0.299892	0.734177	0.335881	-5.37494	[-20.97;5.11]	0.139662	0.307427	[-0.46;0.74]	imputed
p.Pro41Trp	substitution	41	Pro	Trp	0.753713	0.355172	0.597254	0.335881	-2.98863	[-17.01;7.29]	0.156459	0.345662	[-0.52;0.83]	imputed
p.Pro41Tyr	substitution	41	Pro	Tyr	0.684456	0.355172	0.601712	0.335881	-3.06343	[-17.13;7.21]	0.0827444	0.345662	[-0.59;0.76]	imputed
p.Pro41Val	substitution	41	Pro	Val	0.808636	0.355172	0.734177	0.335881	-5.37494	[-20.97;5.11]	0.0744584	0.345662	[-0.60;0.75]	imputed
p.Leu42Ala	substitution	42	Leu	Ala	0.731434	0.355172	0.617044	0.335881	-3.3221	[-17.55;6.96]	0.114389	0.345662	[-0.56;0.79]	imputed
p.Leu42Arg	substitution	42	Leu	Arg	0.871597	0.135672	0.828354	0.131779	-7.14128	[-12.69;-2.54]	0.0432429	0.133089	[-0.22;0.30]	refined
p.Leu42Asn	substitution	42	Leu	Asn	0.114111	0.464822	0.0968234	0.322905	4.78914	[-5.29;16.61]	0.017288	0.376207	[-0.72;0.75]	refined
p.Leu42Asp	substitution	42	Leu	Asp	0.726598	0.355172	0.63933	0.335881	-3.70191	[-18.18;6.60]	0.0872679	0.345662	[-0.59;0.76]	imputed
p.Leu42Cys	substitution	42	Leu	Cys	0.703627	0.355172	0.597968	0.335881	-3.00059	[-17.02;7.27]	0.105659	0.345662	[-0.57;0.78]	imputed
p.Leu42Gln	substitution	42	Leu	Gln	0.775302	0.355172	0.674273	0.335881	-4.30718	[-19.18;6.05]	0.101029	0.345662	[-0.58;0.78]	imputed
p.Leu42Glu	substitution	42	Leu	Glu	0.722971	0.355172	0.614548	0.335881	-3.27984	[-17.48;7.00]	0.108423	0.345662	[-0.57;0.79]	imputed
p.Leu42Gly	substitution	42	Leu	Gly	0.895165	0.150232	0.95024	0.204027	-9.61544	[-19.70;-2.21]	-0.0550753	0.187815	[-0.42;0.31]	refined
p.Leu42His	substitution	42	Leu	His	0.717868	0.051603	0.434476	0.152489	-0.359199	[-5.36;4.20]	0.283392	0.128021	[0.03;0.53]	refined
p.Leu42Ile	substitution	42	Leu	Ile	0.832297	0.177586	0.682475	0.118752	-4.45104	[-8.88;-0.60]	0.149822	0.141116	[-0.13;0.43]	refined
p.Leu42Lys	substitution	42	Leu	Lys	0.732815	0.177586	0.63095	0.118752	-3.55855	[-7.84;0.21]	0.101865	0.141116	[-0.17;0.38]	refined
p.Leu42Met	substitution	42	Leu	Met	0.760622	0.355172	0.660902	0.335881	-4.07412	[-18.80;6.26]	0.0997196	0.345662	[-0.58;0.78]	imputed
p.Leu42=	synonymous	42	Leu	NA	0.956557	0.0332405	0.938031	0.0291977	-9.35695	[-10.59;-8.18]	0.0185258	0.0306047	[-0.04;0.08]	refined
p.Leu42Phe	substitution	42	Leu	Phe	0.760622	0.355172	0.660902	0.335881	-4.07412	[-18.80;6.26]	0.0997196	0.345662	[-0.58;0.78]	imputed
p.Leu42Pro	substitution	42	Leu	Pro	0.673162	0.100185	0.561497	0.082465	-2.39462	[-5.17;0.18]	0.111665	0.0887657	[-0.06;0.29]	refined
p.Leu42Ser	substitution	42	Leu	Ser	0.0679583	0.310349	0.130954	0.263252	4.26691	[-3.83;13.26]	-0.0629959	0.279833	[-0.61;0.49]	refined
p.Leu42Ter	nonsense	42	Leu	Ter	NA	NA	NA	NA	NA	[NA;NA]	NA	NA	[NA;NA]	imputed
p.Leu42Thr	substitution	42	Leu	Thr	0.775302	0.177586	0.674273	0.118752	-4.30718	[-8.71;-0.47]	0.101029	0.141116	[-0.18;0.38]	refined
p.Leu42Trp	substitution	42	Leu	Trp	0.102367	0.445452	0.267678	0.307131	2.1971	[-7.95;12.22]	-0.165311	0.359206	[-0.87;0.54]	refined
p.Leu42Tyr	substitution	42	Leu	Tyr	0.721934	0.355172	0.609556	0.335881	-3.19551	[-17.34;7.09]	0.112378	0.345662	[-0.57;0.79]	imputed
p.Leu42Val	substitution	42	Leu	Val	0.24449	0.417514	0.155731	0.42724	3.89002	[-10.54;20.23]	0.0887596	0.424023	[-0.74;0.92]	refined
p.Trp43Ala	substitution	43	Trp	Ala	0.788946	0.355172	0.644678	0.335881	-3.79377	[-18.33;6.52]	0.144268	0.345662	[-0.53;0.82]	imputed
p.Trp43Arg	substitution	43	Trp	Arg	0.807081	0.355172	0.65181	0.335881	-3.91668	[-18.54;6.40]	0.155272	0.345662	[-0.52;0.83]	imputed
p.Trp43Asn	substitution	43	Trp	Asn	0.475302	0.355172	0.374398	0.335881	0.572143	[-11.43;11.23]	0.100904	0.345662	[-0.58;0.78]	imputed
p.Trp43Asp	substitution	43	Trp	Asp	0.0667677	0.309553	0.0786941	0.239255	5.06834	[-2.17;13.37]	-0.0119265	0.26477	[-0.53;0.51]	refined
p.Trp43Cys	substitution	43	Trp	Cys	0.96798	0.20787	0.747508	0.179456	-5.61815	[-12.99;0.24]	0.220472	0.189401	[-0.15;0.59]	refined
p.Trp43Gln	substitution	43	Trp	Gln	0.46114	0.355172	0.263149	0.335881	2.26559	[-9.01;13.47]	0.197991	0.345662	[-0.48;0.88]	imputed
p.Trp43Glu	substitution	43	Trp	Glu	0.327482	0.141485	0.148282	0.154816	4.00317	[-0.63;8.88]	0.1792	0.150504	[-0.12;0.47]	refined
p.Trp43Gly	substitution	43	Trp	Gly	0.738687	0.355172	0.598324	0.335881	-3.00657	[-17.03;7.27]	0.140363	0.345662	[-0.54;0.82]	imputed
p.Trp43His	substitution	43	Trp	His	0.718135	0.177586	0.607773	0.335881	-3.16544	[-17.30;7.11]	0.110361	0.218616	[-0.32;0.54]	imputed
p.Trp43Ile	substitution	43	Trp	Ile	0.424698	0.355172	0.436798	0.335881	-0.39554	[-12.89;10.06]	-0.0121002	0.345662	[-0.69;0.67]	imputed
p.Trp43Leu	substitution	43	Trp	Leu	0.970913	0.170614	0.727926	0.138367	-5.26162	[-10.68;-0.71]	0.242987	0.149889	[-0.05;0.54]	refined
p.Trp43Lys	substitution	43	Trp	Lys	0.0632824	0.301727	0.0824559	0.246167	5.01029	[-2.45;13.57]	-0.0191734	0.26598	[-0.54;0.50]	refined
p.Trp43Met	substitution	43	Trp	Met	0.83591	0.210087	0.677582	0.172348	-4.36514	[-11.04;1.10]	0.158328	0.185782	[-0.21;0.52]	refined
p.Trp43=	synonymous	43	Trp	NA	NA	NA	NA	NA	NA	[NA;NA]	NA	NA	[NA;NA]	imputed
p.Trp43Phe	substitution	43	Trp	Phe	0.994646	0.355172	0.904439	0.335881	-8.65845	[-26.53;2.52]	0.0902066	0.345662	[-0.59;0.77]	imputed
p.Trp43Pro	substitution	43	Trp	Pro	0.743572	0.281212	0.423818	0.218556	-0.192782	[-7.61;6.37]	0.319754	0.241256	[-0.15;0.79]	refined
p.Trp43Ser	substitution	43	Trp	Ser	0.384098	0.263617	0.191725	0.303284	3.34472	[-6.34;13.63]	0.192372	0.290664	[-0.38;0.76]	refined
p.Trp43Ter	nonsense	43	Trp	Ter	NA	NA	NA	NA	NA	[NA;NA]	NA	NA	[NA;NA]	imputed
p.Trp43Thr	substitution	43	Trp	Thr	0.424698	0.355172	0.436798	0.335881	-0.39554	[-12.89;10.06]	-0.0121002	0.345662	[-0.69;0.67]	imputed
p.Trp43Tyr	substitution	43	Trp	Tyr	0.969744	0.140603	0.793708	0.0946446	-6.47803	[-10.24;-3.17]	0.176036	0.112078	[-0.04;0.40]	refined
p.Trp43Val	substitution	43	Trp	Val	0.910876	0.172041	0.782423	0.175512	-6.26549	[-13.65;-0.42]	0.128452	0.174363	[-0.21;0.47]	refined
p.Ile44Ala	substitution	44	Ile	Ala	0.769603	0.355172	0.774826	0.335881	-6.12333	[-22.24;4.49]	-0.00522341	0.345662	[-0.68;0.67]	imputed
p.Ile44Arg	substitution	44	Ile	Arg	0.832159	0.140868	0.95715	0.205087	-9.76286	[-19.97;-2.29]	-0.124991	0.186159	[-0.49;0.24]	refined
p.Ile44Asn	substitution	44	Ile	Asn	0.768739	0.355172	0.7734	0.335881	-6.09672	[-22.19;4.51]	-0.00466069	0.345662	[-0.68;0.67]	imputed
p.Ile44Asp	substitution	44	Ile	Asp	0.764767	0.355172	0.662507	0.335881	-4.10199	[-18.84;6.23]	0.10226	0.345662	[-0.58;0.78]	imputed
p.Ile44Cys	substitution	44	Ile	Cys	0.163452	0.464961	0.370611	0.283223	0.630351	[-9.10;9.39]	-0.207159	0.354316	[-0.90;0.49]	refined
p.Ile44Gln	substitution	44	Ile	Gln	0.961496	0.176707	0.961626	0.181856	-9.8588	[-18.76;-3.12]	-0.000129799	0.180156	[-0.35;0.35]	refined
p.Ile44Glu	substitution	44	Ile	Glu	0.713987	0.10973	0.66688	0.093536	-4.17808	[-7.57;-1.13]	0.047107	0.099228	[-0.15;0.24]	refined
p.Ile44Gly	substitution	44	Ile	Gly	0.0576808	0.330333	0.0833209	0.307319	4.99695	[-4.51;16.21]	-0.0256401	0.315177	[-0.64;0.59]	refined
p.Ile44His	substitution	44	Ile	His	0.751295	0.355172	0.754323	0.335881	-5.74332	[-21.60;4.80]	-0.00302807	0.345662	[-0.68;0.67]	imputed
p.Ile44Leu	substitution	44	Ile	Leu	0.651334	0.187927	0.524888	0.199454	-1.7969	[-8.89;4.22]	0.126446	0.195687	[-0.26;0.51]	refined
p.Ile44Lys	substitution	44	Ile	Lys	0.773575	0.355172	0.774826	0.335881	-6.12333	[-22.24;4.49]	-0.00125104	0.345662	[-0.68;0.68]	imputed
p.Ile44Met	substitution	44	Ile	Met	0.834888	0.355172	0.782492	0.335881	-6.26679	[-22.48;4.37]	0.0523953	0.345662	[-0.63;0.73]	imputed
p.Ile44=	synonymous	44	Ile	NA	0.91511	0.0363146	0.859569	0.0179288	-7.75327	[-8.46;-7.07]	0.0555409	0.025571	[0.01;0.11]	refined
p.Ile44Phe	substitution	44	Ile	Phe	0.965302	0.159133	0.940783	0.16975	-9.415	[-17.50;-3.17]	0.0245191	0.166286	[-0.30;0.35]	refined
p.Ile44Pro	substitution	44	Ile	Pro	0.748532	0.355172	0.652701	0.335881	-3.93208	[-18.56;6.39]	0.0958309	0.345662	[-0.58;0.77]	imputed
p.Ile44Ser	substitution	44	Ile	Ser	0.768739	0.177586	0.7734	0.118752	-6.09672	[-10.83;-2.05]	-0.00466069	0.141116	[-0.28;0.27]	refined
p.Ile44Ter	nonsense	44	Ile	Ter	0	0.156928	0.00481554	0.134302	6.22388	[2.19;10.75]	-0.00481554	0.142245	[-0.28;0.27]	refined
p.Ile44Thr	substitution	44	Ile	Thr	0.791508	0.110977	0.720165	0.0838565	-5.12157	[-8.25;-2.30]	0.0713431	0.0937722	[-0.11;0.26]	refined
p.Ile44Trp	substitution	44	Ile	Trp	0.0874232	0.394764	0.0974923	0.315393	4.77886	[-5.04;16.25]	-0.0100691	0.343891	[-0.68;0.66]	refined
p.Ile44Tyr	substitution	44	Ile	Tyr	0.769257	0.355172	0.668034	0.335881	-4.19819	[-19.00;6.15]	0.101224	0.345662	[-0.58;0.78]	imputed
p.Ile44Val	substitution	44	Ile	Val	0.949679	0.107677	0.836491	0.0701139	-7.29946	[-10.12;-4.74]	0.113188	0.0845108	[-0.05;0.28]	refined
p.Arg45Ala	substitution	45	Arg	Ala	0.864355	0.158161	0.605672	0.0818757	-3.13005	[-5.96;-0.53]	0.258682	0.11317	[0.04;0.48]	refined
p.Arg45Asn	substitution	45	Arg	Asn	0.723489	0.355172	0.525049	0.335881	-1.79951	[-15.08;8.50]	0.19844	0.345662	[-0.48;0.88]	imputed
p.Arg45Asp	substitution	45	Arg	Asp	0.737708	0.131975	0.616153	0.118752	-3.307	[-7.54;0.43]	0.121555	0.123317	[-0.12;0.36]	refined
p.Arg45Cys	substitution	45	Arg	Cys	0.0468184	0.270757	0.0525831	0.207515	5.47319	[-0.75;12.62]	-0.0057647	0.230532	[-0.46;0.45]	refined
p.Arg45Gln	substitution	45	Arg	Gln	0.880551	0.0937296	0.637776	0.0857061	-3.67528	[-6.71;-0.91]	0.242775	0.0884615	[0.07;0.42]	refined
p.Arg45Glu	substitution	45	Arg	Glu	0.862554	0.161662	0.629213	0.123512	-3.52892	[-7.99;0.38]	0.23334	0.13741	[-0.04;0.50]	refined
p.Arg45Gly	substitution	45	Arg	Gly	0.898129	0.160273	0.645408	0.138557	-3.80632	[-8.92;0.58]	0.252721	0.146154	[-0.03;0.54]	refined
p.Arg45His	substitution	45	Arg	His	0.833851	0.355172	0.655375	0.335881	-3.97832	[-18.64;6.35]	0.178476	0.345662	[-0.50;0.86]	imputed
p.Arg45Ile	substitution	45	Arg	Ile	0.727634	0.177586	0.562132	0.335881	-2.40508	[-16.06;7.87]	0.165502	0.218616	[-0.26;0.59]	imputed
p.Arg45Leu	substitution	45	Arg	Leu	0.875131	0.114866	0.850319	0.115831	-7.57045	[-12.46;-3.43]	0.0248113	0.115511	[-0.20;0.25]	refined
p.Arg45Lys	substitution	45	Arg	Lys	0.948359	0.355172	0.166158	0.345684	3.73183	[-7.44;16.04]	0.782201	0.346751	[0.10;1.46]	refined
p.Arg45Met	substitution	45	Arg	Met	0.818658	0.0935753	0.519039	0.106824	-1.70232	[-5.27;1.56]	0.299619	0.102598	[0.10;0.50]	refined
p.Arg45=	synonymous	45	Arg	NA	0.945527	0.0217407	0.891558	0.0175195	-8.39541	[-9.10;-7.71]	0.0539686	0.0190309	[0.02;0.09]	refined
p.Arg45Phe	substitution	45	Arg	Phe	0.213651	0.420125	0.202066	0.364477	3.18839	[-8.91;16.06]	0.0115854	0.383924	[-0.74;0.76]	refined
p.Arg45Pro	substitution	45	Arg	Pro	0.749568	0.355172	0.616153	0.335881	-3.307	[-17.53;6.98]	0.133416	0.345662	[-0.54;0.81]	imputed
p.Arg45Ser	substitution	45	Arg	Ser	0.936414	0.166924	0.549176	0.0880013	-2.19233	[-5.15;0.54]	0.387238	0.120211	[0.15;0.62]	refined
p.Arg45Ter	nonsense	45	Arg	Ter	0	0.0636123	0.0869544	0.0648559	4.94095	[3.01;6.95]	-0.0869544	0.064444	[-0.21;0.04]	refined
p.Arg45Thr	substitution	45	Arg	Thr	0.143386	0.388527	0.301331	0.229959	1.68743	[-5.70;8.78]	-0.157945	0.292526	[-0.73;0.42]	refined
p.Arg45Trp	substitution	45	Arg	Trp	0.64946	0.175617	0.163309	0.335881	3.77503	[-7.01;15.66]	0.486152	0.217339	[0.06;0.91]	imputed
p.Arg45Tyr	substitution	45	Arg	Tyr	0.06013	0.333771	0.0729459	0.27175	5.15718	[-3.13;14.87]	-0.0128159	0.293882	[-0.59;0.56]	refined
p.Arg45Val	substitution	45	Arg	Val	0.541404	0.145775	0.224994	0.162671	2.842	[-2.10;7.83]	0.31641	0.157241	[0.01;0.62]	refined
p.Pro46Ala	substitution	46	Pro	Ala	0.47297	0.179346	0.114142	0.117001	4.52365	[1.05;8.19]	0.358828	0.140882	[0.08;0.63]	refined
p.Pro46Arg	substitution	46	Pro	Arg	0.0479294	0.237545	0.0386365	0.100878	5.69091	[2.67;8.94]	0.00929293	0.15998	[-0.30;0.32]	refined
p.Pro46Asn	substitution	46	Pro	Asn	0.0665758	0.224216	0.0241236	0.152596	5.91871	[1.36;11.06]	0.0424522	0.17967	[-0.31;0.39]	refined
p.Pro46Asp	substitution	46	Pro	Asp	0.0202617	0.162178	0.097157	0.0757887	4.78401	[2.53;7.13]	-0.0768953	0.112234	[-0.30;0.14]	refined
p.Pro46Cys	substitution	46	Pro	Cys	0.204037	0.160752	0.103886	0.131979	4.68073	[0.75;8.87]	0.100151	0.142218	[-0.18;0.38]	refined
p.Pro46Gln	substitution	46	Pro	Gln	0.0677029	0.355172	0.0226422	0.335881	5.94204	[-4.42;19.05]	0.0450608	0.345662	[-0.63;0.72]	imputed
p.Pro46Glu	substitution	46	Pro	Glu	0.104145	0.355172	0.0896773	0.335881	4.89902	[-5.63;17.39]	0.0144678	0.345662	[-0.66;0.69]	imputed
p.Pro46Gly	substitution	46	Pro	Gly	0.0678382	0.291613	0.00626967	0.112408	6.20081	[2.82;9.93]	0.0615685	0.191754	[-0.31;0.44]	refined
p.Pro46His	substitution	46	Pro	His	0.258895	0.355172	0.0509895	0.335881	5.49801	[-4.93;18.34]	0.207905	0.345662	[-0.47;0.89]	imputed
p.Pro46Ile	substitution	46	Pro	Ile	0.741124	0.402615	0.28068	0.240576	2.00038	[-5.70;9.51]	0.460444	0.304332	[-0.14;1.06]	refined
p.Pro46Leu	substitution	46	Pro	Leu	0.0619007	0.166265	0.0599704	0.0644449	5.3583	[3.43;7.37]	0.00193034	0.109469	[-0.21;0.22]	refined
p.Pro46Lys	substitution	46	Pro	Lys	0.0784044	0.319225	0.0237683	0.168848	5.9243	[0.87;11.68]	0.0546361	0.230162	[-0.40;0.51]	refined
p.Pro46Met	substitution	46	Pro	Met	0.0265976	0.355172	0.0131931	0.335881	6.09116	[-4.26;19.29]	0.0134045	0.345662	[-0.66;0.69]	imputed
p.Pro46=	synonymous	46	Pro	NA	NA	NA	NA	NA	NA	[NA;NA]	NA	NA	[NA;NA]	imputed
p.Pro46Phe	substitution	46	Pro	Phe	0.0809953	0.202794	0.0413308	0.0975144	5.64877	[2.73;8.78]	0.0396645	0.14159	[-0.24;0.32]	refined
p.Pro46Ser	substitution	46	Pro	Ser	0.350546	0.361213	0.0246033	0.118752	5.91116	[2.35;9.82]	0.325942	0.229985	[-0.12;0.78]	refined
p.Pro46Ter	nonsense	46	Pro	Ter	NA	NA	NA	NA	NA	[NA;NA]	NA	NA	[NA;NA]	imputed
p.Pro46Thr	substitution	46	Pro	Thr	0.0348254	0.198456	0.00993387	0.124904	6.14274	[2.39;10.31]	0.0248915	0.153391	[-0.28;0.33]	refined
p.Pro46Trp	substitution	46	Pro	Trp	0.199241	0.0756994	0.0115993	0.104395	6.11638	[2.97;9.55]	0.187642	0.0957898	[-0.00;0.38]	refined
p.Pro46Tyr	substitution	46	Pro	Tyr	0.0245174	0.106053	0.00539977	0.101121	6.21461	[3.17;9.54]	0.0191176	0.102791	[-0.18;0.22]	refined
p.Pro46Val	substitution	46	Pro	Val	0.420006	0.135713	0.0782009	0.0630595	5.07596	[3.19;7.03]	0.341805	0.0937568	[0.16;0.53]	refined
p.Asp47Ala	substitution	47	Asp	Ala	0.583247	0.355172	0.155999	0.335881	3.88594	[-6.87;15.83]	0.427248	0.345662	[-0.25;1.10]	imputed
p.Asp47Arg	substitution	47	Asp	Arg	0.206563	0.355172	0.133714	0.335881	4.22485	[-6.45;16.34]	0.0728494	0.345662	[-0.60;0.75]	imputed
p.Asp47Asn	substitution	47	Asp	Asn	0.954888	0.208596	0.53539	0.335881	-1.96734	[-15.35;8.32]	0.419498	0.239527	[-0.05;0.89]	imputed
p.Asp47Cys	substitution	47	Asp	Cys	0.122866	0.473884	0.0795356	0.242006	5.05535	[-2.27;13.46]	0.0433304	0.337491	[-0.62;0.70]	refined
p.Asp47Gln	substitution	47	Asp	Gln	0.366839	0.355172	0.236049	0.335881	2.67504	[-8.45;14.05]	0.13079	0.345662	[-0.55;0.81]	imputed
p.Asp47Glu	substitution	47	Asp	Glu	0.792746	0.355172	0.33268	0.335881	1.21074	[-10.50;12.05]	0.460066	0.345662	[-0.22;1.14]	imputed
p.Asp47Gly	substitution	47	Asp	Gly	0.381743	0.212081	0.265409	0.0245643	2.23141	[1.50;2.96]	0.116334	0.124077	[-0.13;0.36]	refined
p.Asp47His	substitution	47	Asp	His	0.618826	0.355172	0.173293	0.335881	3.6237	[-7.20;15.43]	0.445533	0.345662	[-0.23;1.12]	imputed
p.Asp47Ile	substitution	47	Asp	Ile	0.154404	0.355172	0.0960956	0.335881	4.80032	[-5.74;17.23]	0.0583086	0.345662	[-0.62;0.74]	imputed
p.Asp47Leu	substitution	47	Asp	Leu	0.0494116	0.27449	0.0403345	0.163401	5.66435	[0.78;11.16]	0.00907711	0.207159	[-0.40;0.42]	refined
p.Asp47Lys	substitution	47	Asp	Lys	0.24715	0.355172	0.158317	0.335881	3.85076	[-6.92;15.77]	0.0888333	0.345662	[-0.59;0.77]	imputed
p.Asp47Met	substitution	47	Asp	Met	0.156304	0.355172	0.0960956	0.335881	4.80032	[-5.74;17.23]	0.0602084	0.345662	[-0.62;0.74]	imputed
p.Asp47=	synonymous	47	Asp	NA	NA	NA	NA	NA	NA	[NA;NA]	NA	NA	[NA;NA]	imputed
p.Asp47Phe	substitution	47	Asp	Phe	0.0697755	0.355172	0.0228205	0.335881	5.93923	[-4.43;19.04]	0.046955	0.345662	[-0.63;0.72]	imputed
p.Asp47Pro	substitution	47	Asp	Pro	0.285492	0.355172	0.172758	0.335881	3.6318	[-7.19;15.45]	0.112734	0.345662	[-0.56;0.79]	imputed
p.Asp47Ser	substitution	47	Asp	Ser	0.520725	0.177586	0.293279	0.335881	1.80954	[-9.64;12.84]	0.227447	0.218616	[-0.20;0.66]	imputed
p.Asp47Ter	nonsense	47	Asp	Ter	NA	NA	NA	NA	NA	[NA;NA]	NA	NA	[NA;NA]	refined
p.Asp47Thr	substitution	47	Asp	Thr	0.319171	0.355172	0.191835	0.335881	3.34307	[-7.57;15.02]	0.127336	0.345662	[-0.55;0.80]	imputed
p.Asp47Trp	substitution	47	Asp	Trp	0.0658031	0.355172	0.0210376	0.335881	5.96732	[-4.40;19.09]	0.0447655	0.345662	[-0.63;0.72]	imputed
p.Asp47Tyr	substitution	47	Asp	Tyr	0.4038	0.355172	0.0228205	0.335881	5.93923	[-4.43;19.04]	0.380979	0.345662	[-0.30;1.06]	imputed
p.Asp47Val	substitution	47	Asp	Val	0.553886	0.355172	0.145837	0.335881	4.04033	[-6.68;16.06]	0.408049	0.345662	[-0.27;1.09]	imputed
p.Ala48Arg	substitution	48	Ala	Arg	0.737997	0.355172	0.632377	0.335881	-3.58291	[-17.98;6.72]	0.10562	0.345662	[-0.57;0.78]	imputed
p.Ala48Asn	substitution	48	Ala	Asn	0.746459	0.355172	0.628098	0.335881	-3.5099	[-17.86;6.78]	0.118362	0.345662	[-0.56;0.80]	imputed
p.Ala48Asp	substitution	48	Ala	Asp	0.893264	0.355172	0.667855	0.335881	-4.19509	[-19.00;6.15]	0.225409	0.345662	[-0.45;0.90]	imputed
p.Ala48Cys	substitution	48	Ala	Cys	0.882902	0.355172	0.663042	0.335881	-4.11129	[-18.86;6.23]	0.21986	0.345662	[-0.46;0.90]	imputed
p.Ala48Gln	substitution	48	Ala	Gln	0.721589	0.355172	0.585131	0.335881	-2.78604	[-16.67;7.49]	0.136458	0.345662	[-0.54;0.81]	imputed
p.Ala48Glu	substitution	48	Ala	Glu	0.0584297	0.333709	0.211653	0.317665	3.04352	[-7.26;13.81]	-0.153223	0.323102	[-0.79;0.48]	refined
p.Ala48Gly	substitution	48	Ala	Gly	0.980484	0.355172	0.781779	0.335881	-6.25341	[-22.46;4.38]	0.198704	0.345662	[-0.48;0.88]	imputed
p.Ala48His	substitution	48	Ala	His	0.683247	0.355172	0.53539	0.335881	-1.96734	[-15.35;8.32]	0.147857	0.345662	[-0.53;0.83]	imputed
p.Ala48Ile	substitution	48	Ala	Ile	0.717962	0.355172	0.585131	0.335881	-2.78604	[-16.67;7.49]	0.132831	0.345662	[-0.54;0.81]	imputed
p.Ala48Leu	substitution	48	Ala	Leu	0.221689	0.270843	0.105646	0.344741	4.65375	[-6.24;17.42]	0.116043	0.321998	[-0.52;0.75]	refined
p.Ala48Lys	substitution	48	Ala	Lys	0.732642	0.355172	0.607595	0.335881	-3.16244	[-17.29;7.12]	0.125048	0.345662	[-0.55;0.80]	imputed
p.Ala48Met	substitution	48	Ala	Met	0.713472	0.355172	0.585131	0.335881	-2.78604	[-16.67;7.49]	0.12834	0.345662	[-0.55;0.81]	imputed
p.Ala48=	synonymous	48	Ala	NA	0.879357	0.0457823	0.821087	0.043243	-7.00081	[-8.69;-5.41]	0.0582691	0.0441057	[-0.03;0.14]	refined
p.Ala48Phe	substitution	48	Ala	Phe	0.68791	0.355172	0.53539	0.118752	-1.96734	[-6.00;1.67]	0.152521	0.162946	[-0.17;0.47]	refined
p.Ala48Pro	substitution	48	Ala	Pro	0.731779	0.355172	0.587627	0.335881	-2.82765	[-16.74;7.44]	0.144152	0.345662	[-0.53;0.82]	imputed
p.Ala48Ser	substitution	48	Ala	Ser	0.871614	0.195833	0.784454	0.118752	-6.30361	[-11.08;-2.23]	0.0871606	0.148946	[-0.20;0.38]	refined
p.Ala48Ter	nonsense	48	Ala	Ter	NA	NA	NA	NA	NA	[NA;NA]	NA	NA	[NA;NA]	imputed
p.Ala48Thr	substitution	48	Ala	Thr	0.900247	0.101666	0.877822	0.100387	-8.11776	[-12.40;-4.43]	0.0224247	0.100815	[-0.18;0.22]	refined
p.Ala48Trp	substitution	48	Ala	Trp	0.557513	0.355172	0.504546	0.335881	-1.46896	[-14.56;8.85]	0.0529667	0.345662	[-0.62;0.73]	imputed
p.Ala48Tyr	substitution	48	Ala	Tyr	0.668394	0.177586	0.531111	0.118752	-1.8978	[-5.92;1.73]	0.137283	0.141116	[-0.14;0.41]	refined
p.Ala48Val	substitution	48	Ala	Val	0.871608	0.14858	0.727623	0.117979	-5.25614	[-9.80;-1.34]	0.143986	0.128988	[-0.11;0.40]	refined
p.Pro49Ala	substitution	49	Pro	Ala	0.743351	0.355172	0.620075	0.335881	-3.37348	[-17.64;6.91]	0.123276	0.345662	[-0.55;0.80]	imputed
p.Pro49Arg	substitution	49	Pro	Arg	0.691019	0.355172	0.516313	0.335881	-1.65831	[-14.86;8.65]	0.174706	0.345662	[-0.50;0.85]	imputed
p.Pro49Asn	substitution	49	Pro	Asn	0.641451	0.355172	0.393296	0.335881	0.280852	[-11.86;10.87]	0.248154	0.345662	[-0.43;0.93]	imputed
p.Pro49Asp	substitution	49	Pro	Asp	0.711226	0.355172	0.537529	0.335881	-2.00216	[-15.41;8.28]	0.173697	0.345662	[-0.50;0.85]	imputed
p.Pro49Cys	substitution	49	Pro	Cys	0.813063	0.282881	0.568349	0.191185	-2.50763	[-9.46;3.32]	0.244714	0.225924	[-0.20;0.69]	refined
p.Pro49Gln	substitution	49	Pro	Gln	0.754922	0.355172	0.556071	0.335881	-2.30537	[-15.90;7.97]	0.198852	0.345662	[-0.48;0.88]	imputed
p.Pro49Glu	substitution	49	Pro	Glu	0.707081	0.355172	0.476021	0.335881	-1.01368	[-13.84;9.35]	0.23106	0.345662	[-0.45;0.91]	imputed
p.Pro49Gly	substitution	49	Pro	Gly	0.074292	0.390537	0.0801358	0.27417	5.04609	[-3.33;14.81]	-0.00584381	0.31773	[-0.63;0.62]	refined
p.Pro49His	substitution	49	Pro	His	0.549741	0.177586	0.271706	0.118752	2.13618	[-1.47;5.69]	0.278035	0.141116	[0.00;0.55]	refined
p.Pro49Ile	substitution	49	Pro	Ile	0.641451	0.355172	0.384204	0.335881	0.421176	[-11.65;11.04]	0.257247	0.345662	[-0.42;0.93]	imputed
p.Pro49Leu	substitution	49	Pro	Leu	0.480185	0.139751	0.0753464	0.260183	5.12006	[-2.79;14.31]	0.404839	0.227245	[-0.04;0.85]	refined
p.Pro49Lys	substitution	49	Pro	Lys	0.707081	0.355172	0.476021	0.335881	-1.01368	[-13.84;9.35]	0.23106	0.345662	[-0.45;0.91]	imputed
p.Pro49Met	substitution	49	Pro	Met	0.549741	0.355172	0.271706	0.335881	2.13618	[-9.19;13.29]	0.278035	0.345662	[-0.40;0.96]	imputed
p.Pro49=	synonymous	49	Pro	NA	0.899261	0.0515191	0.891917	0.0468552	-8.4027	[-10.34;-6.60]	0.0073439	0.0484598	[-0.09;0.10]	refined
p.Pro49Phe	substitution	49	Pro	Phe	0.549741	0.355172	0.271706	0.335881	2.13618	[-9.19;13.29]	0.278035	0.345662	[-0.40;0.96]	imputed
p.Pro49Ser	substitution	49	Pro	Ser	0.976101	0.190668	0.664503	0.143948	-4.13671	[-9.54;0.45]	0.311597	0.161034	[-0.00;0.63]	refined
p.Pro49Ter	nonsense	49	Pro	Ter	0.252696	0.191334	0	0.216492	6.3004	[-0.20;14.09]	0.252696	0.208444	[-0.16;0.66]	refined
p.Pro49Thr	substitution	49	Pro	Thr	0.79361	0.355172	0.578713	0.335881	-2.67929	[-16.50;7.59]	0.214897	0.345662	[-0.46;0.89]	imputed
p.Pro49Trp	substitution	49	Pro	Trp	0.871082	0.380227	0.55313	0.326503	-2.25711	[-15.34;7.71]	0.317952	0.345341	[-0.36;0.99]	refined
p.Pro49Tyr	substitution	49	Pro	Tyr	0.104859	0.423768	0.135031	0.346432	4.20478	[-6.86;16.80]	-0.0301718	0.373992	[-0.76;0.70]	refined
p.Pro49Val	substitution	49	Pro	Val	0.790951	0.129294	0.546619	0.0684307	-2.15048	[-4.42;-0.02]	0.244333	0.0932423	[0.06;0.43]	refined
p.Ser50Ala	substitution	50	Ser	Ala	0.629706	0.355172	0.500089	0.335881	-1.39748	[-14.45;8.93]	0.129617	0.345662	[-0.55;0.81]	imputed
p.Ser50Arg	substitution	50	Ser	Arg	0.0794607	0.330867	0.154166	0.136511	3.91377	[-0.16;8.16]	-0.0747057	0.221166	[-0.51;0.36]	refined
p.Ser50Asn	substitution	50	Ser	Asn	0.812029	0.165396	0.290783	0.335881	1.84737	[-9.59;12.90]	0.521246	0.210827	[0.11;0.93]	imputed
p.Ser50Asp	substitution	50	Ser	Asp	0.630225	0.355172	0.23908	0.335881	2.62926	[-8.51;13.98]	0.391144	0.345662	[-0.29;1.07]	imputed
p.Ser50Cys	substitution	50	Ser	Cys	0.0379827	0.213222	0.0259965	0.129091	5.88924	[2.03;10.16]	0.0119862	0.162063	[-0.31;0.33]	refined
p.Ser50Gln	substitution	50	Ser	Gln	0.616408	0.355172	0.224282	0.335881	2.85275	[-8.21;14.30]	0.392125	0.345662	[-0.29;1.07]	imputed
p.Ser50Glu	substitution	50	Ser	Glu	0.633333	0.355172	0.23908	0.335881	2.62926	[-8.51;13.98]	0.394253	0.345662	[-0.28;1.07]	imputed
p.Ser50Gly	substitution	50	Ser	Gly	0.422453	0.355172	0.20378	0.335881	3.16249	[-7.80;14.75]	0.218673	0.345662	[-0.46;0.90]	imputed
p.Ser50His	substitution	50	Ser	His	0.549223	0.355172	0.119094	0.335881	4.44792	[-6.17;16.69]	0.430128	0.345662	[-0.25;1.11]	imputed
p.Ser50Ile	substitution	50	Ser	Ile	0.579793	0.355172	0.121055	0.335881	4.41796	[-6.21;16.64]	0.458737	0.345662	[-0.22;1.14]	imputed
p.Ser50Leu	substitution	50	Ser	Leu	0.512355	0.121686	0.119232	0.0865641	4.44582	[1.88;7.11]	0.393123	0.0996562	[0.20;0.59]	refined
p.Ser50Lys	substitution	50	Ser	Lys	0.631952	0.355172	0.266714	0.335881	2.21168	[-9.08;13.40]	0.365237	0.345662	[-0.31;1.04]	imputed
p.Ser50Met	substitution	50	Ser	Met	0.234644	0.267466	0.0699251	0.223609	5.20393	[-1.53;12.91]	0.164719	0.239124	[-0.30;0.63]	refined
p.Ser50=	synonymous	50	Ser	NA	0.959029	0.0219689	0.923833	0.0215911	-9.05947	[-9.96;-8.19]	0.0351954	0.0217178	[-0.01;0.08]	refined
p.Ser50Phe	substitution	50	Ser	Phe	0.211399	0.355172	0.0340524	0.335881	5.76273	[-4.63;18.76]	0.177347	0.345662	[-0.50;0.85]	imputed
p.Ser50Pro	substitution	50	Ser	Pro	0.746632	0.177586	0.487966	0.118752	-1.2037	[-5.13;2.39]	0.258666	0.141116	[-0.02;0.54]	refined
p.Ser50Ter	nonsense	50	Ser	Ter	NA	NA	NA	NA	NA	[NA;NA]	NA	NA	[NA;NA]	imputed
p.Ser50Thr	substitution	50	Ser	Thr	0.585492	0.355172	0.377251	0.335881	0.528263	[-11.50;11.18]	0.208241	0.345662	[-0.47;0.89]	imputed
p.Ser50Trp	substitution	50	Ser	Trp	0.402763	0.355172	0.0208593	0.335881	5.97013	[-4.39;19.09]	0.381904	0.345662	[-0.30;1.06]	imputed
p.Ser50Tyr	substitution	50	Ser	Tyr	0.46304	0.355172	0.0379747	0.335881	5.70127	[-4.70;18.66]	0.425065	0.345662	[-0.25;1.10]	imputed
p.Ser50Val	substitution	50	Ser	Val	0.712435	0.355172	0.237475	0.335881	2.6535	[-8.48;14.02]	0.47496	0.345662	[-0.20;1.15]	imputed
p.Arg51Ala	substitution	51	Arg	Ala	0.65924	0.355172	0.061468	0.208779	5.33504	[-0.93;12.49]	0.597772	0.2297	[0.15;1.05]	refined
p.Arg51Asn	substitution	51	Arg	Asn	0.596373	0.355172	0.531111	0.335881	-1.8978	[-15.24;8.39]	0.0652623	0.345662	[-0.61;0.74]	imputed
p.Arg51Asp	substitution	51	Arg	Asp	0.583938	0.355172	0.237297	0.335881	2.65619	[-8.48;14.02]	0.346641	0.345662	[-0.33;1.02]	imputed
p.Arg51Cys	substitution	51	Arg	Cys	0.0795733	0.356001	0.0810985	0.250824	5.03123	[-2.58;13.80]	-0.0015252	0.290151	[-0.57;0.57]	refined
p.Arg51Gln	substitution	51	Arg	Gln	0.746114	0.355172	0.473525	0.335881	-0.974078	[-13.78;9.40]	0.272589	0.345662	[-0.40;0.95]	imputed
p.Arg51Glu	substitution	51	Arg	Glu	0.721934	0.355172	0.455874	0.335881	-0.695108	[-13.35;9.71]	0.26606	0.345662	[-0.41;0.94]	imputed
p.Arg51Gly	substitution	51	Arg	Gly	0.461033	0.055844	0.547514	0.257568	-2.16512	[-11.88;5.63]	-0.0864812	0.21276	[-0.50;0.33]	refined
p.Arg51His	substitution	51	Arg	His	0.621934	0.355172	0.254234	0.335881	2.40032	[-8.83;13.66]	0.3677	0.345662	[-0.31;1.05]	imputed
p.Arg51Ile	substitution	51	Arg	Ile	0.442142	0.355172	0.162418	0.335881	3.78855	[-6.99;15.68]	0.279724	0.345662	[-0.40;0.96]	imputed
p.Arg51Leu	substitution	51	Arg	Leu	0.0850849	0.27936	0.113248	0.251334	4.53732	[-3.13;13.14]	-0.0281635	0.26101	[-0.54;0.48]	refined
p.Arg51Lys	substitution	51	Arg	Lys	0.832988	0.355172	0.735782	0.335881	-5.40411	[-21.02;5.09]	0.0972061	0.345662	[-0.58;0.77]	imputed
p.Arg51Met	substitution	51	Arg	Met	0.509499	0.355172	0.218577	0.335881	2.93892	[-8.10;14.43]	0.290922	0.345662	[-0.39;0.97]	imputed
p.Arg51=	synonymous	51	Arg	NA	NA	NA	NA	NA	NA	[NA;NA]	NA	NA	[NA;NA]	imputed
p.Arg51Phe	substitution	51	Arg	Phe	0.504836	0.355172	0.274024	0.335881	2.10111	[-9.24;13.24]	0.230812	0.345662	[-0.45;0.91]	imputed
p.Arg51Pro	substitution	51	Arg	Pro	0.506563	0.355172	0.204314	0.335881	3.15441	[-7.81;14.74]	0.302249	0.345662	[-0.38;0.98]	imputed
p.Arg51Ser	substitution	51	Arg	Ser	0.749717	0.177415	0.8342	0.349451	-7.25482	[-25.04;3.99]	-0.0844827	0.303155	[-0.68;0.51]	refined
p.Arg51Ter	nonsense	51	Arg	Ter	NA	NA	0.233347	0.175639	2.71585	[-2.66;8.12]	NA	NA	[NA;NA]	refined
p.Arg51Thr	substitution	51	Arg	Thr	0.720207	0.355172	0.390622	0.335881	0.322159	[-11.80;10.92]	0.329585	0.345662	[-0.35;1.01]	imputed
p.Arg51Trp	substitution	51	Arg	Trp	0.317962	0.355172	0.113211	0.335881	4.53789	[-6.06;16.83]	0.204751	0.345662	[-0.47;0.88]	imputed
p.Arg51Tyr	substitution	51	Arg	Tyr	0.549396	0.355172	0.535568	0.335881	-1.97024	[-15.36;8.32]	0.0138277	0.345662	[-0.66;0.69]	imputed
p.Arg51Val	substitution	51	Arg	Val	0.540415	0.355172	0.183239	0.434861	3.4731	[-11.49;19.90]	0.357175	0.426742	[-0.48;1.19]	refined
p.Cys52Ala	substitution	52	Cys	Ala	0.108808	0.355172	0.0117668	0.335881	6.11372	[-4.23;19.32]	0.0970415	0.345662	[-0.58;0.77]	imputed
p.Cys52Arg	substitution	52	Cys	Arg	0.0690846	0.355172	0.00481369	0.335881	6.22391	[-4.11;19.50]	0.0642709	0.345662	[-0.61;0.74]	imputed
p.Cys52Asn	substitution	52	Cys	Asn	0.0903282	0.355172	0.00784454	0.335881	6.17584	[-4.17;19.42]	0.0824836	0.345662	[-0.60;0.76]	imputed
p.Cys52Asp	substitution	52	Cys	Asp	0.0690846	0.355172	0.00481369	0.335881	6.22391	[-4.11;19.50]	0.0642709	0.345662	[-0.61;0.74]	imputed
p.Cys52Gln	substitution	52	Cys	Gln	0.0751295	0.355172	0.00659654	0.335881	6.19563	[-4.14;19.46]	0.068533	0.345662	[-0.61;0.75]	imputed
p.Cys52Glu	substitution	52	Cys	Glu	0.0690846	0.355172	0.00481369	0.335881	6.22391	[-4.11;19.50]	0.0642709	0.345662	[-0.61;0.74]	imputed
p.Cys52Gly	substitution	52	Cys	Gly	0.0751295	0.355172	0.00659654	0.335881	6.19563	[-4.14;19.46]	0.068533	0.345662	[-0.61;0.75]	imputed
p.Cys52His	substitution	52	Cys	His	0.113817	0.355172	0.094491	0.335881	4.82498	[-5.72;17.27]	0.0193259	0.345662	[-0.66;0.70]	imputed
p.Cys52Ile	substitution	52	Cys	Ile	0.104145	0.355172	0.00962738	0.335881	6.14759	[-4.20;19.38]	0.0945177	0.345662	[-0.58;0.77]	imputed
p.Cys52Leu	substitution	52	Cys	Leu	0.102073	0.355172	0.00962738	0.335881	6.14759	[-4.20;19.38]	0.0924452	0.345662	[-0.59;0.77]	imputed
p.Cys52Lys	substitution	52	Cys	Lys	0.073057	0.355172	0.00659654	0.335881	6.19563	[-4.14;19.46]	0.0664605	0.345662	[-0.61;0.74]	imputed
p.Cys52Met	substitution	52	Cys	Met	0.102073	0.355172	0.00962738	0.335881	6.14759	[-4.20;19.38]	0.0924452	0.345662	[-0.59;0.77]	imputed
p.Cys52=	synonymous	52	Cys	NA	0.862152	0.0373643	0.872539	0.0419695	-8.01175	[-9.71;-6.41]	-0.0103874	0.0404927	[-0.09;0.07]	refined
p.Cys52Phe	substitution	52	Cys	Phe	0.102073	0.355172	0.00962738	0.335881	6.14759	[-4.20;19.38]	0.0924452	0.345662	[-0.59;0.77]	imputed
p.Cys52Pro	substitution	52	Cys	Pro	0.073057	0.355172	0.00659654	0.335881	6.19563	[-4.14;19.46]	0.0664605	0.345662	[-0.61;0.74]	imputed
p.Cys52Ser	substitution	52	Cys	Ser	0.106563	0.355172	0.0117668	0.118752	6.11372	[2.55;10.05]	0.0947962	0.162946	[-0.22;0.41]	refined
p.Cys52Ter	nonsense	52	Cys	Ter	NA	NA	NA	NA	NA	[NA;NA]	NA	NA	[NA;NA]	imputed
p.Cys52Thr	substitution	52	Cys	Thr	0.106563	0.355172	0.0117668	0.335881	6.11372	[-4.23;19.32]	0.0947962	0.345662	[-0.58;0.77]	imputed
p.Cys52Trp	substitution	52	Cys	Trp	0.0996546	0.355172	0.0755928	0.335881	5.11625	[-5.37;17.73]	0.0240618	0.345662	[-0.65;0.70]	imputed
p.Cys52Tyr	substitution	52	Cys	Tyr	0.0751295	0.355172	0.00659654	0.335881	6.19563	[-4.14;19.46]	0.068533	0.345662	[-0.61;0.75]	imputed
p.Cys52Val	substitution	52	Cys	Val	0.124574	0.381028	0.114434	0.275876	4.51917	[-3.97;14.13]	0.0101391	0.314853	[-0.61;0.63]	refined
p.Thr53Ala	substitution	53	Thr	Ala	0.579793	0.177586	0.662328	0.335881	-4.0989	[-18.84;6.24]	-0.0825357	0.218616	[-0.51;0.35]	imputed
p.Thr53Arg	substitution	53	Thr	Arg	0.161161	0.230219	0.532537	0.335881	-1.92096	[-15.28;8.37]	-0.371376	0.25488	[-0.87;0.13]	imputed
p.Thr53Asn	substitution	53	Thr	Asn	0.394991	0.177586	0.640399	0.118752	-3.72026	[-8.02;0.06]	-0.245408	0.141116	[-0.52;0.03]	refined
p.Thr53Asp	substitution	53	Thr	Asp	0.266839	0.355172	0.547513	0.335881	-2.16511	[-15.67;8.11]	-0.280674	0.345662	[-0.96;0.40]	imputed
p.Thr53Cys	substitution	53	Thr	Cys	0.214162	0.355172	0.31704	0.261559	1.44885	[-7.17;9.59]	-0.102877	0.273547	[-0.64;0.43]	refined
p.Thr53Gln	substitution	53	Thr	Gln	0.337651	0.355172	0.57176	0.335881	-2.56402	[-16.31;7.71]	-0.234109	0.345662	[-0.91;0.44]	imputed
p.Thr53Glu	substitution	53	Thr	Glu	0.261313	0.355172	0.547513	0.335881	-2.16511	[-15.67;8.11]	-0.2862	0.345662	[-0.96;0.39]	imputed
p.Thr53Gly	substitution	53	Thr	Gly	0.229706	0.355172	0.546622	0.335881	-2.15053	[-15.65;8.13]	-0.316915	0.345662	[-0.99;0.36]	imputed
p.Thr53His	substitution	53	Thr	His	0.182729	0.355172	0.479052	0.335881	-1.06181	[-13.92;9.30]	-0.296323	0.345662	[-0.97;0.38]	imputed
p.Thr53Ile	substitution	53	Thr	Ile	0.325216	0.355172	0.88749	0.272922	-8.31288	[-21.90;0.91]	-0.562274	0.283243	[-1.12;-0.01]	refined
p.Thr53Leu	substitution	53	Thr	Leu	0.240587	0.355172	0.547513	0.335881	-2.16511	[-15.67;8.11]	-0.306926	0.345662	[-0.98;0.37]	imputed
p.Thr53Lys	substitution	53	Thr	Lys	0.384456	0.355172	0.574077	0.335881	-2.6024	[-16.38;7.67]	-0.189621	0.345662	[-0.87;0.49]	imputed
p.Thr53Met	substitution	53	Thr	Met	0.178584	0.355172	0.451774	0.118752	-0.630549	[-4.49;2.93]	-0.27319	0.162946	[-0.59;0.05]	refined
p.Thr53=	synonymous	53	Thr	NA	0.921554	0.0339252	0.926512	0.031801	-9.11533	[-10.45;-7.84]	-0.00495729	0.0325245	[-0.07;0.06]	refined
p.Thr53Phe	substitution	53	Thr	Phe	0.14525	0.355172	0.43038	0.335881	-0.295178	[-12.73;10.18]	-0.285129	0.345662	[-0.96;0.39]	imputed
p.Thr53Pro	substitution	53	Thr	Pro	0.0692791	0.305036	0.276068	0.255959	2.07018	[-6.18;10.14]	-0.206789	0.273299	[-0.74;0.33]	refined
p.Thr53Ser	substitution	53	Thr	Ser	0.681174	0.355172	0.695311	0.335881	-4.67766	[-19.80;5.72]	-0.0141367	0.345662	[-0.69;0.66]	imputed
p.Thr53Ter	nonsense	53	Thr	Ter	NA	NA	NA	NA	NA	[NA;NA]	NA	NA	[NA;NA]	imputed
p.Thr53Trp	substitution	53	Thr	Trp	0.129534	0.355172	0.421109	0.335881	-0.150573	[-12.51;10.35]	-0.291575	0.345662	[-0.97;0.39]	imputed
p.Thr53Tyr	substitution	53	Thr	Tyr	0.14525	0.355172	0.43038	0.335881	-0.295178	[-12.73;10.18]	-0.285129	0.345662	[-0.96;0.39]	imputed
p.Thr53Val	substitution	53	Thr	Val	0.37323	0.355172	0.640399	0.335881	-3.72026	[-18.21;6.59]	-0.26717	0.345662	[-0.94;0.41]	imputed
p.Trp54Ala	substitution	54	Trp	Ala	0.388601	0.355172	0.199501	0.335881	3.22716	[-7.72;14.85]	0.1891	0.345662	[-0.49;0.87]	imputed
p.Trp54Arg	substitution	54	Trp	Arg	0.388601	0.355172	0.199501	0.335881	3.22716	[-7.72;14.85]	0.1891	0.345662	[-0.49;0.87]	imputed
p.Trp54Asn	substitution	54	Trp	Asn	0.384456	0.355172	0.19754	0.335881	3.25681	[-7.68;14.89]	0.186916	0.345662	[-0.49;0.86]	imputed
p.Trp54Asp	substitution	54	Trp	Asp	0.384456	0.355172	0.19754	0.335881	3.25681	[-7.68;14.89]	0.186916	0.345662	[-0.49;0.86]	imputed
p.Trp54Cys	substitution	54	Trp	Cys	0.388601	0.355172	0.199501	0.335881	3.22716	[-7.72;14.85]	0.1891	0.345662	[-0.49;0.87]	imputed
p.Trp54Gln	substitution	54	Trp	Gln	0.391364	0.177586	0.199501	0.335881	3.22716	[-7.72;14.85]	0.191864	0.218616	[-0.24;0.62]	imputed
p.Trp54Glu	substitution	54	Trp	Glu	0.387047	0.177586	0.19754	0.335881	3.25681	[-7.68;14.89]	0.189507	0.218616	[-0.24;0.62]	imputed
p.Trp54Gly	substitution	54	Trp	Gly	0.388601	0.355172	0.199501	0.335881	3.22716	[-7.72;14.85]	0.1891	0.345662	[-0.49;0.87]	imputed
p.Trp54His	substitution	54	Trp	His	0.391364	0.355172	0.199501	0.335881	3.22716	[-7.72;14.85]	0.191864	0.345662	[-0.49;0.87]	imputed
p.Trp54Ile	substitution	54	Trp	Ile	0.388601	0.355172	0.199501	0.335881	3.22716	[-7.72;14.85]	0.1891	0.345662	[-0.49;0.87]	imputed
p.Trp54Leu	substitution	54	Trp	Leu	0.321159	0.183243	0.207825	0.0418365	3.10136	[1.86;4.35]	0.113335	0.111174	[-0.10;0.33]	refined
p.Trp54Lys	substitution	54	Trp	Lys	0.384456	0.355172	0.19754	0.335881	3.25681	[-7.68;14.89]	0.186916	0.345662	[-0.49;0.86]	imputed
p.Trp54Met	substitution	54	Trp	Met	0.493755	0.295011	0.245566	0.112307	2.53129	[-0.85;5.90]	0.248189	0.19344	[-0.13;0.63]	refined
p.Trp54=	synonymous	54	Trp	NA	NA	NA	NA	NA	NA	[NA;NA]	NA	NA	[NA;NA]	imputed
p.Trp54Phe	substitution	54	Trp	Phe	0.645078	0.355172	0.394366	0.335881	0.264321	[-11.89;10.85]	0.250712	0.345662	[-0.43;0.93]	imputed
p.Trp54Pro	substitution	54	Trp	Pro	0.384456	0.355172	0.19754	0.335881	3.25681	[-7.68;14.89]	0.186916	0.345662	[-0.49;0.86]	imputed
p.Trp54Ser	substitution	54	Trp	Ser	0.388601	0.355172	0.199501	0.335881	3.22716	[-7.72;14.85]	0.1891	0.345662	[-0.49;0.87]	imputed
p.Trp54Ter	nonsense	54	Trp	Ter	NA	NA	NA	NA	NA	[NA;NA]	NA	NA	[NA;NA]	imputed
p.Trp54Thr	substitution	54	Trp	Thr	0.388601	0.355172	0.199501	0.335881	3.22716	[-7.72;14.85]	0.1891	0.345662	[-0.49;0.87]	imputed
p.Trp54Tyr	substitution	54	Trp	Tyr	0.645078	0.355172	0.398823	0.335881	0.195391	[-11.99;10.77]	0.246254	0.345662	[-0.43;0.92]	imputed
p.Trp54Val	substitution	54	Trp	Val	0.388601	0.355172	0.199501	0.335881	3.22716	[-7.72;14.85]	0.1891	0.345662	[-0.49;0.87]	imputed
p.Gln55Ala	substitution	55	Gln	Ala	0.419136	0.407927	0.319552	0.416358	1.41064	[-13.87;15.69]	0.0995846	0.413567	[-0.71;0.91]	refined
p.Gln55Arg	substitution	55	Gln	Arg	0.882851	0.197959	0.911214	0.118752	-8.79785	[-14.08;-4.38]	-0.0283632	0.14988	[-0.32;0.27]	refined
p.Gln55Asn	substitution	55	Gln	Asn	0.948705	0.177586	0.913354	0.335881	-8.84202	[-26.84;2.39]	0.0353511	0.218616	[-0.39;0.46]	imputed
p.Gln55Asp	substitution	55	Gln	Asp	0.78532	0.355172	0.686219	0.118752	-4.51696	[-8.96;-0.66]	0.0991009	0.162946	[-0.22;0.42]	refined
p.Gln55Cys	substitution	55	Gln	Cys	0.889017	0.151993	0.938887	0.210878	-9.37499	[-19.76;-1.81]	-0.0498705	0.193253	[-0.43;0.33]	refined
p.Gln55Glu	substitution	55	Gln	Glu	0.874252	0.143995	0.715082	0.127365	-5.03021	[-9.93;-0.85]	0.15917	0.133139	[-0.10;0.42]	refined
p.Gln55Gly	substitution	55	Gln	Gly	0.789119	0.355172	0.694955	0.335881	-4.67134	[-19.79;5.72]	0.0941646	0.345662	[-0.58;0.77]	imputed
p.Gln55His	substitution	55	Gln	His	0.959858	0.192101	0.943179	0.171279	-9.46562	[-17.65;-3.16]	0.016679	0.17849	[-0.33;0.37]	refined
p.Gln55Ile	substitution	55	Gln	Ile	0.770812	0.355172	0.668034	0.335881	-4.19819	[-19.00;6.15]	0.102778	0.345662	[-0.57;0.78]	imputed
p.Gln55Leu	substitution	55	Gln	Leu	0.744833	0.170321	0.190377	0.290005	3.36511	[-5.83;13.11]	0.554455	0.256395	[0.05;1.06]	refined
p.Gln55Lys	substitution	55	Gln	Lys	0.884283	0.355172	0.807274	0.335881	-6.73579	[-23.27;3.99]	0.0770092	0.345662	[-0.60;0.75]	imputed
p.Gln55Met	substitution	55	Gln	Met	0.772733	0.0981197	0.747803	0.101374	-5.62356	[-9.54;-2.19]	0.0249295	0.100301	[-0.17;0.22]	refined
p.Gln55=	synonymous	55	Gln	NA	0.837827	0.0186717	0.745954	0.0120727	-5.58969	[-6.03;-5.16]	0.0918727	0.0146074	[0.06;0.12]	refined
p.Gln55Phe	substitution	55	Gln	Phe	0.109783	0.48593	0.161952	0.347817	3.79561	[-7.44;16.23]	-0.0521685	0.3992	[-0.83;0.73]	refined
p.Gln55Pro	substitution	55	Gln	Pro	0.0644923	0.350071	0.193729	0.272464	3.31443	[-5.26;12.34]	-0.129236	0.300568	[-0.72;0.46]	refined
p.Gln55Ser	substitution	55	Gln	Ser	0.81027	0.16203	0.942248	0.20542	-9.44594	[-19.54;-2.04]	-0.131978	0.192049	[-0.51;0.24]	refined
p.Gln55Ter	nonsense	55	Gln	Ter	NA	NA	0.0118834	0.0787939	6.11188	[3.73;8.66]	NA	NA	[NA;NA]	refined
p.Gln55Thr	substitution	55	Gln	Thr	0.746114	0.355172	0.617044	0.335881	-3.3221	[-17.55;6.96]	0.12907	0.345662	[-0.55;0.81]	imputed
p.Gln55Trp	substitution	55	Gln	Trp	0.748532	0.355172	0.127856	0.362683	4.31416	[-7.34;17.74]	0.620676	0.361856	[-0.09;1.33]	refined
p.Gln55Tyr	substitution	55	Gln	Tyr	0.769257	0.355172	0.610982	0.335881	-3.21958	[-17.38;7.06]	0.158275	0.345662	[-0.52;0.84]	imputed
p.Gln55Val	substitution	55	Gln	Val	0.786874	0.355172	0.694955	0.335881	-4.67134	[-19.79;5.72]	0.0919194	0.345662	[-0.59;0.77]	imputed
p.Leu56Ala	substitution	56	Leu	Ala	0.766839	0.355172	0.612409	0.335881	-3.24367	[-17.42;7.04]	0.154431	0.345662	[-0.52;0.83]	imputed
p.Leu56Arg	substitution	56	Leu	Arg	0.961389	0.231334	0.905591	0.238821	-8.6821	[-20.40;-0.41]	0.055798	0.236352	[-0.41;0.52]	refined
p.Leu56Asn	substitution	56	Leu	Asn	0.704663	0.355172	0.709217	0.335881	-4.92518	[-20.22;5.50]	-0.00455412	0.345662	[-0.68;0.67]	imputed
p.Leu56Asp	substitution	56	Leu	Asp	0.864252	0.205709	0.705519	0.214469	-4.85914	[-13.63;1.93]	0.158733	0.211589	[-0.26;0.57]	refined
p.Leu56Cys	substitution	56	Leu	Cys	0.696759	0.150508	0.666494	0.184939	-4.17136	[-11.35;1.65]	0.030265	0.17422	[-0.31;0.37]	refined
p.Leu56Gln	substitution	56	Leu	Gln	0.746978	0.355172	0.588875	0.335881	-2.84847	[-16.78;7.42]	0.158103	0.345662	[-0.52;0.84]	imputed
p.Leu56Glu	substitution	56	Leu	Glu	0.737478	0.355172	0.753967	0.335881	-5.73675	[-21.58;4.81]	-0.0164884	0.345662	[-0.69;0.66]	imputed
p.Leu56Gly	substitution	56	Leu	Gly	0.139177	0.538249	0.144817	0.416511	4.05585	[-9.85;19.97]	-0.00563976	0.460679	[-0.91;0.90]	refined
p.Leu56His	substitution	56	Leu	His	0.686356	0.355172	0.505794	0.335881	-1.489	[-14.59;8.83]	0.180562	0.345662	[-0.50;0.86]	imputed
p.Leu56Ile	substitution	56	Leu	Ile	0.879447	0.355172	0.686575	0.118752	-4.52324	[-8.97;-0.66]	0.192872	0.162946	[-0.13;0.51]	refined
p.Leu56Lys	substitution	56	Leu	Lys	0.773575	0.177586	0.778392	0.335881	-6.18996	[-22.35;4.43]	-0.00481674	0.218616	[-0.43;0.42]	imputed
p.Leu56Met	substitution	56	Leu	Met	0.82418	0.355172	0.78071	0.335881	-6.23336	[-22.42;4.40]	0.04347	0.345662	[-0.63;0.72]	imputed
p.Leu56=	synonymous	56	Leu	NA	0.985706	0.0213332	0.760937	0.0148559	-5.86532	[-6.41;-5.33]	0.224769	0.0172868	[0.19;0.26]	refined
p.Leu56Phe	substitution	56	Leu	Phe	0.894975	0.130287	0.881499	0.133593	-8.19179	[-14.07;-3.37]	0.013476	0.1325	[-0.25;0.27]	refined
p.Leu56Pro	substitution	56	Leu	Pro	0.770812	0.355172	0.612409	0.335881	-3.24367	[-17.42;7.04]	0.158403	0.345662	[-0.52;0.84]	imputed
p.Leu56Ser	substitution	56	Leu	Ser	0.748532	0.177586	0.588875	0.118752	-2.84847	[-7.01;0.85]	0.159657	0.141116	[-0.12;0.44]	refined
p.Leu56Ter	nonsense	56	Leu	Ter	NA	NA	NA	NA	NA	[NA;NA]	NA	NA	[NA;NA]	imputed
p.Leu56Thr	substitution	56	Leu	Thr	0.766839	0.355172	0.616866	0.118752	-3.31908	[-7.56;0.42]	0.149974	0.162946	[-0.17;0.47]	refined
p.Leu56Trp	substitution	56	Leu	Trp	0.669257	0.177586	0.548385	0.137216	-2.17938	[-6.93;2.02]	0.120872	0.15187	[-0.18;0.42]	refined
p.Leu56Tyr	substitution	56	Leu	Tyr	0.692919	0.355172	0.655197	0.335881	-3.97524	[-18.63;6.35]	0.0377218	0.345662	[-0.64;0.72]	imputed
p.Leu56Val	substitution	56	Leu	Val	0.825216	0.355172	0.782314	0.335881	-6.26344	[-22.47;4.37]	0.0429018	0.345662	[-0.63;0.72]	imputed
p.Gly57Ala	substitution	57	Gly	Ala	0.986528	0.355172	0.901587	0.335881	-8.59997	[-26.43;2.57]	0.0849418	0.345662	[-0.59;0.76]	imputed
p.Gly57Arg	substitution	57	Gly	Arg	0.648014	0.177586	0.547691	0.118752	-2.16802	[-6.23;1.48]	0.100323	0.141116	[-0.18;0.38]	refined
p.Gly57Asn	substitution	57	Gly	Asn	0.9	0.355172	0.788019	0.335881	-6.37068	[-22.66;4.29]	0.111981	0.345662	[-0.57;0.79]	imputed
p.Gly57Asp	substitution	57	Gly	Asp	0.851679	0.125756	0.799842	0.13285	-6.59429	[-12.06;-2.03]	0.0518369	0.130528	[-0.20;0.31]	refined
p.Gly57Cys	substitution	57	Gly	Cys	0.775967	0.385571	0.724893	0.27749	-5.2068	[-17.37;3.51]	0.0510744	0.31763	[-0.57;0.67]	refined
p.Gly57Gln	substitution	57	Gly	Gln	0.648014	0.355172	0.535924	0.335881	-1.97604	[-15.37;8.31]	0.112089	0.345662	[-0.57;0.79]	imputed
p.Gly57Glu	substitution	57	Gly	Glu	0.868394	0.177586	0.764664	0.335881	-5.93432	[-21.92;4.64]	0.10373	0.218616	[-0.32;0.53]	imputed
p.Gly57His	substitution	57	Gly	His	0.618826	0.355172	0.535924	0.335881	-1.97604	[-15.37;8.31]	0.0829012	0.345662	[-0.59;0.76]	imputed
p.Gly57Ile	substitution	57	Gly	Ile	0.592401	0.355172	0.497593	0.335881	-1.35751	[-14.38;8.97]	0.0948075	0.345662	[-0.58;0.77]	imputed
p.Gly57Leu	substitution	57	Gly	Leu	0.0889154	0.394711	0.0816182	0.289334	5.02321	[-3.86;15.44]	0.00729721	0.328241	[-0.64;0.65]	refined
p.Gly57Lys	substitution	57	Gly	Lys	0.707081	0.355172	0.659298	0.335881	-4.04628	[-18.75;6.28]	0.0477836	0.345662	[-0.63;0.73]	imputed
p.Gly57Met	substitution	57	Gly	Met	0.442832	0.355172	0.413621	0.335881	-0.0340768	[-12.34;10.49]	0.0292115	0.345662	[-0.65;0.71]	imputed
p.Gly57=	synonymous	57	Gly	NA	0.914401	0.0492436	0.979165	0.0386262	-10.238	[-11.94;-8.64]	-0.0647637	0.0424613	[-0.15;0.02]	refined
p.Gly57Phe	substitution	57	Gly	Phe	0.585665	0.355172	0.563024	0.335881	-2.41976	[-16.08;7.85]	0.0226412	0.345662	[-0.65;0.70]	imputed
p.Gly57Pro	substitution	57	Gly	Pro	0.648014	0.355172	0.535924	0.335881	-1.97604	[-15.37;8.31]	0.112089	0.345662	[-0.57;0.79]	imputed
p.Gly57Ser	substitution	57	Gly	Ser	0.846543	0.144393	0.859195	0.155992	-7.74585	[-14.61;-2.26]	-0.0126527	0.152224	[-0.31;0.29]	refined
p.Gly57Ter	nonsense	57	Gly	Ter	NA	NA	NA	NA	NA	[NA;NA]	NA	NA	[NA;NA]	imputed
p.Gly57Thr	substitution	57	Gly	Thr	0.746805	0.355172	0.649135	0.335881	-3.87053	[-18.46;6.45]	0.0976695	0.345662	[-0.58;0.78]	imputed
p.Gly57Trp	substitution	57	Gly	Trp	0.548359	0.355172	0.563024	0.335881	-2.41976	[-16.08;7.85]	-0.0146645	0.345662	[-0.69;0.66]	imputed
p.Gly57Tyr	substitution	57	Gly	Tyr	0.442487	0.355172	0.411838	0.335881	-0.00637812	[-12.30;10.52]	0.0306489	0.345662	[-0.65;0.71]	imputed
p.Gly57Val	substitution	57	Gly	Val	0.704663	0.177586	0.645213	0.118752	-3.80297	[-8.12;-0.02]	0.0594502	0.141116	[-0.22;0.34]	refined
p.Arg58Ala	substitution	58	Arg	Ala	0.768649	0.10615	0.699934	0.082858	-4.75971	[-7.81;-2.00]	0.0687145	0.0912847	[-0.11;0.25]	refined
p.Arg58Asn	substitution	58	Arg	Asn	0.725389	0.355172	0.507577	0.118752	-1.51765	[-5.49;2.09]	0.217811	0.162946	[-0.10;0.54]	refined
p.Arg58Asp	substitution	58	Arg	Asp	0.823316	0.355172	0.743448	0.335881	-5.54385	[-21.26;4.97]	0.079868	0.345662	[-0.60;0.76]	imputed
p.Arg58Cys	substitution	58	Arg	Cys	0.443093	0.362379	0.530576	0.335881	-1.88912	[-15.23;8.40]	-0.0874832	0.357236	[-0.79;0.61]	imputed
p.Arg58Gln	substitution	58	Arg	Gln	0.893264	0.355172	0.943511	0.221292	-9.47266	[-20.51;-1.55]	-0.0502469	0.239887	[-0.52;0.42]	refined
p.Arg58Glu	substitution	58	Arg	Glu	0.816915	0.131254	0.74909	0.0981993	-5.64715	[-9.43;-2.31]	0.0678249	0.110323	[-0.15;0.28]	refined
p.Arg58Gly	substitution	58	Arg	Gly	0.322787	0.269731	0.227824	0.257995	2.79926	[-5.36;11.12]	0.0949629	0.261965	[-0.42;0.61]	refined
p.Arg58His	substitution	58	Arg	His	0.882458	0.178559	0.938413	0.2045	-9.365	[-19.38;-2.00]	-0.0559552	0.196234	[-0.44;0.33]	refined
p.Arg58Ile	substitution	58	Arg	Ile	0.726297	0.13627	0.715045	0.121991	-5.02955	[-9.70;-1.01]	0.0112524	0.126929	[-0.24;0.26]	refined
p.Arg58Leu	substitution	58	Arg	Leu	0.676785	0.086883	0.958091	0.204194	-9.78301	[-19.94;-2.34]	-0.281306	0.174107	[-0.62;0.06]	refined
p.Arg58Lys	substitution	58	Arg	Lys	0.805131	0.172903	0.940084	0.174108	-9.40024	[-17.72;-3.02]	-0.134953	0.173707	[-0.48;0.21]	refined
p.Arg58Met	substitution	58	Arg	Met	0.720813	0.14242	0.625979	0.179047	-3.47383	[-10.19;2.09]	0.0948336	0.167729	[-0.23;0.42]	refined
p.Arg58=	synonymous	58	Arg	NA	0.89286	0.0260786	0.840612	0.0220741	-7.37993	[-8.24;-6.55]	0.0522474	0.0234849	[0.01;0.10]	refined
p.Arg58Phe	substitution	58	Arg	Phe	0.768801	0.107746	0.141181	0.420803	4.11116	[-9.95;20.28]	0.62762	0.34917	[-0.06;1.31]	refined
p.Arg58Pro	substitution	58	Arg	Pro	0.803437	0.256781	0.601069	0.198201	-3.05263	[-10.46;3.03]	0.202369	0.219472	[-0.23;0.63]	refined
p.Arg58Ser	substitution	58	Arg	Ser	0.234166	0.321292	0.134249	0.377055	4.21669	[-8.03;18.27]	0.0999163	0.35943	[-0.60;0.80]	refined
p.Arg58Ter	nonsense	58	Arg	Ter	0.776018	0.194938	0.925367	0.254532	-9.09144	[-21.96;-0.23]	-0.149349	0.236343	[-0.61;0.31]	refined
p.Arg58Thr	substitution	58	Arg	Thr	0.793437	0.355172	0.610804	0.335881	-3.21657	[-17.38;7.06]	0.182633	0.345662	[-0.49;0.86]	imputed
p.Arg58Trp	substitution	58	Arg	Trp	0.97481	0.19436	0.949705	0.217813	-9.60406	[-20.49;-1.76]	0.0251053	0.210286	[-0.39;0.44]	refined
p.Arg58Tyr	substitution	58	Arg	Tyr	0.768739	0.355172	0.154207	0.396945	3.91315	[-9.23;18.75]	0.614532	0.392523	[-0.15;1.38]	refined
p.Arg58Val	substitution	58	Arg	Val	0.709429	0.070885	0.17432	0.433012	3.60814	[-11.21;20.04]	0.535108	0.355914	[-0.16;1.23]	refined
p.Pro59Ala	substitution	59	Pro	Ala	0.0870377	0.272632	0.175662	0.242777	3.58781	[-3.91;11.55]	-0.0886244	0.25312	[-0.58;0.41]	refined
p.Pro59Arg	substitution	59	Pro	Arg	0.0812994	0.394808	0.165564	0.438167	3.74083	[-11.24;20.54]	-0.084265	0.424207	[-0.92;0.75]	refined
p.Pro59Asn	substitution	59	Pro	Asn	0.737133	0.355172	0.629167	0.335881	-3.52814	[-17.89;6.77]	0.107966	0.345662	[-0.57;0.79]	imputed
p.Pro59Asp	substitution	59	Pro	Asp	0.741278	0.355172	0.158456	0.338877	3.84865	[-7.03;15.91]	0.582822	0.340727	[-0.08;1.25]	refined
p.Pro59Cys	substitution	59	Pro	Cys	0.839874	0.106015	0.778568	0.0810565	-6.19326	[-9.34;-3.37]	0.0613059	0.090147	[-0.12;0.24]	refined
p.Pro59Gln	substitution	59	Pro	Gln	0.722625	0.355172	0.586557	0.335881	-2.80981	[-16.71;7.46]	0.136068	0.345662	[-0.54;0.81]	imputed
p.Pro59Glu	substitution	59	Pro	Glu	0.750259	0.355172	0.631663	0.335881	-3.57073	[-17.96;6.73]	0.118596	0.345662	[-0.56;0.80]	imputed
p.Pro59Gly	substitution	59	Pro	Gly	0.304282	0.270421	0.146906	0.410437	4.02408	[-9.64;19.61]	0.157376	0.369705	[-0.57;0.88]	refined
p.Pro59His	substitution	59	Pro	His	0.703109	0.355172	0.587092	0.335881	-2.81873	[-16.73;7.45]	0.116017	0.345662	[-0.56;0.79]	imputed
p.Pro59Ile	substitution	59	Pro	Ile	0.882832	0.149145	0.828502	0.159819	-7.14414	[-14.03;-1.64]	0.0543303	0.156342	[-0.25;0.36]	refined
p.Pro59Leu	substitution	59	Pro	Leu	0.947208	0.134652	0.903391	0.123832	-8.63694	[-14.14;-4.07]	0.0438168	0.127541	[-0.21;0.29]	refined
p.Pro59Lys	substitution	59	Pro	Lys	0.722625	0.355172	0.588518	0.335881	-2.84252	[-16.77;7.43]	0.134107	0.345662	[-0.54;0.81]	imputed
p.Pro59Met	substitution	59	Pro	Met	0.710708	0.355172	0.588518	0.335881	-2.84252	[-16.77;7.43]	0.12219	0.345662	[-0.56;0.80]	imputed
p.Pro59=	synonymous	59	Pro	NA	0.923185	0.0261708	0.890048	0.021981	-8.36474	[-9.25;-7.50]	0.0331366	0.0234609	[-0.01;0.08]	refined
p.Pro59Phe	substitution	59	Pro	Phe	0.049109	0.304904	0.0571018	0.25678	5.40288	[-2.38;14.57]	-0.00799271	0.273763	[-0.54;0.53]	refined
p.Pro59Ser	substitution	59	Pro	Ser	0.963289	0.128553	0.892017	0.116611	-8.40473	[-13.50;-4.12]	0.0712725	0.120723	[-0.17;0.31]	refined
p.Pro59Ter	nonsense	59	Pro	Ter	NA	NA	NA	NA	NA	[NA;NA]	NA	NA	[NA;NA]	imputed
p.Pro59Thr	substitution	59	Pro	Thr	0.797625	0.107468	0.739876	0.0807537	-5.47866	[-8.53;-2.73]	0.0577489	0.0905384	[-0.12;0.24]	refined
p.Pro59Trp	substitution	59	Pro	Trp	0.473575	0.355172	0.49171	0.335881	-1.26344	[-14.23;9.08]	-0.0181346	0.345662	[-0.70;0.66]	imputed
p.Pro59Tyr	substitution	59	Pro	Tyr	0.135671	0.506961	0.153637	0.407274	3.92181	[-9.65;19.27]	-0.0179662	0.443003	[-0.89;0.85]	refined
p.Pro59Val	substitution	59	Pro	Val	0.118859	0.482437	0.084622	0.310647	4.97689	[-4.65;16.33]	0.034237	0.376718	[-0.70;0.77]	refined
p.Ala60Arg	substitution	60	Ala	Arg	0.775475	0.355172	0.628633	0.335881	-3.51902	[-17.88;6.78]	0.146842	0.345662	[-0.53;0.82]	imputed
p.Ala60Asn	substitution	60	Ala	Asn	0.780829	0.355172	0.628633	0.335881	-3.51902	[-17.88;6.78]	0.152196	0.345662	[-0.53;0.83]	imputed
p.Ala60Asp	substitution	60	Ala	Asp	0.0677561	0.357338	0.212605	0.398086	3.02915	[-10.54;17.36]	-0.144849	0.384983	[-0.90;0.61]	refined
p.Ala60Cys	substitution	60	Ala	Cys	0.721589	0.177586	0.610091	0.118752	-3.20453	[-7.42;0.53]	0.111498	0.141116	[-0.17;0.39]	refined
p.Ala60Gln	substitution	60	Ala	Gln	0.774611	0.355172	0.612587	0.335881	-3.24669	[-17.43;7.04]	0.162024	0.345662	[-0.52;0.84]	imputed
p.Ala60Glu	substitution	60	Ala	Glu	0.770984	0.355172	0.612587	0.335881	-3.24669	[-17.43;7.04]	0.158398	0.345662	[-0.52;0.84]	imputed
p.Ala60Gly	substitution	60	Ala	Gly	0.126204	0.511825	0.172837	0.451909	3.63061	[-12.02;21.06]	-0.0466323	0.472725	[-0.97;0.88]	refined
p.Ala60His	substitution	60	Ala	His	0.778411	0.355172	0.617401	0.335881	-3.32814	[-17.56;6.96]	0.16101	0.345662	[-0.52;0.84]	imputed
p.Ala60Ile	substitution	60	Ala	Ile	0.77772	0.355172	0.628633	0.335881	-3.51902	[-17.88;6.78]	0.149088	0.345662	[-0.53;0.83]	imputed
p.Ala60Leu	substitution	60	Ala	Leu	0.77772	0.355172	0.628633	0.335881	-3.51902	[-17.88;6.78]	0.149088	0.345662	[-0.53;0.83]	imputed
p.Ala60Lys	substitution	60	Ala	Lys	0.780829	0.355172	0.628633	0.335881	-3.51902	[-17.88;6.78]	0.152196	0.345662	[-0.53;0.83]	imputed
p.Ala60Met	substitution	60	Ala	Met	0.778584	0.355172	0.624532	0.335881	-3.4492	[-17.76;6.84]	0.154052	0.345662	[-0.52;0.83]	imputed
p.Ala60=	synonymous	60	Ala	NA	0.794536	0.0221698	0.72976	0.017191	-5.29483	[-5.91;-4.69]	0.0647758	0.0189962	[0.03;0.10]	refined
p.Ala60Phe	substitution	60	Ala	Phe	0.269422	0.276995	0.185204	0.319075	3.44337	[-6.80;14.44]	0.0842176	0.305693	[-0.51;0.68]	refined
p.Ala60Pro	substitution	60	Ala	Pro	0.780656	0.177586	0.615439	0.118752	-3.29493	[-7.53;0.44]	0.165217	0.141116	[-0.11;0.44]	refined
p.Ala60Ser	substitution	60	Ala	Ser	0.760794	0.177586	0.676235	0.335881	-4.34152	[-19.24;6.02]	0.0845599	0.218616	[-0.34;0.51]	imputed
p.Ala60Ter	nonsense	60	Ala	Ter	NA	NA	NA	NA	NA	[NA;NA]	NA	NA	[NA;NA]	imputed
p.Ala60Thr	substitution	60	Ala	Thr	0.760825	0.0800103	0.733248	0.0780325	-5.35807	[-8.29;-2.71]	0.0275764	0.0786973	[-0.13;0.18]	refined
p.Ala60Trp	substitution	60	Ala	Trp	0.777029	0.355172	0.63095	0.335881	-3.55855	[-17.94;6.74]	0.146079	0.345662	[-0.53;0.82]	imputed
p.Ala60Tyr	substitution	60	Ala	Tyr	0.795565	0.297158	0.707777	0.262684	-4.89945	[-16.11;3.33]	0.0877876	0.274657	[-0.45;0.63]	refined
p.Ala60Val	substitution	60	Ala	Val	0.778766	0.11483	0.669491	0.113527	-4.22361	[-8.40;-0.56]	0.109275	0.113963	[-0.11;0.33]	refined
p.Ser61Ala	substitution	61	Ser	Ala	0.832411	0.112328	0.773639	0.0924809	-6.10119	[-9.71;-2.91]	0.0587715	0.0995372	[-0.14;0.25]	refined
p.Ser61Arg	substitution	61	Ser	Arg	0.885996	0.140357	0.859476	0.106704	-7.75142	[-12.26;-3.89]	0.0265202	0.118984	[-0.21;0.26]	refined
p.Ser61Asn	substitution	61	Ser	Asn	0.0825277	0.409736	0.148346	0.4166	4.00219	[-9.93;19.88]	-0.0658182	0.414325	[-0.88;0.75]	refined
p.Ser61Asp	substitution	61	Ser	Asp	0.269931	0.313361	0.122533	0.326134	4.3954	[-5.88;16.16]	0.147398	0.321932	[-0.48;0.78]	refined
p.Ser61Cys	substitution	61	Ser	Cys	0.987052	0.165588	0.888556	0.13838	-8.33448	[-14.48;-3.33]	0.0984961	0.148007	[-0.19;0.39]	refined
p.Ser61Gln	substitution	61	Ser	Gln	0.868097	0.238826	0.896922	0.296346	-8.50462	[-23.67;1.46]	-0.0288254	0.278496	[-0.57;0.52]	refined
p.Ser61Glu	substitution	61	Ser	Glu	0.810996	0.119988	0.812621	0.108408	-6.83806	[-11.26;-3.04]	-0.00162474	0.112401	[-0.22;0.22]	refined
p.Ser61Gly	substitution	61	Ser	Gly	0.050541	0.311537	0.0593774	0.253869	5.36751	[-2.32;14.39]	-0.00883636	0.274441	[-0.55;0.53]	refined
p.Ser61His	substitution	61	Ser	His	0.0364157	0.254184	0.0551309	0.228557	5.43353	[-1.45;13.42]	-0.0187152	0.237407	[-0.48;0.45]	refined
p.Ser61Ile	substitution	61	Ser	Ile	0.303248	0.237853	0.0685768	0.270004	5.22481	[-3.00;14.89]	0.234671	0.25973	[-0.27;0.74]	refined
p.Ser61Leu	substitution	61	Ser	Leu	0.618363	0.157258	0.531922	0.161347	-1.91098	[-7.53;2.98]	0.0864407	0.159996	[-0.23;0.40]	refined
p.Ser61Lys	substitution	61	Ser	Lys	0.644906	0.138856	0.1872	0.448814	3.41317	[-12.22;20.52]	0.457705	0.375122	[-0.28;1.19]	refined
p.Ser61Met	substitution	61	Ser	Met	0.166644	0.561329	0.58063	0.239953	-2.71115	[-11.85;4.58]	-0.413987	0.378702	[-1.16;0.33]	refined
p.Ser61=	synonymous	61	Ser	NA	0.708004	0.0444406	0.639353	0.0458458	-3.70232	[-5.28;-2.20]	0.0686502	0.0453823	[-0.02;0.16]	refined
p.Ser61Phe	substitution	61	Ser	Phe	0.691323	0.0835133	0.572746	0.100017	-2.58035	[-6.01;0.54]	0.118577	0.0948353	[-0.07;0.30]	refined
p.Ser61Pro	substitution	61	Ser	Pro	0.834826	0.0952887	0.876826	0.120791	-8.09775	[-13.33;-3.71]	-0.0420001	0.112932	[-0.26;0.18]	refined
p.Ser61Ter	nonsense	61	Ser	Ter	0.140259	0.0772573	0.0605179	0.086562	5.34979	[2.76;8.09]	0.0797408	0.0835756	[-0.08;0.24]	refined
p.Ser61Thr	substitution	61	Ser	Thr	0.97917	0.234005	0.83338	0.120058	-7.23887	[-12.26;-3.00]	0.14579	0.166919	[-0.18;0.47]	refined
p.Ser61Trp	substitution	61	Ser	Trp	0.691966	0.078253	0.598081	0.0663479	-3.00249	[-5.27;-0.89]	0.0938854	0.0705399	[-0.04;0.23]	refined
p.Ser61Tyr	substitution	61	Ser	Tyr	0.85316	0.137771	0.784244	0.144575	-6.29967	[-12.24;-1.41]	0.0689163	0.142343	[-0.21;0.35]	refined
p.Ser61Val	substitution	61	Ser	Val	0.105314	0.289071	0.167225	0.211462	3.71565	[-2.73;10.54]	-0.0619105	0.240135	[-0.53;0.41]	refined
p.Glu62Ala	substitution	62	Glu	Ala	0.906908	0.355172	0.820111	0.335881	-6.98198	[-23.69;3.80]	0.0867979	0.345662	[-0.59;0.76]	imputed
p.Glu62Arg	substitution	62	Glu	Arg	0.154052	0.354691	0.0782829	0.321083	5.07469	[-4.90;16.97]	0.0757693	0.332663	[-0.58;0.73]	refined
p.Glu62Asn	substitution	62	Glu	Asn	0.838564	0.110538	0.843486	0.111735	-7.4362	[-12.12;-3.45]	-0.00492211	0.111337	[-0.22;0.21]	refined
p.Glu62Asp	substitution	62	Glu	Asp	0.95095	0.355172	0.916028	0.335881	-8.89734	[-26.93;2.35]	0.0349221	0.345662	[-0.64;0.71]	imputed
p.Glu62Cys	substitution	62	Glu	Cys	0.920639	0.107726	0.938028	0.111331	-9.35688	[-14.39;-5.12]	-0.0173894	0.110143	[-0.23;0.20]	refined
p.Glu62Gln	substitution	62	Glu	Gln	0.934715	0.355172	0.86593	0.335881	-7.87971	[-25.21;3.10]	0.0687853	0.345662	[-0.61;0.75]	imputed
p.Glu62Gly	substitution	62	Glu	Gly	0.798973	0.106557	0.876986	0.163973	-8.10095	[-15.47;-2.30]	-0.078013	0.147342	[-0.37;0.21]	refined
p.Glu62His	substitution	62	Glu	His	0.341123	0.305802	0.134425	0.369494	4.21401	[-7.73;17.90]	0.206698	0.349555	[-0.48;0.89]	refined
p.Glu62Ile	substitution	62	Glu	Ile	0.859691	0.147619	0.811165	0.133487	-6.81018	[-12.36;-2.20]	0.0485262	0.138358	[-0.22;0.32]	refined
p.Glu62Leu	substitution	62	Glu	Leu	0.782935	0.0863296	0.719797	0.103802	-5.11495	[-9.05;-1.66]	0.063138	0.0983238	[-0.13;0.26]	refined
p.Glu62Lys	substitution	62	Glu	Lys	0.928027	0.141401	0.890984	0.111574	-8.38375	[-13.24;-4.27]	0.0370433	0.122327	[-0.20;0.28]	refined
p.Glu62Met	substitution	62	Glu	Met	0.949117	0.137299	0.853307	0.128138	-7.62936	[-13.11;-3.07]	0.0958104	0.131263	[-0.16;0.35]	refined
p.Glu62=	synonymous	62	Glu	NA	NA	NA	NA	NA	NA	[NA;NA]	NA	NA	[NA;NA]	imputed
p.Glu62Phe	substitution	62	Glu	Phe	0.504588	0.137109	0.305966	0.15556	1.61709	[-3.22;6.28]	0.198622	0.149663	[-0.09;0.49]	refined
p.Glu62Pro	substitution	62	Glu	Pro	0.791649	0.10174	0.827604	0.11674	-7.12674	[-11.97;-3.01]	-0.0359545	0.111963	[-0.26;0.18]	refined
p.Glu62Ser	substitution	62	Glu	Ser	0.857354	0.109678	0.877505	0.114689	-8.11139	[-13.06;-3.93]	-0.0201513	0.113043	[-0.24;0.20]	refined
p.Glu62Ter	nonsense	62	Glu	Ter	NA	NA	NA	NA	NA	[NA;NA]	NA	NA	[NA;NA]	imputed
p.Glu62Thr	substitution	62	Glu	Thr	0.103785	0.445721	0.155161	0.307243	3.89867	[-5.80;14.59]	-0.0513762	0.359381	[-0.76;0.65]	refined
p.Glu62Trp	substitution	62	Glu	Trp	0.142513	0.188955	0.109562	0.169979	4.59375	[-0.49;10.10]	0.0329506	0.176531	[-0.31;0.38]	refined
p.Glu62Tyr	substitution	62	Glu	Tyr	0.904059	0.18301	0.942573	0.217285	-9.45281	[-20.25;-1.66]	-0.0385135	0.206493	[-0.44;0.37]	refined
p.Glu62Val	substitution	62	Glu	Val	0.491176	0.182118	0.284084	0.206648	1.94884	[-4.57;8.29]	0.207092	0.198808	[-0.18;0.60]	refined
p.Ser63Ala	substitution	63	Ser	Ala	0.997253	0.12692	0.653805	0.0740145	-3.95116	[-6.58;-1.54]	0.343448	0.0949826	[0.16;0.53]	refined
p.Ser63Arg	substitution	63	Ser	Arg	0.553421	0.127782	0.0789348	0.268355	5.06463	[-3.12;14.59]	0.474486	0.231197	[0.02;0.93]	refined
p.Ser63Asn	substitution	63	Ser	Asn	0.82487	0.355172	0.511678	0.118752	-1.58361	[-5.56;2.03]	0.313193	0.162946	[-0.01;0.63]	refined
p.Ser63Asp	substitution	63	Ser	Asp	0.709121	0.108982	0.909006	0.20455	-8.75232	[-18.53;-1.53]	-0.199884	0.178474	[-0.55;0.15]	refined
p.Ser63Cys	substitution	63	Ser	Cys	0.918793	0.132145	0.76552	0.143486	-5.95018	[-11.75;-1.15]	0.153274	0.139808	[-0.12;0.43]	refined
p.Ser63Gln	substitution	63	Ser	Gln	0.118034	0.447122	0.0983533	0.275146	4.76563	[-3.67;14.45]	0.0196804	0.342213	[-0.65;0.69]	refined
p.Ser63Glu	substitution	63	Ser	Glu	0.625472	0.160345	0.0861382	0.253718	4.95352	[-2.76;13.81]	0.539334	0.226904	[0.09;0.98]	refined
p.Ser63Gly	substitution	63	Ser	Gly	0.565303	0.14052	0.0516214	0.227476	5.48817	[-1.36;13.45]	0.513682	0.202679	[0.12;0.91]	refined
p.Ser63His	substitution	63	Ser	His	0.617789	0.355172	0.400071	0.335881	0.176075	[-12.02;10.74]	0.217718	0.345662	[-0.46;0.90]	imputed
p.Ser63Ile	substitution	63	Ser	Ile	0.955497	0.266001	0.230136	0.124055	2.76434	[-0.97;6.51]	0.725361	0.183971	[0.36;1.09]	refined
p.Ser63Leu	substitution	63	Ser	Leu	0.0539219	0.116642	0.0267499	0.134133	5.87739	[1.86;10.33]	0.0271719	0.128567	[-0.22;0.28]	refined
p.Ser63Lys	substitution	63	Ser	Lys	0.693782	0.355172	0.204136	0.335881	3.1571	[-7.81;14.74]	0.489646	0.345662	[-0.19;1.17]	imputed
p.Ser63Met	substitution	63	Ser	Met	0.672848	0.0804571	0.0667754	0.25255	5.25272	[-2.40;14.18]	0.606073	0.211374	[0.19;1.02]	refined
p.Ser63=	synonymous	63	Ser	NA	0.681804	0.0524228	0.551127	0.0563469	-2.22428	[-4.09;-0.46]	0.130677	0.0550699	[0.02;0.24]	refined
p.Ser63Phe	substitution	63	Ser	Phe	0.95399	0.183999	0.408479	0.0279943	0.0457732	[-0.81;0.89]	0.545511	0.108663	[0.33;0.76]	refined
p.Ser63Pro	substitution	63	Ser	Pro	0.780993	0.233942	0.245407	0.115155	2.5337	[-0.94;5.99]	0.535586	0.16457	[0.21;0.86]	refined
p.Ser63Ter	nonsense	63	Ser	Ter	NA	NA	0.259335	0.0929267	2.32324	[-0.47;5.09]	NA	NA	[NA;NA]	refined
p.Ser63Thr	substitution	63	Ser	Thr	0.77369	0.107763	0.508961	0.089289	-1.5399	[-4.48;1.19]	0.264729	0.0958436	[0.08;0.45]	refined
p.Ser63Trp	substitution	63	Ser	Trp	0.048951	0.239711	0.00929009	0.11359	6.15293	[2.74;9.91]	0.0396609	0.1666	[-0.29;0.37]	refined
p.Ser63Tyr	substitution	63	Ser	Tyr	0.150339	0.144811	0.0567139	0.0806742	5.40891	[3.00;7.96]	0.0936253	0.106438	[-0.11;0.30]	refined
p.Ser63Val	substitution	63	Ser	Val	0.433356	0.133621	0.120375	0.0823633	4.42835	[1.98;6.96]	0.31298	0.102343	[0.11;0.51]	refined
p.Pro64Ala	substitution	64	Pro	Ala	0.889023	0.256205	0.553876	0.272632	-2.26935	[-12.72;5.99]	0.335147	0.267269	[-0.19;0.86]	refined
p.Pro64Arg	substitution	64	Pro	Arg	0.265822	0.131962	0.065994	0.196404	5.26483	[-0.62;11.92]	0.199828	0.177542	[-0.15;0.55]	refined
p.Pro64Asn	substitution	64	Pro	Asn	0.447496	0.355172	0.338741	0.335881	1.11829	[-10.63;11.93]	0.108754	0.345662	[-0.57;0.79]	imputed
p.Pro64Asp	substitution	64	Pro	Asp	0.593437	0.355172	0.423961	0.335881	-0.195022	[-12.58;10.30]	0.169475	0.345662	[-0.51;0.85]	imputed
p.Pro64Cys	substitution	64	Pro	Cys	0.165878	0.116896	0.0229605	0.127513	5.93702	[2.12;10.16]	0.142918	0.124075	[-0.10;0.39]	refined
p.Pro64Gln	substitution	64	Pro	Gln	0.419862	0.355172	0.188091	0.335881	3.3997	[-7.49;15.10]	0.231771	0.345662	[-0.45;0.91]	imputed
p.Pro64Glu	substitution	64	Pro	Glu	0.620035	0.355172	0.514887	0.335881	-1.63531	[-14.82;8.67]	0.105148	0.345662	[-0.57;0.78]	imputed
p.Pro64Gly	substitution	64	Pro	Gly	0.294819	0.355172	0.134427	0.118752	4.21399	[0.68;7.90]	0.160392	0.162946	[-0.16;0.48]	refined
p.Pro64His	substitution	64	Pro	His	0.458377	0.177586	0.389018	0.335881	0.346929	[-11.76;10.95]	0.0693589	0.218616	[-0.36;0.50]	imputed
p.Pro64Ile	substitution	64	Pro	Ile	0.73172	0.183971	0.763851	0.22955	-5.91926	[-15.88;1.50]	-0.0321319	0.215431	[-0.45;0.39]	refined
p.Pro64Leu	substitution	64	Pro	Leu	0.698389	0.17876	0.12924	0.0352914	4.29304	[3.24;5.36]	0.569148	0.107154	[0.36;0.78]	refined
p.Pro64Lys	substitution	64	Pro	Lys	0.458377	0.355172	0.389018	0.335881	0.346929	[-11.76;10.95]	0.0693589	0.345662	[-0.61;0.75]	imputed
p.Pro64Met	substitution	64	Pro	Met	0.78047	0.269035	0.352937	0.14242	0.901348	[-3.58;5.14]	0.427533	0.194033	[0.05;0.81]	refined
p.Pro64=	synonymous	64	Pro	NA	NA	NA	NA	NA	NA	[NA;NA]	NA	NA	[NA;NA]	imputed
p.Pro64Phe	substitution	64	Pro	Phe	0.968496	0.240291	0.722553	0.194697	-5.16458	[-13.11;1.08]	0.245943	0.210993	[-0.17;0.66]	refined
p.Pro64Ser	substitution	64	Pro	Ser	0.391896	0.164415	0.0901049	0.102783	4.89244	[1.84;8.12]	0.301792	0.126703	[0.05;0.55]	refined
p.Pro64Ter	nonsense	64	Pro	Ter	0.0195669	0.086608	0	0.0888186	6.3004	[3.61;9.21]	0.0195669	0.0880879	[-0.15;0.19]	refined
p.Pro64Thr	substitution	64	Pro	Thr	0.064409	0.311831	0.0376765	0.163563	5.70594	[0.82;11.21]	0.0267325	0.224161	[-0.41;0.47]	refined
p.Pro64Trp	substitution	64	Pro	Trp	0.0639519	0.297667	0.0774726	0.251625	5.08721	[-2.55;13.91]	-0.0135208	0.267853	[-0.54;0.51]	refined
p.Pro64Tyr	substitution	64	Pro	Tyr	0.0974792	0.37726	0.0869909	0.259961	4.94039	[-2.98;14.05]	0.0104883	0.30413	[-0.59;0.61]	refined
p.Pro64Val	substitution	64	Pro	Val	0.0718761	0.340384	0.0750022	0.232598	5.12538	[-1.89;13.17]	-0.00312609	0.273292	[-0.54;0.53]	refined
p.His65Ala	substitution	65	His	Ala	0.0207709	0.150488	0.0630074	0.219649	5.31115	[-1.29;12.90]	-0.0422365	0.19928	[-0.43;0.35]	refined
p.His65Arg	substitution	65	His	Arg	0.0468734	0.233711	0.0428471	0.171566	5.62506	[0.50;11.42]	0.00402631	0.1945	[-0.38;0.39]	refined
p.His65Asn	substitution	65	His	Asn	0.131261	0.355172	0.110715	0.335881	4.57609	[-6.02;16.88]	0.0205459	0.345662	[-0.66;0.70]	imputed
p.His65Asp	substitution	65	His	Asp	0.147496	0.355172	0.0226422	0.335881	5.94204	[-4.42;19.05]	0.124854	0.345662	[-0.55;0.80]	imputed
p.His65Cys	substitution	65	His	Cys	0.021076	0.157302	0.00386564	0.0825944	6.23896	[3.74;8.93]	0.0172103	0.113119	[-0.20;0.24]	refined
p.His65Gln	substitution	65	His	Gln	0.280311	0.355172	0.147263	0.335881	4.01865	[-6.70;16.03]	0.133048	0.345662	[-0.54;0.81]	imputed
p.His65Glu	substitution	65	His	Glu	0.0448257	0.227905	0.0852699	0.101096	4.96691	[1.96;8.15]	-0.0404442	0.155329	[-0.34;0.26]	refined
p.His65Gly	substitution	65	His	Gly	0.00984456	0.177586	0.0104775	0.175314	6.13413	[0.88;12.20]	-0.000632909	0.176075	[-0.35;0.34]	refined
p.His65Ile	substitution	65	His	Ile	0.141149	0.0550593	0.0847068	0.101076	4.97558	[1.97;8.16]	0.0564423	0.0884388	[-0.12;0.23]	refined
p.His65Leu	substitution	65	His	Leu	0.0169476	0.134374	0.0329196	0.156154	5.78049	[1.11;11.03]	-0.015972	0.149248	[-0.31;0.28]	refined
p.His65Lys	substitution	65	His	Lys	0.115023	0.125736	0.245435	0.12135	2.53327	[-1.13;6.18]	-0.130412	0.12283	[-0.37;0.11]	refined
p.His65Met	substitution	65	His	Met	0.133161	0.177586	0.787256	0.601553	-6.35631	[-42.51;13.40]	-0.654095	0.501753	[-1.64;0.33]	refined
p.His65=	synonymous	65	His	NA	NA	NA	NA	NA	NA	[NA;NA]	NA	NA	[NA;NA]	imputed
p.His65Phe	substitution	65	His	Phe	0.0164145	0.131784	0.0524072	0.0936209	5.47593	[2.68;8.46]	-0.0359927	0.107853	[-0.25;0.18]	refined
p.His65Pro	substitution	65	His	Pro	0.287048	0.231326	0.218456	0.178486	2.94075	[-2.51;8.47]	0.0685913	0.197675	[-0.32;0.46]	refined
p.His65Ser	substitution	65	His	Ser	0.0208834	0.149294	0.0850609	0.101307	4.97013	[1.96;8.16]	-0.0641776	0.119464	[-0.30;0.17]	refined
p.His65Ter	nonsense	65	His	Ter	NA	NA	NA	NA	NA	[NA;NA]	NA	NA	[NA;NA]	refined
p.His65Thr	substitution	65	His	Thr	0.0304277	0.185715	0.242553	0.135785	2.57681	[-1.54;6.68]	-0.212125	0.154235	[-0.51;0.09]	refined
p.His65Trp	substitution	65	His	Trp	0.0859528	0.0759855	0.0167313	0.120826	6.03525	[2.41;10.04]	0.0692215	0.107968	[-0.14;0.28]	refined
p.His65Tyr	substitution	65	His	Tyr	0.236269	0.355172	0.137636	0.335881	4.16511	[-6.52;16.25]	0.0986335	0.345662	[-0.58;0.78]	imputed
p.His65Val	substitution	65	His	Val	0.0651815	0.142173	0.0655729	0.0901366	5.27136	[2.58;8.12]	-0.000391381	0.110246	[-0.22;0.22]	refined
p.His66Ala	substitution	66	His	Ala	0.516713	0.131101	0.191422	0.189543	3.34931	[-2.42;9.31]	0.325291	0.172279	[-0.01;0.66]	refined
p.His66Arg	substitution	66	His	Arg	0.776504	0.0969177	0.558778	0.148701	-2.34986	[-7.57;2.20]	0.217726	0.133688	[-0.04;0.48]	refined
p.His66Asn	substitution	66	His	Asn	0.399381	0.244972	0.424383	0.214581	-0.201588	[-7.46;6.24]	-0.0250013	0.225167	[-0.47;0.42]	refined
p.His66Asp	substitution	66	His	Asp	0.76531	0.0966196	0.715175	0.0677673	-5.03188	[-7.52;-2.74]	0.0501353	0.0785709	[-0.10;0.20]	refined
p.His66Cys	substitution	66	His	Cys	0.91878	0.121909	0.927296	0.11442	-9.13172	[-14.27;-4.81]	-0.00851562	0.11697	[-0.24;0.22]	refined
p.His66Gln	substitution	66	His	Gln	0.775265	0.0766509	0.69515	0.0154876	-4.67481	[-5.22;-4.14]	0.0801147	0.0460257	[-0.01;0.17]	refined
p.His66Glu	substitution	66	His	Glu	0.0562533	0.335173	0.131004	0.278888	4.26615	[-4.37;13.91]	-0.0747505	0.29883	[-0.66;0.51]	refined
p.His66Gly	substitution	66	His	Gly	0.654069	0.0764693	0.609251	0.0670863	-3.19037	[-5.49;-1.04]	0.0448177	0.0703532	[-0.09;0.18]	refined
p.His66Ile	substitution	66	His	Ile	0.801943	0.081102	0.688394	0.0530255	-4.55533	[-6.45;-2.77]	0.113549	0.0637729	[-0.01;0.24]	refined
p.His66Leu	substitution	66	His	Leu	0.717789	0.0652194	0.792601	0.0855706	-6.45711	[-9.83;-3.46]	-0.0748119	0.0793688	[-0.23;0.08]	refined
p.His66Lys	substitution	66	His	Lys	0.135746	0.518919	0.13823	0.367915	4.15607	[-7.75;17.73]	-0.00248407	0.424264	[-0.83;0.83]	refined
p.His66Met	substitution	66	His	Met	0.74259	0.0915643	0.659971	0.100424	-4.05795	[-7.70;-0.81]	0.0826197	0.0975603	[-0.11;0.27]	refined
p.His66=	synonymous	66	His	NA	0.87206	0.0167967	0.843769	0.0134399	-7.44173	[-7.96;-6.93]	0.0282915	0.0146446	[-0.00;0.06]	refined
p.His66Phe	substitution	66	His	Phe	0.792632	0.105314	0.705031	0.0845152	-4.85044	[-7.97;-2.03]	0.087601	0.0919724	[-0.09;0.27]	refined
p.His66Pro	substitution	66	His	Pro	0.50115	0.14885	0.393947	0.130118	0.270806	[-3.87;4.15]	0.107203	0.136648	[-0.16;0.38]	refined
p.His66Ser	substitution	66	His	Ser	0.752738	0.0936703	0.594617	0.066305	-2.94446	[-5.20;-0.83]	0.15812	0.076522	[0.01;0.31]	refined
p.His66Ter	nonsense	66	His	Ter	0	0.0574643	0	0.0696437	6.3004	[4.18;8.55]	0	0.0658347	[-0.13;0.13]	refined
p.His66Thr	substitution	66	His	Thr	0.781002	0.177586	0.627385	0.335881	-3.49775	[-17.84;6.80]	0.153617	0.218616	[-0.27;0.58]	imputed
p.His66Trp	substitution	66	His	Trp	0.717293	0.090324	0.564718	0.130565	-2.44768	[-6.99;1.57]	0.152575	0.118677	[-0.08;0.39]	refined
p.His66Tyr	substitution	66	His	Tyr	0.961791	0.119626	0.903191	0.111254	-8.63284	[-13.52;-4.50]	0.0585995	0.114113	[-0.17;0.28]	refined
p.His66Val	substitution	66	His	Val	0.87223	0.0995239	0.893441	0.0995102	-8.43369	[-12.73;-4.73]	-0.0212105	0.0995148	[-0.22;0.17]	refined
p.His67Ala	substitution	67	His	Ala	0.524316	0.0695521	0.349987	0.0633021	0.946485	[-0.98;2.83]	0.174329	0.0654518	[0.05;0.30]	refined
p.His67Arg	substitution	67	His	Arg	0.0806785	0.402968	0.920049	0.174716	-8.98075	[-17.20;-2.66]	-0.839371	0.272907	[-1.37;-0.30]	refined
p.His67Asn	substitution	67	His	Asn	0.191684	0.6476	0.256165	0.617157	2.37115	[-23.28;28.04]	-0.0644811	0.627469	[-1.29;1.17]	refined
p.His67Asp	substitution	67	His	Asp	0.0590946	0.331207	0.0775201	0.286803	5.08647	[-3.71;15.42]	-0.0184255	0.30233	[-0.61;0.57]	refined
p.His67Cys	substitution	67	His	Cys	0.745437	0.107357	0.567088	0.0577741	-2.48681	[-4.41;-0.66]	0.178349	0.0778915	[0.03;0.33]	refined
p.His67Gln	substitution	67	His	Gln	0.729706	0.355172	0.47406	0.335881	-0.98256	[-13.80;9.39]	0.255647	0.345662	[-0.42;0.93]	imputed
p.His67Glu	substitution	67	His	Glu	0.738342	0.355172	0.604029	0.335881	-3.1024	[-17.19;7.18]	0.134313	0.345662	[-0.54;0.81]	imputed
p.His67Gly	substitution	67	His	Gly	0.283825	0.205345	0.120043	0.219504	4.43343	[-2.21;11.74]	0.163782	0.214888	[-0.26;0.58]	refined
p.His67Ile	substitution	67	His	Ile	0.677029	0.181501	0.656976	0.0931406	-4.00603	[-7.36;-0.99]	0.0200533	0.129477	[-0.23;0.27]	refined
p.His67Leu	substitution	67	His	Leu	0.860307	0.173731	0.638082	0.13075	-3.68053	[-8.45;0.46]	0.222225	0.146485	[-0.06;0.51]	refined
p.His67Lys	substitution	67	His	Lys	0.745769	0.177586	0.610269	0.118752	-3.20754	[-7.43;0.52]	0.135499	0.141116	[-0.14;0.41]	refined
p.His67Met	substitution	67	His	Met	0.099398	0.241769	0.140869	0.221198	4.11591	[-2.61;11.40]	-0.0414706	0.228261	[-0.49;0.41]	refined
p.His67=	synonymous	67	His	NA	NA	NA	NA	NA	NA	[NA;NA]	NA	NA	[NA;NA]	imputed
p.His67Phe	substitution	67	His	Phe	0.795154	0.136658	0.886326	0.122779	-8.2893	[-13.66;-3.81]	-0.0911714	0.127574	[-0.34;0.16]	refined
p.His67Pro	substitution	67	His	Pro	0.100107	0.43333	0.100747	0.316299	4.72889	[-5.13;16.22]	-0.000639915	0.359567	[-0.71;0.70]	refined
p.His67Ser	substitution	67	His	Ser	0.944923	0.154014	0.842804	0.112129	-7.42282	[-12.12;-3.42]	0.10212	0.127627	[-0.15;0.35]	refined
p.His67Ter	nonsense	67	His	Ter	0	0.189893	0	0.197755	6.3004	[0.37;13.31]	0	0.195169	[-0.38;0.38]	refined
p.His67Thr	substitution	67	His	Thr	0.628843	0.177586	0.374042	0.335881	0.577626	[-11.42;11.24]	0.254801	0.218616	[-0.17;0.68]	imputed
p.His67Trp	substitution	67	His	Trp	0.262261	0.095959	0.0869471	0.29118	4.94106	[-4.02;15.40]	0.175314	0.244117	[-0.30;0.65]	refined
p.His67Tyr	substitution	67	His	Tyr	0.0417153	0.279511	0.0593657	0.275051	5.36769	[-3.01;15.31]	-0.0176504	0.276545	[-0.56;0.52]	refined
p.His67Val	substitution	67	His	Val	0.784567	0.256166	0.86204	0.296925	-7.80232	[-22.58;2.01]	-0.0774736	0.283989	[-0.63;0.48]	refined
p.Thr68Ala	substitution	68	Thr	Ala	0.967571	0.142149	0.956221	0.123193	-9.743	[-15.46;-5.02]	0.0113495	0.129819	[-0.24;0.27]	refined
p.Thr68Arg	substitution	68	Thr	Arg	0.764027	0.100772	0.696998	0.0815696	-4.70756	[-7.70;-2.00]	0.0670295	0.0884351	[-0.11;0.24]	refined
p.Thr68Asn	substitution	68	Thr	Asn	0.959758	0.355172	0.878231	0.335881	-8.126	[-25.63;2.92]	0.0815268	0.345662	[-0.60;0.76]	imputed
p.Thr68Asp	substitution	68	Thr	Asp	0.795694	0.096692	0.591388	0.0373822	-2.89043	[-4.14;-1.69]	0.204306	0.0636244	[0.08;0.33]	refined
p.Thr68Cys	substitution	68	Thr	Cys	0.771417	0.111179	0.710245	0.0991333	-4.94356	[-8.66;-1.65]	0.0611722	0.103305	[-0.14;0.26]	refined
p.Thr68Gln	substitution	68	Thr	Gln	0.87181	0.182526	0.83613	0.13087	-7.29243	[-12.83;-2.69]	0.0356797	0.150077	[-0.26;0.33]	refined
p.Thr68Glu	substitution	68	Thr	Glu	0.760449	0.177586	0.652344	0.118752	-3.92592	[-8.26;-0.13]	0.108105	0.141116	[-0.17;0.38]	refined
p.Thr68Gly	substitution	68	Thr	Gly	0.868795	0.0859617	0.784023	0.0586886	-6.29552	[-8.55;-4.21]	0.0847716	0.0689882	[-0.05;0.22]	refined
p.Thr68His	substitution	68	Thr	His	0.748128	0.124864	0.932616	0.171653	-9.2431	[-17.38;-2.97]	-0.184489	0.157608	[-0.49;0.12]	refined
p.Thr68Ile	substitution	68	Thr	Ile	0.985947	0.148218	0.981081	0.125244	-10.2798	[-16.22;-5.40]	0.00486643	0.133342	[-0.26;0.27]	refined
p.Thr68Leu	substitution	68	Thr	Leu	0.705013	0.0725949	0.82995	0.104392	-7.17224	[-11.47;-3.46]	-0.124938	0.0949834	[-0.31;0.06]	refined
p.Thr68Lys	substitution	68	Thr	Lys	0.743178	0.355172	0.651453	0.335881	-3.91052	[-18.52;6.41]	0.0917249	0.345662	[-0.59;0.77]	imputed
p.Thr68Met	substitution	68	Thr	Met	0.0535523	0.32724	0.0711496	0.274059	5.18497	[-3.17;15.01]	-0.0175973	0.292861	[-0.59;0.56]	refined
p.Thr68=	synonymous	68	Thr	NA	0.991738	0.0431053	0.940477	0.0382929	-9.40854	[-11.04;-7.87]	0.0512611	0.0399615	[-0.03;0.13]	refined
p.Thr68Phe	substitution	68	Thr	Phe	0.898717	0.133553	0.890847	0.14267	-8.38097	[-14.75;-3.22]	0.00786988	0.139697	[-0.27;0.28]	refined
p.Thr68Pro	substitution	68	Thr	Pro	0.910165	0.16492	0.69783	0.107721	-4.72234	[-8.75;-1.18]	0.212334	0.129623	[-0.04;0.47]	refined
p.Thr68Ser	substitution	68	Thr	Ser	0.853532	0.156891	0.789651	0.119491	-6.40143	[-11.23;-2.30]	0.0638814	0.13313	[-0.20;0.32]	refined
p.Thr68Ter	nonsense	68	Thr	Ter	0	0.0924146	0	0.105994	6.3004	[3.10;9.81]	0	0.10167	[-0.20;0.20]	refined
p.Thr68Trp	substitution	68	Thr	Trp	0.537638	0.187199	0.534822	0.160442	-1.95811	[-7.55;2.91]	0.00281599	0.16983	[-0.33;0.34]	refined
p.Thr68Tyr	substitution	68	Thr	Tyr	0.326715	0.187586	0.193271	0.19809	3.32135	[-2.73;9.58]	0.133444	0.194652	[-0.25;0.51]	refined
p.Thr68Val	substitution	68	Thr	Val	0.824488	0.0804822	0.808422	0.0728182	-6.75773	[-9.63;-4.16]	0.0160652	0.0754594	[-0.13;0.16]	refined
p.Ala69Arg	substitution	69	Ala	Arg	0.718135	0.177586	0.650607	0.141222	-3.89592	[-9.13;0.58]	0.0675277	0.154298	[-0.23;0.37]	refined
p.Ala69Asn	substitution	69	Ala	Asn	0.737478	0.355172	0.613657	0.335881	-3.26477	[-17.46;7.02]	0.123822	0.345662	[-0.55;0.80]	imputed
p.Ala69Asp	substitution	69	Ala	Asp	0.746632	0.355172	0.587984	0.335881	-2.83359	[-16.75;7.44]	0.158649	0.345662	[-0.52;0.84]	imputed
p.Ala69Cys	substitution	69	Ala	Cys	0.850983	0.126962	0.810428	0.117372	-6.79607	[-11.61;-2.71]	0.0405556	0.120653	[-0.20;0.28]	refined
p.Ala69Gln	substitution	69	Ala	Gln	0.735406	0.355172	0.607773	0.335881	-3.16544	[-17.30;7.11]	0.127633	0.345662	[-0.55;0.81]	imputed
p.Ala69Glu	substitution	69	Ala	Glu	0.774093	0.355172	0.733108	0.335881	-5.35552	[-20.94;5.13]	0.0409858	0.345662	[-0.64;0.72]	imputed
p.Ala69Gly	substitution	69	Ala	Gly	0.864965	0.114579	0.243857	0.27683	2.55711	[-6.34;11.52]	0.621108	0.235512	[0.16;1.08]	refined
p.Ala69His	substitution	69	Ala	His	0.412389	0.206512	0.462427	0.148084	-0.798462	[-5.71;3.64]	-0.0500377	0.169808	[-0.38;0.28]	refined
p.Ala69Ile	substitution	69	Ala	Ile	0.272042	0.307544	0.0823198	0.295769	5.01239	[-4.09;15.71]	0.189722	0.299745	[-0.40;0.78]	refined
p.Ala69Leu	substitution	69	Ala	Leu	0.0553354	0.329739	0.115199	0.295147	4.50747	[-4.65;14.95]	-0.059864	0.307111	[-0.66;0.54]	refined
p.Ala69Lys	substitution	69	Ala	Lys	0.713472	0.355172	0.583348	0.335881	-2.75635	[-16.63;7.52]	0.130123	0.345662	[-0.55;0.81]	imputed
p.Ala69Met	substitution	69	Ala	Met	0.659758	0.355172	0.52594	0.335881	-1.81395	[-15.11;8.48]	0.133818	0.345662	[-0.54;0.81]	imputed
p.Ala69=	synonymous	69	Ala	NA	0.922369	0.0448874	0.873926	0.05031	-8.03954	[-10.09;-6.13]	0.0484427	0.0485698	[-0.05;0.14]	refined
p.Ala69Phe	substitution	69	Ala	Phe	0.909846	0.126644	0.926504	0.114192	-9.11517	[-14.24;-4.81]	-0.0166582	0.118488	[-0.25;0.22]	refined
p.Ala69Pro	substitution	69	Ala	Pro	0.736269	0.355172	0.615261	0.118752	-3.29191	[-7.53;0.45]	0.121008	0.162946	[-0.20;0.44]	refined
p.Ala69Ser	substitution	69	Ala	Ser	0.229855	0.277222	0.0620955	0.283069	5.3253	[-3.32;15.61]	0.16776	0.281134	[-0.38;0.72]	refined
p.Ala69Ter	nonsense	69	Ala	Ter	NA	NA	NA	NA	NA	[NA;NA]	NA	NA	[NA;NA]	imputed
p.Ala69Thr	substitution	69	Ala	Thr	0.838274	0.117404	0.727234	0.0900468	-5.24911	[-8.64;-2.22]	0.11104	0.100001	[-0.08;0.31]	refined
p.Ala69Trp	substitution	69	Ala	Trp	0.112977	0.421194	0.147291	0.384253	4.01823	[-8.58;18.30]	-0.0343143	0.396949	[-0.81;0.74]	refined
p.Ala69Tyr	substitution	69	Ala	Tyr	0.83352	0.153651	0.78288	0.131619	-6.27407	[-11.62;-1.80]	0.05064	0.13935	[-0.22;0.32]	refined
p.Ala69Val	substitution	69	Ala	Val	0.835504	0.109511	0.763179	0.0855297	-5.9068	[-9.21;-2.96]	0.0723255	0.0942041	[-0.11;0.26]	refined
p.Pro70Ala	substitution	70	Pro	Ala	0.907216	0.154715	0.622512	0.0841323	-3.41486	[-6.36;-0.72]	0.284703	0.112684	[0.06;0.51]	refined
p.Pro70Arg	substitution	70	Pro	Arg	0.744732	0.177586	0.655732	0.118752	-3.98449	[-8.33;-0.18]	0.0890004	0.141116	[-0.19;0.37]	refined
p.Pro70Asn	substitution	70	Pro	Asn	0.760104	0.355172	0.632733	0.335881	-3.589	[-17.99;6.71]	0.127371	0.345662	[-0.55;0.80]	imputed
p.Pro70Asp	substitution	70	Pro	Asp	0.760104	0.355172	0.639151	0.335881	-3.69885	[-18.17;6.61]	0.120952	0.345662	[-0.56;0.80]	imputed
p.Pro70Cys	substitution	70	Pro	Cys	0.77582	0.355172	0.628098	0.335881	-3.5099	[-17.86;6.78]	0.147723	0.345662	[-0.53;0.83]	imputed
p.Pro70Gln	substitution	70	Pro	Gln	0.742832	0.355172	0.655732	0.335881	-3.98449	[-18.65;6.34]	0.0871006	0.345662	[-0.59;0.76]	imputed
p.Pro70Glu	substitution	70	Pro	Glu	0.761658	0.355172	0.60813	0.335881	-3.17146	[-17.30;7.11]	0.153528	0.345662	[-0.52;0.83]	imputed
p.Pro70Gly	substitution	70	Pro	Gly	0.773575	0.355172	0.628098	0.335881	-3.5099	[-17.86;6.78]	0.145477	0.345662	[-0.53;0.82]	imputed
p.Pro70His	substitution	70	Pro	His	0.687351	0.134755	0.587627	0.335881	-2.82765	[-16.74;7.44]	0.0997235	0.192589	[-0.28;0.48]	imputed
p.Pro70Ile	substitution	70	Pro	Ile	0.767185	0.355172	0.6133	0.335881	-3.25874	[-17.45;7.02]	0.153885	0.345662	[-0.52;0.83]	imputed
p.Pro70Leu	substitution	70	Pro	Leu	0.744387	0.355172	0.636477	0.335881	-3.65303	[-18.10;6.65]	0.10791	0.345662	[-0.57;0.79]	imputed
p.Pro70Lys	substitution	70	Pro	Lys	0.74905	0.355172	0.632377	0.335881	-3.58291	[-17.98;6.72]	0.116674	0.345662	[-0.56;0.79]	imputed
p.Pro70Met	substitution	70	Pro	Met	0.769741	0.101784	0.71477	0.0932547	-5.02461	[-8.52;-1.91]	0.0549719	0.096182	[-0.13;0.24]	refined
p.Pro70=	synonymous	70	Pro	NA	0.976552	0.0630386	0.959953	0.0595781	-9.82289	[-12.45;-7.43]	0.0165994	0.0607535	[-0.10;0.14]	refined
p.Pro70Phe	substitution	70	Pro	Phe	0.256521	0.268064	0.166933	0.284666	3.72008	[-5.21;13.38]	0.0895888	0.279241	[-0.46;0.64]	refined
p.Pro70Ser	substitution	70	Pro	Ser	0.904332	0.179051	0.802062	0.127504	-6.63648	[-11.87;-2.24]	0.10227	0.146713	[-0.19;0.39]	refined
p.Pro70Ter	nonsense	70	Pro	Ter	NA	NA	NA	NA	NA	[NA;NA]	NA	NA	[NA;NA]	imputed
p.Pro70Thr	substitution	70	Pro	Thr	0.747841	0.355172	0.606882	0.335881	-3.15042	[-17.27;7.13]	0.140959	0.345662	[-0.54;0.82]	imputed
p.Pro70Trp	substitution	70	Pro	Trp	0.768221	0.355172	0.627919	0.335881	-3.50686	[-17.86;6.79]	0.140302	0.345662	[-0.54;0.82]	imputed
p.Pro70Tyr	substitution	70	Pro	Tyr	0.110523	0.460619	0.0885125	0.317675	4.91696	[-4.96;16.57]	0.022011	0.371486	[-0.71;0.75]	refined
p.Pro70Val	substitution	70	Pro	Val	0.106915	0.456669	0.0828165	0.301015	5.00473	[-4.28;15.94]	0.0240989	0.360447	[-0.68;0.73]	refined
p.Ala71Arg	substitution	71	Ala	Arg	0.764354	0.108719	0.750103	0.104007	-5.66573	[-9.69;-2.14]	0.014251	0.105601	[-0.19;0.22]	refined
p.Ala71Asn	substitution	71	Ala	Asn	0.841969	0.355172	0.658763	0.335881	-4.037	[-18.73;6.29]	0.183206	0.345662	[-0.49;0.86]	imputed
p.Ala71Asp	substitution	71	Ala	Asp	0.769085	0.355172	0.737921	0.335881	-5.44303	[-21.09;5.05]	0.0311634	0.345662	[-0.65;0.71]	imputed
p.Ala71Cys	substitution	71	Ala	Cys	0.0901585	0.437748	0.0892906	0.341952	4.90498	[-5.84;17.69]	0.000867951	0.376601	[-0.74;0.74]	refined
p.Ala71Gln	substitution	71	Ala	Gln	0.83247	0.355172	0.651453	0.335881	-3.91052	[-18.52;6.41]	0.181017	0.345662	[-0.50;0.86]	imputed
p.Ala71Glu	substitution	71	Ala	Glu	0.748877	0.355172	0.725976	0.335881	-5.22637	[-20.72;5.24]	0.0229013	0.345662	[-0.65;0.70]	imputed
p.Ala71Gly	substitution	71	Ala	Gly	0.881693	0.177586	0.855233	0.118752	-7.6674	[-12.72;-3.41]	0.0264599	0.141116	[-0.25;0.30]	refined
p.Ala71His	substitution	71	Ala	His	0.874093	0.355172	0.661615	0.335881	-4.08651	[-18.82;6.25]	0.212478	0.345662	[-0.47;0.89]	imputed
p.Ala71Ile	substitution	71	Ala	Ile	0.909249	0.392657	0.884049	0.424628	-8.24326	[-32.14;5.49]	0.0252006	0.414245	[-0.79;0.84]	refined
p.Ala71Leu	substitution	71	Ala	Leu	0.887665	0.343526	0.794259	0.335881	-6.48847	[-22.86;4.19]	0.0934058	0.342011	[-0.58;0.76]	imputed
p.Ala71Lys	substitution	71	Ala	Lys	0.741623	0.355172	0.658763	0.335881	-4.037	[-18.73;6.29]	0.0828608	0.345662	[-0.59;0.76]	imputed
p.Ala71Met	substitution	71	Ala	Met	0.743869	0.355172	0.658763	0.335881	-4.037	[-18.73;6.29]	0.085106	0.345662	[-0.59;0.76]	imputed
p.Ala71=	synonymous	71	Ala	NA	NA	NA	NA	NA	NA	[NA;NA]	NA	NA	[NA;NA]	imputed
p.Ala71Phe	substitution	71	Ala	Phe	0.773575	0.177586	0.754323	0.335881	-5.74332	[-21.60;4.80]	0.0192517	0.218616	[-0.41;0.45]	imputed
p.Ala71Pro	substitution	71	Ala	Pro	0.87962	0.355172	0.663398	0.335881	-4.11749	[-18.87;6.22]	0.216222	0.345662	[-0.46;0.89]	imputed
p.Ala71Ser	substitution	71	Ala	Ser	0.868221	0.177586	0.852737	0.335881	-7.6181	[-24.77;3.30]	0.0154844	0.218616	[-0.41;0.44]	imputed
p.Ala71Ter	nonsense	71	Ala	Ter	NA	NA	NA	NA	NA	[NA;NA]	NA	NA	[NA;NA]	imputed
p.Ala71Thr	substitution	71	Ala	Thr	0.967701	0.105637	0.95401	0.113588	-9.69577	[-14.91;-5.32]	0.0136914	0.111001	[-0.20;0.23]	refined
p.Ala71Trp	substitution	71	Ala	Trp	0.116189	0.500456	0.140505	0.432845	4.12143	[-10.45;20.93]	-0.0243167	0.456496	[-0.92;0.87]	refined
p.Ala71Tyr	substitution	71	Ala	Tyr	0.770812	0.355172	0.672669	0.335881	-4.27912	[-19.14;6.07]	0.0981428	0.345662	[-0.58;0.78]	imputed
p.Ala71Val	substitution	71	Ala	Val	0.982866	0.120088	0.930626	0.109304	-9.20137	[-14.11;-5.05]	0.0522399	0.113013	[-0.17;0.27]	refined
p.Lys72Ala	substitution	72	Lys	Ala	0.721934	0.355172	0.205609	0.461584	3.13484	[-13.25;20.69]	0.516325	0.451002	[-0.37;1.40]	refined
p.Lys72Arg	substitution	72	Lys	Arg	0.837481	0.202742	0.702462	0.15733	-4.80468	[-10.94;0.27]	0.135019	0.173791	[-0.21;0.48]	refined
p.Lys72Asn	substitution	72	Lys	Asn	0.767358	0.355172	0.645391	0.335881	-3.80604	[-18.35;6.51]	0.121966	0.345662	[-0.56;0.80]	imputed
p.Lys72Asp	substitution	72	Lys	Asp	0.736788	0.355172	0.560706	0.335881	-2.38159	[-16.02;7.89]	0.176082	0.345662	[-0.50;0.85]	imputed
p.Lys72Cys	substitution	72	Lys	Cys	0.557513	0.355172	0.511499	0.335881	-1.58074	[-14.74;8.73]	0.0460136	0.345662	[-0.63;0.72]	imputed
p.Lys72Gln	substitution	72	Lys	Gln	0.768048	0.355172	0.654662	0.335881	-3.96598	[-18.62;6.36]	0.113386	0.345662	[-0.56;0.79]	imputed
p.Lys72Glu	substitution	72	Lys	Glu	0.768912	0.355172	0.670173	0.335881	-4.23552	[-19.07;6.11]	0.098739	0.345662	[-0.58;0.78]	imputed
p.Lys72Gly	substitution	72	Lys	Gly	0.730397	0.355172	0.53539	0.335881	-1.96734	[-15.35;8.32]	0.195008	0.345662	[-0.48;0.87]	imputed
p.Lys72His	substitution	72	Lys	His	0.731779	0.355172	0.591728	0.335881	-2.89612	[-16.85;7.38]	0.140051	0.345662	[-0.54;0.82]	imputed
p.Lys72Ile	substitution	72	Lys	Ile	0.757686	0.355172	0.64557	0.335881	-3.8091	[-18.36;6.50]	0.112116	0.345662	[-0.57;0.79]	imputed
p.Lys72Leu	substitution	72	Lys	Leu	0.846926	0.142725	0.797342	0.125116	-6.54685	[-11.66;-2.24]	0.0495838	0.131249	[-0.21;0.31]	refined
p.Lys72Met	substitution	72	Lys	Met	0.13862	0.499383	0.129614	0.37718	4.28734	[-7.94;18.39]	0.00900507	0.421866	[-0.82;0.84]	refined
p.Lys72=	synonymous	72	Lys	NA	NA	NA	NA	NA	NA	[NA;NA]	NA	NA	[NA;NA]	imputed
p.Lys72Phe	substitution	72	Lys	Phe	0.723489	0.355172	0.462114	0.335881	-0.793529	[-13.50;9.60]	0.261374	0.345662	[-0.42;0.94]	imputed
p.Lys72Pro	substitution	72	Lys	Pro	0.720725	0.355172	0.599037	0.335881	-3.01853	[-17.05;7.26]	0.121688	0.345662	[-0.56;0.80]	imputed
p.Lys72Ser	substitution	72	Lys	Ser	0.103057	0.438984	0.0815996	0.292893	5.0235	[-3.98;15.60]	0.021457	0.348463	[-0.66;0.70]	refined
p.Lys72Ter	nonsense	72	Lys	Ter	NA	NA	NA	NA	NA	[NA;NA]	NA	NA	[NA;NA]	imputed
p.Lys72Thr	substitution	72	Lys	Thr	0.174252	0.32739	0.0754726	0.287247	5.11811	[-3.69;15.49]	0.0987791	0.301223	[-0.49;0.69]	refined
p.Lys72Trp	substitution	72	Lys	Trp	0.097582	0.38027	0.107695	0.315086	4.62234	[-5.21;16.00]	-0.010113	0.338213	[-0.67;0.65]	refined
p.Lys72Tyr	substitution	72	Lys	Tyr	0.738342	0.355172	0.53539	0.335881	-1.96734	[-15.35;8.32]	0.202952	0.345662	[-0.47;0.88]	imputed
p.Lys72Val	substitution	72	Lys	Val	0.748014	0.355172	0.56338	0.335881	-2.42564	[-16.09;7.85]	0.184634	0.345662	[-0.49;0.86]	imputed
p.Ser73Ala	substitution	73	Ser	Ala	0.972235	0.136917	0.79176	0.142542	-6.44124	[-12.32;-1.59]	0.180475	0.140692	[-0.10;0.46]	refined
p.Ser73Arg	substitution	73	Ser	Arg	0.847841	0.355172	0.746835	0.335881	-5.60583	[-21.36;4.92]	0.101006	0.345662	[-0.58;0.78]	imputed
p.Ser73Asn	substitution	73	Ser	Asn	0.869321	0.124257	0.860014	0.132053	-7.7621	[-13.46;-3.05]	0.00930658	0.129507	[-0.24;0.26]	refined
p.Ser73Asp	substitution	73	Ser	Asp	0.745769	0.355172	0.135908	0.390685	4.19142	[-8.60;18.90]	0.60986	0.3869	[-0.15;1.37]	refined
p.Ser73Cys	substitution	73	Ser	Cys	0.846027	0.100312	0.797959	0.0854658	-6.55854	[-9.94;-3.55]	0.0480685	0.0906851	[-0.13;0.23]	refined
p.Ser73Gln	substitution	73	Ser	Gln	0.848187	0.355172	0.765912	0.335881	-5.95746	[-21.96;4.62]	0.0822746	0.345662	[-0.60;0.76]	imputed
p.Ser73Glu	substitution	73	Ser	Glu	0.152775	0.57024	0.171658	0.467205	3.64847	[-12.70;21.90]	-0.0188834	0.503896	[-1.01;0.97]	refined
p.Ser73Gly	substitution	73	Ser	Gly	0.893782	0.355172	0.778392	0.335881	-6.18996	[-22.35;4.43]	0.115391	0.345662	[-0.56;0.79]	imputed
p.Ser73His	substitution	73	Ser	His	0.774611	0.355172	0.606169	0.118752	-3.13841	[-7.35;0.59]	0.168443	0.162946	[-0.15;0.49]	refined
p.Ser73Ile	substitution	73	Ser	Ile	0.787322	0.0717236	0.696651	0.0502531	-4.70142	[-6.51;-3.00]	0.0906707	0.0582953	[-0.02;0.20]	refined
p.Ser73Leu	substitution	73	Ser	Leu	0.829404	0.117712	0.721317	0.0945039	-5.14231	[-8.70;-1.98]	0.108087	0.102823	[-0.09;0.31]	refined
p.Ser73Lys	substitution	73	Ser	Lys	0.74715	0.355172	0.658406	0.335881	-4.03082	[-18.72;6.30]	0.0887441	0.345662	[-0.59;0.77]	imputed
p.Ser73Met	substitution	73	Ser	Met	0.904491	0.355172	0.778214	0.335881	-6.18662	[-22.35;4.44]	0.126277	0.345662	[-0.55;0.80]	imputed
p.Ser73=	synonymous	73	Ser	NA	0.797175	0.0643523	0.809377	0.0697372	-6.77597	[-9.53;-4.28]	-0.0122022	0.0679897	[-0.15;0.12]	refined
p.Ser73Phe	substitution	73	Ser	Phe	0.930172	0.176252	0.893865	0.170266	-8.44233	[-16.25;-2.37]	0.0363071	0.172284	[-0.30;0.37]	refined
p.Ser73Pro	substitution	73	Ser	Pro	0.887392	0.355172	0.756285	0.335881	-5.77944	[-21.66;4.77]	0.131108	0.345662	[-0.55;0.81]	imputed
p.Ser73Ter	nonsense	73	Ser	Ter	0	0.0463265	0.0521532	0.0393155	5.47988	[4.29;6.70]	-0.0521532	0.0417834	[-0.13;0.03]	refined
p.Ser73Thr	substitution	73	Ser	Thr	0.984801	0.355172	0.880906	0.335881	-8.17984	[-25.72;2.88]	0.103896	0.345662	[-0.57;0.78]	imputed
p.Ser73Trp	substitution	73	Ser	Trp	0.867585	0.192279	0.735907	0.0912273	-5.40638	[-8.87;-2.32]	0.131678	0.133686	[-0.13;0.39]	refined
p.Ser73Tyr	substitution	73	Ser	Tyr	0.880829	0.355172	0.769299	0.335881	-6.02037	[-22.06;4.57]	0.11153	0.345662	[-0.57;0.79]	imputed
p.Ser73Val	substitution	73	Ser	Val	0.891776	0.16657	0.814164	0.134902	-6.86765	[-12.49;-2.20]	0.0776118	0.146222	[-0.21;0.36]	refined
p.Pro74Ala	substitution	74	Pro	Ala	0.902591	0.355172	0.760563	0.335881	-5.85842	[-21.79;4.71]	0.142027	0.345662	[-0.54;0.82]	imputed
p.Pro74Arg	substitution	74	Pro	Arg	0.627288	0.177586	0.414156	0.118752	-0.0423893	[-3.83;3.50]	0.213133	0.141116	[-0.06;0.49]	refined
p.Pro74Asn	substitution	74	Pro	Asn	0.770812	0.355172	0.192758	0.473589	3.32911	[-13.51;21.67]	0.578054	0.461933	[-0.33;1.48]	refined
p.Pro74Asp	substitution	74	Pro	Asp	0.770812	0.355172	0.6133	0.335881	-3.25874	[-17.45;7.02]	0.157512	0.345662	[-0.52;0.83]	imputed
p.Pro74Cys	substitution	74	Pro	Cys	0.991313	0.158709	0.379079	0.227407	0.500128	[-7.07;7.38]	0.612234	0.207056	[0.21;1.02]	refined
p.Pro74Gln	substitution	74	Pro	Gln	0.708636	0.355172	0.52808	0.335881	-1.84862	[-15.16;8.45]	0.180556	0.345662	[-0.50;0.86]	imputed
p.Pro74Glu	substitution	74	Pro	Glu	0.771503	0.355172	0.6133	0.335881	-3.25874	[-17.45;7.02]	0.158203	0.345662	[-0.52;0.84]	imputed
p.Pro74Gly	substitution	74	Pro	Gly	0.857122	0.183486	0.465114	0.321251	-0.840912	[-12.88;9.04]	0.392008	0.282885	[-0.16;0.95]	refined
p.Pro74His	substitution	74	Pro	His	0.462522	0.355172	0.330184	0.335881	1.24878	[-10.44;12.10]	0.132338	0.345662	[-0.55;0.81]	imputed
p.Pro74Ile	substitution	74	Pro	Ile	0.0855005	0.357381	0.306079	0.185821	1.61537	[-4.24;7.24]	-0.220578	0.256112	[-0.72;0.28]	refined
p.Pro74Leu	substitution	74	Pro	Leu	0.964089	0.118113	0.936361	0.140323	-9.32178	[-15.82;-4.08]	0.0277276	0.133332	[-0.23;0.29]	refined
p.Pro74Lys	substitution	74	Pro	Lys	0.76088	0.141297	0.700751	0.147021	-4.77422	[-10.45;-0.02]	0.0601291	0.145138	[-0.22;0.34]	refined
p.Pro74Met	substitution	74	Pro	Met	0.904355	0.260959	0.81896	0.194087	-6.95981	[-15.50;-0.42]	0.0853956	0.218662	[-0.34;0.51]	refined
p.Pro74=	synonymous	74	Pro	NA	NA	NA	NA	NA	NA	[NA;NA]	NA	NA	[NA;NA]	imputed
p.Pro74Phe	substitution	74	Pro	Phe	0.471853	0.120034	0.394587	0.0306196	0.260904	[-0.68;1.18]	0.0772661	0.0736732	[-0.07;0.22]	refined
p.Pro74Ser	substitution	74	Pro	Ser	0.849086	0.135944	0.731369	0.160824	-5.32398	[-11.75;-0.07]	0.117718	0.152981	[-0.18;0.42]	refined
p.Pro74Ter	nonsense	74	Pro	Ter	NA	NA	NA	NA	NA	[NA;NA]	NA	NA	[NA;NA]	refined
p.Pro74Thr	substitution	74	Pro	Thr	0.91019	0.355172	0.760563	0.335881	-5.85842	[-21.79;4.71]	0.149627	0.345662	[-0.53;0.83]	imputed
p.Pro74Trp	substitution	74	Pro	Trp	0.136454	0.344023	0.0793096	0.260791	5.05884	[-2.87;14.25]	0.0571447	0.29119	[-0.51;0.63]	refined
p.Pro74Tyr	substitution	74	Pro	Tyr	0.0554902	0.307191	0.145859	0.231715	4.04	[-3.03;11.71]	-0.0903688	0.259326	[-0.60;0.42]	refined
p.Pro74Val	substitution	74	Pro	Val	0.898562	0.105794	0.885701	0.12495	-8.27666	[-13.75;-3.73]	0.0128615	0.118908	[-0.22;0.25]	refined
p.Lys75Ala	substitution	75	Lys	Ala	0.953097	0.191805	0.947193	0.174677	-9.55069	[-17.95;-3.12]	0.00590376	0.180567	[-0.35;0.36]	refined
p.Lys75Arg	substitution	75	Lys	Arg	0.321297	0.341803	0.210665	0.536795	3.05844	[-17.20;24.66]	0.110632	0.480669	[-0.83;1.05]	refined
p.Lys75Asn	substitution	75	Lys	Asn	0.764594	0.355172	0.629167	0.335881	-3.52814	[-17.89;6.77]	0.135427	0.345662	[-0.54;0.81]	imputed
p.Lys75Asp	substitution	75	Lys	Asp	0.0562243	0.320903	0.0854299	0.302996	4.96444	[-4.40;15.97]	-0.0292056	0.309081	[-0.63;0.58]	refined
p.Lys75Cys	substitution	75	Lys	Cys	0.805654	0.171538	0.739987	0.132245	-5.48068	[-10.68;-1.09]	0.0656674	0.146518	[-0.22;0.35]	refined
p.Lys75Gln	substitution	75	Lys	Gln	0.77133	0.355172	0.649135	0.335881	-3.87053	[-18.46;6.45]	0.122195	0.345662	[-0.56;0.80]	imputed
p.Lys75Glu	substitution	75	Lys	Glu	0.292305	0.432455	0.185244	0.389578	3.44277	[-9.58;17.62]	0.107061	0.404376	[-0.69;0.90]	refined
p.Lys75Gly	substitution	75	Lys	Gly	0.913624	0.139833	0.893196	0.135108	-8.42872	[-14.44;-3.51]	0.020428	0.136701	[-0.25;0.29]	refined
p.Lys75His	substitution	75	Lys	His	0.151068	0.406447	0.179602	0.340811	3.52816	[-7.52;15.51]	-0.028534	0.364007	[-0.74;0.68]	refined
p.Lys75Ile	substitution	75	Lys	Ile	0.14651	0.225354	0.16926	0.203292	3.68481	[-2.50;10.20]	-0.0227499	0.210903	[-0.44;0.39]	refined
p.Lys75Leu	substitution	75	Lys	Leu	0.82491	0.128619	0.789601	0.121306	-6.4005	[-11.31;-2.24]	0.0353091	0.123792	[-0.21;0.28]	refined
p.Lys75Met	substitution	75	Lys	Met	0.889098	0.17657	0.933376	0.202806	-9.25905	[-19.13;-1.98]	-0.0442784	0.194454	[-0.43;0.34]	refined
p.Lys75=	synonymous	75	Lys	NA	0.775279	0.0314182	0.739913	0.0326965	-5.47933	[-6.67;-4.33]	0.0353657	0.0322761	[-0.03;0.10]	refined
p.Lys75Phe	substitution	75	Lys	Phe	0.130545	0.277047	0.178209	0.239896	3.54925	[-3.86;11.39]	-0.0476632	0.252887	[-0.54;0.45]	refined
p.Lys75Pro	substitution	75	Lys	Pro	0.597755	0.355172	0.548939	0.335881	-2.18844	[-15.71;8.09]	0.0488155	0.345662	[-0.63;0.73]	imputed
p.Lys75Ser	substitution	75	Lys	Ser	0.978269	0.175615	0.954973	0.166414	-9.71634	[-17.71;-3.52]	0.0232958	0.169536	[-0.31;0.36]	refined
p.Lys75Ter	nonsense	75	Lys	Ter	0.146527	0.111689	0.0907959	0.125466	4.88181	[1.15;8.88]	0.0557309	0.121048	[-0.18;0.29]	refined
p.Lys75Thr	substitution	75	Lys	Thr	0.743869	0.177586	0.610447	0.335881	-3.21055	[-17.37;7.07]	0.133421	0.218616	[-0.30;0.56]	imputed
p.Lys75Trp	substitution	75	Lys	Trp	0.828896	0.129147	0.776018	0.114821	-6.14558	[-10.72;-2.22]	0.0528779	0.119787	[-0.18;0.29]	refined
p.Lys75Tyr	substitution	75	Lys	Tyr	0.68404	0.089499	0.29828	0.192378	1.73371	[-4.33;7.58]	0.38576	0.165357	[0.06;0.71]	refined
p.Lys75Val	substitution	75	Lys	Val	0.944338	0.137411	0.885	0.139652	-8.26248	[-14.45;-3.22]	0.0593385	0.138909	[-0.21;0.33]	refined
p.Ile76Ala	substitution	76	Ile	Ala	0.411201	0.398681	0.493428	0.312104	-1.2909	[-13.13;8.24]	-0.0822275	0.343397	[-0.76;0.59]	refined
p.Ile76Arg	substitution	76	Ile	Arg	0.0732957	0.234434	0.0463518	0.192843	5.57033	[-0.20;12.17]	0.0269439	0.207635	[-0.38;0.43]	refined
p.Ile76Asn	substitution	76	Ile	Asn	0.751726	0.200565	0.856586	0.38103	-7.69417	[-27.96;4.59]	-0.10486	0.331961	[-0.76;0.55]	refined
p.Ile76Asp	substitution	76	Ile	Asp	0.434888	0.355172	0.264575	0.335881	2.24402	[-9.04;13.44]	0.170313	0.345662	[-0.51;0.85]	imputed
p.Ile76Cys	substitution	76	Ile	Cys	0.489117	0.0981022	0.515795	0.0715222	-1.64996	[-3.99;0.55]	-0.0266777	0.0813529	[-0.19;0.13]	refined
p.Ile76Gln	substitution	76	Ile	Gln	0.10682	0.260215	0.11021	0.248091	4.58382	[-2.98;13.07]	-0.00339038	0.252197	[-0.50;0.49]	refined
p.Ile76Glu	substitution	76	Ile	Glu	0.441278	0.355172	0.274024	0.335881	2.10111	[-9.24;13.24]	0.167254	0.345662	[-0.51;0.84]	imputed
p.Ile76Gly	substitution	76	Ile	Gly	0.431088	0.355172	0.422179	0.335881	-0.167237	[-12.54;10.33]	0.00890944	0.345662	[-0.67;0.69]	imputed
p.Ile76His	substitution	76	Ile	His	0.402936	0.355172	0.461401	0.335881	-0.78227	[-13.48;9.62]	-0.0584652	0.345662	[-0.74;0.62]	imputed
p.Ile76Leu	substitution	76	Ile	Leu	0.869936	0.155437	0.93097	0.149923	-9.20858	[-16.17;-3.66]	-0.0610338	0.151783	[-0.36;0.24]	refined
p.Ile76Lys	substitution	76	Ile	Lys	0.775913	0.2931	0.795435	0.318862	-6.51072	[-21.84;3.67]	-0.0195222	0.310512	[-0.63;0.59]	refined
p.Ile76Met	substitution	76	Ile	Met	0.812161	0.124266	0.70861	0.0715971	-4.91432	[-7.54;-2.51]	0.103552	0.092546	[-0.08;0.28]	refined
p.Ile76=	synonymous	76	Ile	NA	NA	NA	NA	NA	NA	[NA;NA]	NA	NA	[NA;NA]	imputed
p.Ile76Phe	substitution	76	Ile	Phe	0.0843962	0.390072	0.22701	0.270871	2.81156	[-5.81;11.62]	-0.142614	0.315647	[-0.76;0.48]	refined
p.Ile76Pro	substitution	76	Ile	Pro	0.820333	0.216338	0.574914	0.179004	-2.61626	[-9.10;2.86]	0.245419	0.192256	[-0.13;0.62]	refined
p.Ile76Ser	substitution	76	Ile	Ser	0.717624	0.338641	0.436134	0.185471	-0.385145	[-6.59;5.16]	0.28149	0.247304	[-0.20;0.77]	refined
p.Ile76Ter	nonsense	76	Ile	Ter	0.020966	0.0579151	0.0522691	0.0528275	5.47808	[3.89;7.13]	-0.0313031	0.0545761	[-0.14;0.08]	refined
p.Ile76Thr	substitution	76	Ile	Thr	0.0979329	0.287768	0.0670867	0.264135	5.24789	[-2.78;14.67]	0.0308463	0.272241	[-0.50;0.56]	refined
p.Ile76Trp	substitution	76	Ile	Trp	0.441278	0.355172	0.266358	0.335881	2.21707	[-9.08;13.40]	0.17492	0.345662	[-0.50;0.85]	imputed
p.Ile76Tyr	substitution	76	Ile	Tyr	0.655931	0.154833	0.535134	0.0175893	-1.96318	[-2.53;-1.41]	0.120798	0.0905393	[-0.06;0.30]	refined
p.Ile76Val	substitution	76	Ile	Val	0.166434	0.339031	0.110471	0.353322	4.57983	[-6.65;17.71]	0.0559633	0.348624	[-0.63;0.74]	refined
p.Leu77Ala	substitution	77	Leu	Ala	0.576339	0.177586	0.335532	0.118752	1.16725	[-2.51;4.70]	0.240806	0.141116	[-0.04;0.52]	refined
p.Leu77Arg	substitution	77	Leu	Arg	0.497755	0.355172	0.247994	0.335881	2.4946	[-8.70;13.79]	0.24976	0.345662	[-0.43;0.93]	imputed
p.Leu77Asn	substitution	77	Leu	Asn	0.668064	0.257559	0.323919	0.182977	1.34419	[-4.45;6.86]	0.344145	0.21079	[-0.07;0.76]	refined
p.Leu77Asp	substitution	77	Leu	Asp	0.54525	0.177586	0.190408	0.118752	3.36464	[-0.18;6.98]	0.354842	0.141116	[0.08;0.63]	refined
p.Leu77Cys	substitution	77	Leu	Cys	0.597794	0.0553451	0.433296	0.0575817	-0.340751	[-2.14;1.40]	0.164498	0.0568459	[0.05;0.28]	refined
p.Leu77Gln	substitution	77	Leu	Gln	0.792924	0.20491	0.741167	0.183842	-5.5022	[-13.04;0.47]	0.0517572	0.191123	[-0.32;0.43]	refined
p.Leu77Glu	substitution	77	Leu	Glu	0.0715289	0.338406	0.154021	0.10107	3.91598	[0.91;7.01]	-0.0824919	0.212092	[-0.50;0.33]	refined
p.Leu77Gly	substitution	77	Leu	Gly	0.286755	0.240722	0.29283	0.183908	1.81635	[-3.94;7.39]	-0.00607438	0.204606	[-0.41;0.39]	refined
p.Leu77His	substitution	77	Leu	His	0.11517	0.293575	0.0899204	0.242091	4.89528	[-2.44;13.25]	0.0252492	0.260386	[-0.49;0.54]	refined
p.Leu77Ile	substitution	77	Leu	Ile	0.24301	0.267719	0.114428	0.312125	4.51926	[-5.23;15.71]	0.128582	0.298059	[-0.46;0.71]	refined
p.Leu77Lys	substitution	77	Leu	Lys	0.513947	0.177828	0.314316	0.335881	1.49025	[-10.10;12.42]	0.199631	0.218773	[-0.23;0.63]	imputed
p.Leu77Met	substitution	77	Leu	Met	0.865465	0.165678	0.81475	0.131954	-6.87891	[-12.37;-2.31]	0.0507149	0.144075	[-0.23;0.33]	refined
p.Leu77=	synonymous	77	Leu	NA	0.943383	0.0489106	0.905874	0.0491837	-8.68791	[-10.75;-6.78]	0.0375088	0.0490928	[-0.06;0.13]	refined
p.Leu77Phe	substitution	77	Leu	Phe	0.952899	0.146485	0.938418	0.123201	-9.36509	[-14.99;-4.71]	0.014481	0.131421	[-0.24;0.27]	refined
p.Leu77Pro	substitution	77	Leu	Pro	0.101969	0.189046	0.0584653	0.20034	5.38168	[-0.62;12.22]	0.0435038	0.196647	[-0.34;0.43]	refined
p.Leu77Ser	substitution	77	Leu	Ser	0.0772263	0.283124	0.084797	0.222667	4.97419	[-1.74;12.57]	-0.00757076	0.244486	[-0.49;0.47]	refined
p.Leu77Ter	nonsense	77	Leu	Ter	NA	NA	NA	NA	NA	[NA;NA]	NA	NA	[NA;NA]	refined
p.Leu77Thr	substitution	77	Leu	Thr	0.0817146	0.388721	0.132648	0.375003	4.24109	[-7.91;18.21]	-0.0509334	0.37963	[-0.79;0.69]	refined
p.Leu77Trp	substitution	77	Leu	Trp	0.202933	0.09933	0.0746767	0.11935	5.13041	[1.58;8.95]	0.128256	0.113071	[-0.09;0.35]	refined
p.Leu77Tyr	substitution	77	Leu	Tyr	0.272802	0.185249	0.437031	0.0863178	-0.399189	[-3.14;2.19]	-0.164229	0.128087	[-0.42;0.09]	refined
p.Leu77Val	substitution	77	Leu	Val	0.897898	0.127085	0.759293	0.0924847	-5.83495	[-9.41;-2.67]	0.138604	0.105289	[-0.07;0.34]	refined
p.Pro78Ala	substitution	78	Pro	Ala	0.79171	0.355172	0.725263	0.335881	-5.21349	[-20.70;5.25]	0.0664469	0.345662	[-0.61;0.74]	imputed
p.Pro78Arg	substitution	78	Pro	Arg	0.0715371	0.352601	0.0954296	0.314045	4.81055	[-4.96;16.24]	-0.0238925	0.327402	[-0.67;0.62]	refined
p.Pro78Asn	substitution	78	Pro	Asn	0.703109	0.355172	0.369941	0.335881	0.640646	[-11.33;11.32]	0.333168	0.345662	[-0.34;1.01]	imputed
p.Pro78Asp	substitution	78	Pro	Asp	0.71468	0.355172	0.466037	0.335881	-0.855508	[-13.60;9.53]	0.248644	0.345662	[-0.43;0.93]	imputed
p.Pro78Cys	substitution	78	Pro	Cys	0.627116	0.355172	0.530041	0.335881	-1.88043	[-15.21;8.41]	0.0970747	0.345662	[-0.58;0.77]	imputed
p.Pro78Gln	substitution	78	Pro	Gln	0.669603	0.355172	0.510608	0.335881	-1.56639	[-14.71;8.75]	0.158995	0.345662	[-0.52;0.84]	imputed
p.Pro78Glu	substitution	78	Pro	Glu	0.453414	0.294983	0.168735	0.419813	3.69276	[-10.51;19.52]	0.284679	0.382753	[-0.47;1.03]	refined
p.Pro78Gly	substitution	78	Pro	Gly	0.798446	0.177586	0.72348	0.335881	-5.18131	[-20.65;5.28]	0.0749655	0.218616	[-0.35;0.50]	imputed
p.Pro78His	substitution	78	Pro	His	0.740234	0.218019	0.631217	0.178607	-3.56311	[-10.28;1.99]	0.109017	0.192643	[-0.27;0.49]	refined
p.Pro78Ile	substitution	78	Pro	Ile	0.309536	0.0564492	0.1317	0.221889	4.25555	[-2.48;11.61]	0.177836	0.184079	[-0.18;0.54]	refined
p.Pro78Leu	substitution	78	Pro	Leu	0.846481	0.248827	0.856145	0.280526	-7.68544	[-21.39;1.61]	-0.00966335	0.270373	[-0.54;0.52]	refined
p.Pro78Lys	substitution	78	Pro	Lys	0.619516	0.355172	0.47299	0.335881	-0.965598	[-13.77;9.41]	0.146527	0.345662	[-0.53;0.82]	imputed
p.Pro78Met	substitution	78	Pro	Met	0.0977429	0.393615	0.0788168	0.240262	5.06645	[-2.20;13.41]	0.0189261	0.300214	[-0.57;0.61]	refined
p.Pro78=	synonymous	78	Pro	NA	NA	NA	NA	NA	NA	[NA;NA]	NA	NA	[NA;NA]	imputed
p.Pro78Phe	substitution	78	Pro	Phe	0.378756	0.355172	0.243181	0.335881	2.56732	[-8.60;13.90]	0.135576	0.345662	[-0.54;0.81]	imputed
p.Pro78Ser	substitution	78	Pro	Ser	0.979669	0.161658	0.933752	0.208907	-9.26693	[-19.50;-1.79]	0.0459171	0.194438	[-0.34;0.43]	refined
p.Pro78Ter	nonsense	78	Pro	Ter	NA	NA	NA	NA	NA	[NA;NA]	NA	NA	[NA;NA]	refined
p.Pro78Thr	substitution	78	Pro	Thr	0.797582	0.177586	0.753967	0.118752	-5.73675	[-10.40;-1.74]	0.0436152	0.141116	[-0.23;0.32]	refined
p.Pro78Trp	substitution	78	Pro	Trp	0.292401	0.355172	0.17775	0.335881	3.5562	[-7.29;15.33]	0.114651	0.345662	[-0.56;0.79]	imputed
p.Pro78Tyr	substitution	78	Pro	Tyr	0.139896	0.355172	0.0196113	0.335881	5.9898	[-4.37;19.12]	0.120285	0.345662	[-0.56;0.80]	imputed
p.Pro78Val	substitution	78	Pro	Val	0.26936	0.239322	0.194978	0.219435	3.29554	[-3.46;10.31]	0.074382	0.226258	[-0.37;0.52]	refined
p.Asp79Ala	substitution	79	Asp	Ala	0.0946219	0.293457	0.0741174	0.303954	5.13906	[-4.23;16.27]	0.0205045	0.300496	[-0.57;0.61]	refined
p.Asp79Arg	substitution	79	Asp	Arg	0.700518	0.355172	0.588875	0.335881	-2.84847	[-16.78;7.42]	0.111643	0.345662	[-0.57;0.79]	imputed
p.Asp79Asn	substitution	79	Asp	Asn	0.87323	0.355172	0.679087	0.335881	-4.39154	[-19.33;5.97]	0.194143	0.345662	[-0.48;0.87]	imputed
p.Asp79Cys	substitution	79	Asp	Cys	0.896464	0.188181	0.378148	0.193121	0.514457	[-5.79;6.31]	0.518316	0.191489	[0.14;0.89]	refined
p.Asp79Gln	substitution	79	Asp	Gln	0.74776	0.178511	0.40864	0.239524	0.0432679	[-8.12;7.28]	0.33912	0.221065	[-0.09;0.77]	refined
p.Asp79Glu	substitution	79	Asp	Glu	0.879102	0.355172	0.669638	0.335881	-4.22618	[-19.05;6.12]	0.209464	0.345662	[-0.47;0.89]	imputed
p.Asp79Gly	substitution	79	Asp	Gly	0.78468	0.193642	0.610626	0.335881	-3.21356	[-17.37;7.07]	0.174055	0.229262	[-0.28;0.62]	imputed
p.Asp79His	substitution	79	Asp	His	0.746978	0.355172	0.570155	0.335881	-2.53748	[-16.27;7.73]	0.176822	0.345662	[-0.50;0.85]	imputed
p.Asp79Ile	substitution	79	Asp	Ile	0.692084	0.145249	0.26257	0.141175	2.27434	[-2.03;6.53]	0.429514	0.142546	[0.15;0.71]	refined
p.Asp79Leu	substitution	79	Asp	Leu	0.320094	0.171396	0.194673	0.187434	3.30015	[-2.40;9.18]	0.125421	0.182245	[-0.23;0.48]	refined
p.Asp79Lys	substitution	79	Asp	Lys	0.130456	0.508378	0.132056	0.368145	4.25012	[-7.64;17.90]	-0.00159941	0.420123	[-0.83;0.82]	refined
p.Asp79Met	substitution	79	Asp	Met	0.404491	0.355172	0.194509	0.118752	3.30263	[-0.25;6.91]	0.209982	0.162946	[-0.11;0.53]	refined
p.Asp79=	synonymous	79	Asp	NA	NA	NA	NA	NA	NA	[NA;NA]	NA	NA	[NA;NA]	imputed
p.Asp79Phe	substitution	79	Asp	Phe	0.42228	0.177586	0.193439	0.118752	3.31881	[-0.23;6.93]	0.228841	0.141116	[-0.05;0.51]	refined
p.Asp79Pro	substitution	79	Asp	Pro	0.119253	0.481089	0.106225	0.337201	4.64487	[-5.98;17.05]	0.0130285	0.391091	[-0.75;0.78]	refined
p.Asp79Ser	substitution	79	Asp	Ser	0.778151	0.185991	0.907989	0.246173	-8.73139	[-20.91;-0.22]	-0.129838	0.227885	[-0.58;0.32]	refined
p.Asp79Ter	nonsense	79	Asp	Ter	NA	NA	NA	NA	NA	[NA;NA]	NA	NA	[NA;NA]	imputed
p.Asp79Thr	substitution	79	Asp	Thr	0.886841	0.213562	0.879425	0.225617	-8.15001	[-18.87;-0.40]	0.00741578	0.221672	[-0.43;0.44]	refined
p.Asp79Trp	substitution	79	Asp	Trp	0.239511	0.26941	0.176138	0.236641	3.58061	[-3.71;11.30]	0.0633732	0.248046	[-0.42;0.55]	refined
p.Asp79Tyr	substitution	79	Asp	Tyr	0.669257	0.355172	0.462649	0.335881	-0.801976	[-13.51;9.59]	0.206608	0.345662	[-0.47;0.88]	imputed
p.Asp79Val	substitution	79	Asp	Val	0.868559	0.206458	0.868908	0.239111	-7.93912	[-19.33;0.17]	-0.000348259	0.228745	[-0.45;0.45]	refined
p.Ile80Ala	substitution	80	Ile	Ala	0.369444	0.241599	0.0948141	0.178679	4.82001	[-0.52;10.69]	0.274629	0.201843	[-0.12;0.67]	refined
p.Ile80Arg	substitution	80	Ile	Arg	0.4038	0.355172	0.0260819	0.202036	5.8879	[-0.17;12.94]	0.377718	0.224276	[-0.06;0.82]	refined
p.Ile80Asn	substitution	80	Ile	Asn	0.447841	0.355172	0.233018	0.335881	2.72081	[-8.39;14.11]	0.214823	0.345662	[-0.46;0.89]	imputed
p.Ile80Asp	substitution	80	Ile	Asp	0.161181	0.143339	0.0138845	0.115416	6.08023	[2.61;9.89]	0.147296	0.125417	[-0.10;0.39]	refined
p.Ile80Cys	substitution	80	Ile	Cys	0.797231	0.199081	0.562833	0.302867	-2.41661	[-14.40;6.79]	0.234398	0.272696	[-0.30;0.77]	refined
p.Ile80Gln	substitution	80	Ile	Gln	0.402763	0.355172	0.0228205	0.335881	5.93923	[-4.43;19.04]	0.379943	0.345662	[-0.30;1.06]	imputed
p.Ile80Glu	substitution	80	Ile	Glu	0.217383	0.22861	0.0167588	0.335881	6.03482	[-4.32;19.20]	0.200624	0.253719	[-0.30;0.70]	imputed
p.Ile80Gly	substitution	80	Ile	Gly	0.845627	0.266607	0.246422	0.170879	2.51836	[-2.72;7.74]	0.599205	0.207749	[0.19;1.01]	refined
p.Ile80His	substitution	80	Ile	His	0.0918732	0.364816	0.0114107	0.165875	6.11936	[1.15;11.81]	0.0804624	0.250413	[-0.41;0.57]	refined
p.Ile80Leu	substitution	80	Ile	Leu	0.883048	0.131369	0.150459	0.38431	3.97009	[-8.64;18.22]	0.732589	0.322824	[0.10;1.37]	refined
p.Ile80Lys	substitution	80	Ile	Lys	0.402763	0.355172	0.0228205	0.335881	5.93923	[-4.43;19.04]	0.379943	0.345662	[-0.30;1.06]	imputed
p.Ile80Met	substitution	80	Ile	Met	0.920898	0.355172	0.583348	0.335881	-2.75635	[-16.63;7.52]	0.33755	0.345662	[-0.34;1.02]	imputed
p.Ile80=	synonymous	80	Ile	NA	NA	NA	NA	NA	NA	[NA;NA]	NA	NA	[NA;NA]	imputed
p.Ile80Phe	substitution	80	Ile	Phe	0.725907	0.355172	0.541808	0.335881	-2.0719	[-15.52;8.21]	0.184099	0.345662	[-0.49;0.86]	imputed
p.Ile80Pro	substitution	80	Ile	Pro	0.0721702	0.300904	0.0311529	0.109992	5.80821	[2.51;9.39]	0.0410172	0.195567	[-0.34;0.42]	refined
p.Ile80Ser	substitution	80	Ile	Ser	0.891736	0.20242	0.338897	0.0670633	1.11591	[-0.92;3.11]	0.552839	0.129059	[0.30;0.81]	refined
p.Ile80Ter	nonsense	80	Ile	Ter	NA	NA	NA	NA	NA	[NA;NA]	NA	NA	[NA;NA]	imputed
p.Ile80Thr	substitution	80	Ile	Thr	0.737651	0.355172	0.575147	0.335881	-2.62013	[-16.40;7.65]	0.162504	0.345662	[-0.51;0.84]	imputed
p.Ile80Trp	substitution	80	Ile	Trp	0.0545769	0.355172	0.0167588	0.335881	6.03482	[-4.32;19.20]	0.0378181	0.345662	[-0.64;0.72]	imputed
p.Ile80Tyr	substitution	80	Ile	Tyr	0.0939551	0.355172	0.0192121	0.155329	5.9961	[1.35;11.26]	0.074743	0.188316	[-0.29;0.44]	refined
p.Ile80Val	substitution	80	Ile	Val	0.850579	0.0957207	0.931432	0.169024	-9.21827	[-17.20;-3.04]	-0.0808529	0.148662	[-0.37;0.21]	refined
p.Leu81Ala	substitution	81	Leu	Ala	0.266149	0.355172	0.102692	0.335881	4.69904	[-5.87;17.08]	0.163456	0.345662	[-0.51;0.84]	imputed
p.Leu81Arg	substitution	81	Leu	Arg	0.20065	0.359042	0.318528	0.18694	1.42621	[-4.49;7.07]	-0.117878	0.257426	[-0.62;0.39]	refined
p.Leu81Asn	substitution	81	Leu	Asn	0.224352	0.355172	0.284899	0.335881	1.9365	[-9.47;13.02]	-0.0605469	0.345662	[-0.74;0.62]	imputed
p.Leu81Asp	substitution	81	Leu	Asp	0.215889	0.355172	0.283116	0.335881	1.96349	[-9.43;13.05]	-0.067227	0.345662	[-0.74;0.61]	imputed
p.Leu81Cys	substitution	81	Leu	Cys	0.518998	0.177586	0.297557	0.118752	1.74467	[-1.88;5.28]	0.221441	0.141116	[-0.06;0.50]	refined
p.Leu81Gln	substitution	81	Leu	Gln	0.458377	0.355172	0.241754	0.335881	2.58887	[-8.57;13.93]	0.216622	0.345662	[-0.46;0.89]	imputed
p.Leu81Glu	substitution	81	Leu	Glu	0.751156	0.232559	0.70247	0.221047	-4.80482	[-13.88;2.17]	0.0486859	0.22495	[-0.39;0.49]	refined
p.Leu81Gly	substitution	81	Leu	Gly	0.949443	0.263782	0.834935	0.275995	-7.26913	[-20.47;1.80]	0.114509	0.271985	[-0.42;0.65]	refined
p.Leu81His	substitution	81	Leu	His	0.664583	0.277609	0.22451	0.219825	2.84932	[-3.98;9.79]	0.440073	0.240633	[-0.03;0.91]	refined
p.Leu81Ile	substitution	81	Leu	Ile	0.883074	0.355172	0.54573	0.335881	-2.13595	[-15.62;8.15]	0.337344	0.345662	[-0.34;1.01]	imputed
p.Leu81Lys	substitution	81	Leu	Lys	0.224352	0.355172	0.292387	0.335881	1.82305	[-9.63;12.86]	-0.0680349	0.345662	[-0.75;0.61]	imputed
p.Leu81Met	substitution	81	Leu	Met	0.740415	0.355172	0.576039	0.335881	-2.63491	[-16.43;7.64]	0.164376	0.345662	[-0.51;0.84]	imputed
p.Leu81=	synonymous	81	Leu	NA	0.94263	0.0263007	0.927159	0.0223312	-9.12885	[-10.06;-8.23]	0.0154714	0.0237283	[-0.03;0.06]	refined
p.Leu81Phe	substitution	81	Leu	Phe	0.781389	0.123733	0.474721	0.137671	-0.99306	[-5.56;3.15]	0.306667	0.133187	[0.05;0.57]	refined
p.Leu81Pro	substitution	81	Leu	Pro	0.44905	0.355172	0.233018	0.335881	2.72081	[-8.39;14.11]	0.216032	0.345662	[-0.46;0.89]	imputed
p.Leu81Ser	substitution	81	Leu	Ser	0.442832	0.177586	0.241754	0.118752	2.58887	[-0.99;6.16]	0.201078	0.141116	[-0.08;0.48]	refined
p.Leu81Ter	nonsense	81	Leu	Ter	0	0.127936	0	0.108469	6.3004	[3.03;9.90]	0	0.115324	[-0.23;0.23]	refined
p.Leu81Thr	substitution	81	Leu	Thr	0.684629	0.355172	0.408094	0.335881	0.051742	[-12.21;10.59]	0.276535	0.345662	[-0.40;0.95]	imputed
p.Leu81Trp	substitution	81	Leu	Trp	0.0845364	0.348296	0.0806538	0.251739	5.03809	[-2.60;13.84]	0.00388258	0.28755	[-0.56;0.57]	refined
p.Leu81Tyr	substitution	81	Leu	Tyr	0.129969	0.457298	0.163433	0.407817	3.77314	[-9.88;19.05]	-0.0334642	0.424952	[-0.87;0.80]	refined
p.Leu81Val	substitution	81	Leu	Val	0.621715	0.195574	0.863713	0.152895	-7.83557	[-14.57;-2.44]	-0.241998	0.168328	[-0.57;0.09]	refined
p.Lys82Ala	substitution	82	Lys	Ala	0.729361	0.355172	0.547513	0.335881	-2.16511	[-15.67;8.11]	0.181848	0.345662	[-0.50;0.86]	imputed
p.Lys82Arg	substitution	82	Lys	Arg	0.784111	0.177586	0.697985	0.118752	-4.72509	[-9.20;-0.84]	0.0861252	0.141116	[-0.19;0.36]	refined
p.Lys82Asn	substitution	82	Lys	Asn	0.935734	0.228973	0.916073	0.21102	-8.89828	[-19.10;-1.44]	0.0196604	0.217169	[-0.41;0.45]	refined
p.Lys82Asp	substitution	82	Lys	Asp	0.0983257	0.429955	0.11593	0.354026	4.49629	[-6.78;17.61]	-0.0176045	0.38102	[-0.76;0.73]	refined
p.Lys82Cys	substitution	82	Lys	Cys	0.524007	0.355172	0.548583	0.335881	-2.18261	[-15.70;8.10]	-0.0245757	0.345662	[-0.70;0.65]	imputed
p.Lys82Gln	substitution	82	Lys	Gln	0.777029	0.355172	0.696024	0.335881	-4.6903	[-19.83;5.71]	0.0810051	0.345662	[-0.60;0.76]	imputed
p.Lys82Glu	substitution	82	Lys	Glu	0.843523	0.177586	0.679087	0.118752	-4.39154	[-8.81;-0.55]	0.164436	0.141116	[-0.11;0.44]	refined
p.Lys82Gly	substitution	82	Lys	Gly	0.757168	0.355172	0.610804	0.335881	-3.21657	[-17.38;7.06]	0.146363	0.345662	[-0.53;0.82]	imputed
p.Lys82His	substitution	82	Lys	His	0.746459	0.355172	0.617044	0.335881	-3.3221	[-17.55;6.96]	0.129415	0.345662	[-0.55;0.81]	imputed
p.Lys82Ile	substitution	82	Lys	Ile	0.731434	0.355172	0.498719	0.228673	-1.37553	[-9.54;5.51]	0.232715	0.245963	[-0.25;0.71]	refined
p.Lys82Leu	substitution	82	Lys	Leu	0.0587201	0.323955	0.328007	0.234479	1.28195	[-6.36;8.47]	-0.269287	0.267649	[-0.79;0.26]	refined
p.Lys82Met	substitution	82	Lys	Met	0.72867	0.355172	0.615083	0.335881	-3.28889	[-17.50;7.00]	0.113587	0.345662	[-0.56;0.79]	imputed
p.Lys82=	synonymous	82	Lys	NA	0.790976	0.0296452	0.786091	0.0273634	-6.3344	[-7.36;-5.34]	0.0048843	0.0281445	[-0.05;0.06]	refined
p.Lys82Phe	substitution	82	Lys	Phe	0.749759	0.147574	0.669419	0.173512	-4.22235	[-10.91;1.26]	0.0803404	0.165319	[-0.24;0.40]	refined
p.Lys82Pro	substitution	82	Lys	Pro	0.716408	0.355172	0.547335	0.335881	-2.16219	[-15.66;8.12]	0.169073	0.345662	[-0.51;0.85]	imputed
p.Lys82Ser	substitution	82	Lys	Ser	0.704427	0.0787347	0.336696	0.27434	1.1495	[-8.05;9.69]	0.367732	0.228563	[-0.08;0.82]	refined
p.Lys82Ter	nonsense	82	Lys	Ter	NA	NA	NA	NA	NA	[NA;NA]	NA	NA	[NA;NA]	imputed
p.Lys82Thr	substitution	82	Lys	Thr	0.110213	0.460044	0.132821	0.379721	4.23846	[-8.10;18.44]	-0.0226074	0.408255	[-0.82;0.78]	refined
p.Lys82Trp	substitution	82	Lys	Trp	0.657858	0.355172	0.581209	0.335881	-2.72076	[-16.57;7.55]	0.0766496	0.345662	[-0.60;0.75]	imputed
p.Lys82Tyr	substitution	82	Lys	Tyr	0.758722	0.355172	0.639865	0.335881	-3.71108	[-18.19;6.60]	0.118857	0.345662	[-0.56;0.80]	imputed
p.Lys82Val	substitution	82	Lys	Val	0.749568	0.355172	0.597611	0.335881	-2.99461	[-17.02;7.28]	0.151957	0.345662	[-0.53;0.83]	imputed
p.Lys83Ala	substitution	83	Lys	Ala	0.765458	0.355172	0.611695	0.335881	-3.23163	[-17.40;7.05]	0.153762	0.345662	[-0.52;0.83]	imputed
p.Lys83Arg	substitution	83	Lys	Arg	0.858549	0.355172	0.682653	0.335881	-4.45418	[-19.43;5.92]	0.175896	0.345662	[-0.50;0.85]	imputed
p.Lys83Asn	substitution	83	Lys	Asn	0.856649	0.355172	0.658763	0.335881	-4.037	[-18.73;6.29]	0.197887	0.345662	[-0.48;0.88]	imputed
p.Lys83Asp	substitution	83	Lys	Asp	0.761485	0.355172	0.584953	0.335881	-2.78307	[-16.67;7.49]	0.176533	0.345662	[-0.50;0.85]	imputed
p.Lys83Cys	substitution	83	Lys	Cys	0.764421	0.355172	0.613122	0.335881	-3.25573	[-17.44;7.03]	0.1513	0.345662	[-0.53;0.83]	imputed
p.Lys83Gln	substitution	83	Lys	Gln	0.852504	0.355172	0.646283	0.335881	-3.82138	[-18.38;6.49]	0.206222	0.345662	[-0.47;0.88]	imputed
p.Lys83Glu	substitution	83	Lys	Glu	0.851641	0.355172	0.62061	0.335881	-3.38256	[-17.65;6.91]	0.231031	0.345662	[-0.45;0.91]	imputed
p.Lys83Gly	substitution	83	Lys	Gly	0.762867	0.355172	0.589232	0.335881	-2.85442	[-16.79;7.42]	0.173635	0.345662	[-0.50;0.85]	imputed
p.Lys83His	substitution	83	Lys	His	0.74905	0.355172	0.60706	0.335881	-3.15343	[-17.28;7.13]	0.14199	0.345662	[-0.54;0.82]	imputed
p.Lys83Ile	substitution	83	Lys	Ile	0.767012	0.355172	0.612765	0.118752	-3.2497	[-7.48;0.49]	0.154247	0.162946	[-0.17;0.47]	refined
p.Lys83Leu	substitution	83	Lys	Leu	0.773402	0.355172	0.41376	0.285042	-0.036234	[-10.09;8.70]	0.359643	0.293663	[-0.22;0.94]	refined
p.Lys83Met	substitution	83	Lys	Met	0.477796	0.191344	0.239151	0.189848	2.62819	[-3.22;8.49]	0.238645	0.190348	[-0.13;0.61]	refined
p.Lys83=	synonymous	83	Lys	NA	NA	NA	NA	NA	NA	[NA;NA]	NA	NA	[NA;NA]	imputed
p.Lys83Phe	substitution	83	Lys	Phe	0.775992	0.237857	0.443306	0.20905	-0.497523	[-7.62;5.77]	0.332686	0.219074	[-0.10;0.76]	refined
p.Lys83Pro	substitution	83	Lys	Pro	0.69522	0.1231	0.460254	0.220243	-0.764167	[-8.40;5.85]	0.234966	0.193363	[-0.14;0.61]	refined
p.Lys83Ser	substitution	83	Lys	Ser	0.760794	0.355172	0.580139	0.335881	-2.70298	[-16.54;7.57]	0.180655	0.345662	[-0.50;0.86]	imputed
p.Lys83Ter	nonsense	83	Lys	Ter	NA	NA	NA	NA	NA	[NA;NA]	NA	NA	[NA;NA]	imputed
p.Lys83Thr	substitution	83	Lys	Thr	0.782056	0.118649	0.608804	0.0722947	-3.18282	[-5.67;-0.87]	0.173251	0.0904261	[-0.00;0.35]	refined
p.Lys83Trp	substitution	83	Lys	Trp	0.637306	0.355172	0.416117	0.335881	-0.0728796	[-12.40;10.44]	0.221189	0.345662	[-0.46;0.90]	imputed
p.Lys83Tyr	substitution	83	Lys	Tyr	0.764421	0.355172	0.589232	0.335881	-2.85442	[-16.79;7.42]	0.17519	0.345662	[-0.50;0.85]	imputed
p.Lys83Val	substitution	83	Lys	Val	0.324969	0.276463	0.107379	0.279891	4.62718	[-3.99;14.46]	0.21759	0.278753	[-0.33;0.76]	refined
p.Ile84Ala	substitution	84	Ile	Ala	0.629188	0.355172	0.55197	0.335881	-2.23809	[-15.79;8.04]	0.0772182	0.345662	[-0.60;0.75]	imputed
p.Ile84Arg	substitution	84	Ile	Arg	0.529016	0.355172	0.46782	0.335881	-0.883709	[-13.64;9.50]	0.061196	0.345662	[-0.62;0.74]	imputed
p.Ile84Asn	substitution	84	Ile	Asn	0.535924	0.355172	0.46782	0.335881	-0.883709	[-13.64;9.50]	0.0681044	0.345662	[-0.61;0.75]	imputed
p.Ile84Asp	substitution	84	Ile	Asp	0.573921	0.355172	0.452131	0.335881	-0.636159	[-13.26;9.78]	0.12179	0.345662	[-0.56;0.80]	imputed
p.Ile84Cys	substitution	84	Ile	Cys	0.61019	0.355172	0.550722	0.335881	-2.21764	[-15.75;8.06]	0.0594679	0.345662	[-0.62;0.74]	imputed
p.Ile84Gln	substitution	84	Ile	Gln	0.529016	0.355172	0.46782	0.335881	-0.883709	[-13.64;9.50]	0.061196	0.345662	[-0.62;0.74]	imputed
p.Ile84Glu	substitution	84	Ile	Glu	0.535924	0.355172	0.46782	0.335881	-0.883709	[-13.64;9.50]	0.0681044	0.345662	[-0.61;0.75]	imputed
p.Ile84Gly	substitution	84	Ile	Gly	0.573921	0.355172	0.452131	0.335881	-0.636159	[-13.26;9.78]	0.12179	0.345662	[-0.56;0.80]	imputed
p.Ile84His	substitution	84	Ile	His	0.529016	0.355172	0.46782	0.335881	-0.883709	[-13.64;9.50]	0.061196	0.345662	[-0.62;0.74]	imputed
p.Ile84Leu	substitution	84	Ile	Leu	0.906908	0.355172	0.825994	0.335881	-7.09558	[-23.88;3.71]	0.0809145	0.345662	[-0.60;0.76]	imputed
p.Ile84Lys	substitution	84	Ile	Lys	0.562694	0.355172	0.489749	0.335881	-1.23214	[-14.19;9.11]	0.0729457	0.345662	[-0.60;0.75]	imputed
p.Ile84Met	substitution	84	Ile	Met	0.875648	0.355172	0.733999	0.335881	-5.37171	[-20.97;5.11]	0.141649	0.345662	[-0.54;0.82]	imputed
p.Ile84=	synonymous	84	Ile	NA	0.876667	0.0409475	0.809387	0.032972	-6.77616	[-8.04;-5.57]	0.0672803	0.0358283	[-0.00;0.14]	refined
p.Ile84Phe	substitution	84	Ile	Phe	0.710881	0.355172	0.673739	0.118752	-4.29782	[-8.70;-0.46]	0.0371422	0.162946	[-0.28;0.36]	refined
p.Ile84Pro	substitution	84	Ile	Pro	0.529016	0.355172	0.46782	0.335881	-0.883709	[-13.64;9.50]	0.061196	0.345662	[-0.62;0.74]	imputed
p.Ile84Ser	substitution	84	Ile	Ser	0.566149	0.355172	0.477982	0.335881	-1.04481	[-13.89;9.32]	0.0881667	0.345662	[-0.59;0.77]	imputed
p.Ile84Ter	nonsense	84	Ile	Ter	NA	NA	NA	NA	NA	[NA;NA]	NA	NA	[NA;NA]	imputed
p.Ile84Thr	substitution	84	Ile	Thr	0.770639	0.177586	0.694776	0.335881	-4.66818	[-19.79;5.72]	0.0758628	0.218616	[-0.35;0.50]	imputed
p.Ile84Trp	substitution	84	Ile	Trp	0.529016	0.355172	0.46782	0.335881	-0.883709	[-13.64;9.50]	0.061196	0.345662	[-0.62;0.74]	imputed
p.Ile84Tyr	substitution	84	Ile	Tyr	0.728152	0.355172	0.645926	0.335881	-3.81524	[-18.37;6.50]	0.0822258	0.345662	[-0.60;0.76]	imputed
p.Ile84Val	substitution	84	Ile	Val	0.918653	0.355172	0.860938	0.335881	-7.78042	[-25.04;3.18]	0.0577151	0.345662	[-0.62;0.74]	imputed
p.Gly85Ala	substitution	85	Gly	Ala	0.668394	0.355172	0.301123	0.335881	1.69058	[-9.81;12.68]	0.367271	0.345662	[-0.31;1.04]	imputed
p.Gly85Arg	substitution	85	Gly	Arg	0.908072	0.312003	0.178107	0.118752	3.5508	[0.01;7.18]	0.729965	0.204572	[0.33;1.13]	refined
p.Gly85Asn	substitution	85	Gly	Asn	0.425043	0.355172	0.202888	0.335881	3.17596	[-7.79;14.77]	0.222155	0.345662	[-0.46;0.90]	imputed
p.Gly85Asp	substitution	85	Gly	Asp	0.425907	0.177586	0.191121	0.118752	3.35386	[-0.19;6.97]	0.234785	0.141116	[-0.04;0.51]	refined
p.Gly85Cys	substitution	85	Gly	Cys	0.407599	0.355172	0.189339	0.335881	3.38082	[-7.52;15.07]	0.218261	0.345662	[-0.46;0.90]	imputed
p.Gly85Gln	substitution	85	Gly	Gln	0.0412781	0.355172	0.0208593	0.335881	5.97013	[-4.39;19.09]	0.0204187	0.345662	[-0.66;0.70]	imputed
p.Gly85Glu	substitution	85	Gly	Glu	0.402763	0.355172	0.189339	0.335881	3.38082	[-7.52;15.07]	0.213425	0.345662	[-0.46;0.89]	imputed
p.Gly85His	substitution	85	Gly	His	0.777806	0.475411	0.518154	0.401092	-1.68802	[-18.37;10.93]	0.259652	0.427303	[-0.58;1.10]	refined
p.Gly85Ile	substitution	85	Gly	Ile	0.177297	0.139403	0.0649514	0.216883	5.28099	[-1.24;12.74]	0.112346	0.194517	[-0.27;0.49]	refined
p.Gly85Leu	substitution	85	Gly	Leu	0.0864886	0.348787	0.0487374	0.179948	5.53311	[0.16;11.62]	0.0377512	0.249276	[-0.45;0.53]	refined
p.Gly85Lys	substitution	85	Gly	Lys	0.412263	0.355172	0.191121	0.335881	3.35386	[-7.55;15.03]	0.221141	0.345662	[-0.46;0.90]	imputed
p.Gly85Met	substitution	85	Gly	Met	0.0415017	0.218099	0.118846	0.124399	4.45172	[0.75;8.36]	-0.0773445	0.161779	[-0.39;0.24]	refined
p.Gly85=	synonymous	85	Gly	NA	NA	NA	NA	NA	NA	[NA;NA]	NA	NA	[NA;NA]	imputed
p.Gly85Phe	substitution	85	Gly	Phe	0.470774	0.136341	0.0902471	0.270045	4.89025	[-3.36;14.41]	0.380527	0.234121	[-0.08;0.84]	refined
p.Gly85Pro	substitution	85	Gly	Pro	0.0231434	0.355172	0.0196113	0.335881	5.9898	[-4.37;19.12]	0.00353201	0.345662	[-0.67;0.68]	imputed
p.Gly85Ser	substitution	85	Gly	Ser	0.425043	0.355172	0.202888	0.335881	3.17596	[-7.79;14.77]	0.222155	0.345662	[-0.46;0.90]	imputed
p.Gly85Ter	nonsense	85	Gly	Ter	NA	NA	NA	NA	NA	[NA;NA]	NA	NA	[NA;NA]	refined
p.Gly85Thr	substitution	85	Gly	Thr	0.0499136	0.355172	0.0226422	0.335881	5.94204	[-4.42;19.05]	0.0272715	0.345662	[-0.65;0.70]	imputed
p.Gly85Trp	substitution	85	Gly	Trp	0.409845	0.355172	0.178107	0.335881	3.5508	[-7.30;15.32]	0.231738	0.345662	[-0.45;0.91]	imputed
p.Gly85Tyr	substitution	85	Gly	Tyr	0.040803	0.186537	0.0530588	0.162125	5.46578	[0.63;10.87]	-0.0122558	0.170651	[-0.35;0.32]	refined
p.Gly85Val	substitution	85	Gly	Val	0.765389	0.22338	0.802939	0.353158	-6.65316	[-24.24;4.58]	-0.0375498	0.315879	[-0.66;0.58]	refined
p.Asp86Ala	substitution	86	Asp	Ala	0.772021	0.355172	0.669638	0.335881	-4.22618	[-19.05;6.12]	0.102383	0.345662	[-0.58;0.78]	imputed
p.Asp86Arg	substitution	86	Asp	Arg	0.748014	0.355172	0.591906	0.335881	-2.8991	[-16.86;7.37]	0.156108	0.345662	[-0.52;0.83]	imputed
p.Asp86Asn	substitution	86	Asp	Asn	0.875993	0.355172	0.780175	0.335881	-6.22334	[-22.41;4.41]	0.0958184	0.345662	[-0.58;0.77]	imputed
p.Asp86Cys	substitution	86	Asp	Cys	0.294721	0.295476	0.229117	0.302262	2.77974	[-7.01;12.81]	0.0656038	0.300017	[-0.52;0.65]	refined
p.Asp86Gln	substitution	86	Asp	Gln	0.748014	0.355172	0.587627	0.335881	-2.82765	[-16.74;7.44]	0.160387	0.345662	[-0.52;0.84]	imputed
p.Asp86Glu	substitution	86	Asp	Glu	0.884111	0.355172	0.779996	0.335881	-6.22	[-22.40;4.41]	0.104114	0.345662	[-0.57;0.78]	imputed
p.Asp86Gly	substitution	86	Asp	Gly	0.874155	0.137626	0.691956	0.076397	-4.61825	[-7.40;-2.08]	0.182199	0.101018	[-0.02;0.38]	refined
p.Asp86His	substitution	86	Asp	His	0.774266	0.355172	0.665359	0.335881	-4.15161	[-18.93;6.19]	0.108907	0.345662	[-0.57;0.79]	imputed
p.Asp86Ile	substitution	86	Asp	Ile	0.704663	0.355172	0.519879	0.335881	-1.71588	[-14.95;8.59]	0.184784	0.345662	[-0.49;0.86]	imputed
p.Asp86Leu	substitution	86	Asp	Leu	0.233154	0.318876	0.0814268	0.306371	5.02617	[-4.44;16.21]	0.151727	0.310596	[-0.46;0.76]	refined
p.Asp86Lys	substitution	86	Asp	Lys	0.748014	0.355172	0.591906	0.335881	-2.8991	[-16.86;7.37]	0.156108	0.345662	[-0.52;0.83]	imputed
p.Asp86Met	substitution	86	Asp	Met	0.747841	0.355172	0.593332	0.335881	-2.92295	[-16.90;7.35]	0.154509	0.345662	[-0.52;0.83]	imputed
p.Asp86=	synonymous	86	Asp	NA	NA	NA	NA	NA	NA	[NA;NA]	NA	NA	[NA;NA]	imputed
p.Asp86Phe	substitution	86	Asp	Phe	0.748532	0.355172	0.606704	0.335881	-3.14742	[-17.27;7.13]	0.141828	0.345662	[-0.54;0.82]	imputed
p.Asp86Pro	substitution	86	Asp	Pro	0.747841	0.355172	0.585131	0.335881	-2.78604	[-16.67;7.49]	0.16271	0.345662	[-0.51;0.84]	imputed
p.Asp86Ser	substitution	86	Asp	Ser	0.762003	0.355172	0.60813	0.335881	-3.17146	[-17.30;7.11]	0.153874	0.345662	[-0.52;0.83]	imputed
p.Asp86Ter	nonsense	86	Asp	Ter	NA	NA	NA	NA	NA	[NA;NA]	NA	NA	[NA;NA]	refined
p.Asp86Thr	substitution	86	Asp	Thr	0.748014	0.355172	0.591906	0.335881	-2.8991	[-16.86;7.37]	0.156108	0.345662	[-0.52;0.83]	imputed
p.Asp86Trp	substitution	86	Asp	Trp	0.582383	0.355172	0.382243	0.335881	0.451399	[-11.61;11.08]	0.200141	0.345662	[-0.48;0.88]	imputed
p.Asp86Tyr	substitution	86	Asp	Tyr	0.768739	0.355172	0.668034	0.335881	-4.19819	[-19.00;6.15]	0.100706	0.345662	[-0.58;0.78]	imputed
p.Asp86Val	substitution	86	Asp	Val	0.886875	0.153469	0.935648	0.204042	-9.30677	[-19.27;-1.97]	-0.0487722	0.188696	[-0.42;0.32]	refined
p.Thr87Ala	substitution	87	Thr	Ala	0.85368	0.43078	0.85345	0.510702	-7.63219	[-37.68;8.74]	0.000229956	0.485525	[-0.95;0.95]	refined
p.Thr87Arg	substitution	87	Thr	Arg	0.301036	0.355172	0.0226422	0.335881	5.94204	[-4.42;19.05]	0.278394	0.345662	[-0.40;0.96]	imputed
p.Thr87Asn	substitution	87	Thr	Asn	0.315199	0.177586	0.404528	0.335881	0.107036	[-12.12;10.66]	-0.0893298	0.218616	[-0.52;0.34]	imputed
p.Thr87Asp	substitution	87	Thr	Asp	0.249121	0.197577	0.00219673	0.141276	6.26547	[2.02;11.06]	0.246925	0.162229	[-0.07;0.56]	refined
p.Thr87Cys	substitution	87	Thr	Cys	0.0557913	0.278175	0.0518475	0.188477	5.48464	[-0.15;11.89]	0.00394377	0.222433	[-0.43;0.44]	refined
p.Thr87Gln	substitution	87	Thr	Gln	0.124622	0.1483	0.00320283	0.147212	6.24949	[1.83;11.26]	0.121419	0.147576	[-0.17;0.41]	refined
p.Thr87Glu	substitution	87	Thr	Glu	0.129361	0.355172	0.00641826	0.335881	6.19845	[-4.14;19.46]	0.122943	0.345662	[-0.55;0.80]	imputed
p.Thr87Gly	substitution	87	Thr	Gly	0.0685181	0.310534	0.151823	0.134641	3.94937	[-0.07;8.14]	-0.0833046	0.210307	[-0.50;0.33]	refined
p.Thr87His	substitution	87	Thr	His	0.301036	0.355172	0.00481369	0.335881	6.22391	[-4.11;19.50]	0.296223	0.345662	[-0.38;0.97]	imputed
p.Thr87Ile	substitution	87	Thr	Ile	0.82827	0.31974	0.0246033	0.118752	5.91116	[2.35;9.82]	0.803667	0.208517	[0.39;1.21]	refined
p.Thr87Leu	substitution	87	Thr	Leu	0.203102	0.118518	0.0509169	0.185586	5.49914	[-0.05;11.79]	0.152185	0.166264	[-0.17;0.48]	refined
p.Thr87Lys	substitution	87	Thr	Lys	0.313299	0.177586	0.00677483	0.335881	6.1928	[-4.15;19.45]	0.306524	0.218616	[-0.12;0.74]	imputed
p.Thr87Met	substitution	87	Thr	Met	0.313299	0.355172	0.00677483	0.335881	6.1928	[-4.15;19.45]	0.306524	0.345662	[-0.37;0.98]	imputed
p.Thr87=	synonymous	87	Thr	NA	0.546728	0.0878686	0.435438	0.0859973	-0.374253	[-3.10;2.21]	0.111291	0.0866256	[-0.06;0.28]	refined
p.Thr87Phe	substitution	87	Thr	Phe	0.0319042	0.20372	0.00120449	0.124296	6.28124	[2.54;10.45]	0.0306998	0.15535	[-0.27;0.34]	refined
p.Thr87Pro	substitution	87	Thr	Pro	0.301036	0.177586	0.00481369	0.335881	6.22391	[-4.11;19.50]	0.296223	0.218616	[-0.13;0.72]	imputed
p.Thr87Ser	substitution	87	Thr	Ser	0.478774	0.111062	0.262899	0.18358	2.26936	[-3.42;7.88]	0.215874	0.163032	[-0.10;0.54]	refined
p.Thr87Ter	nonsense	87	Thr	Ter	NA	NA	NA	NA	NA	[NA;NA]	NA	NA	[NA;NA]	imputed
p.Thr87Trp	substitution	87	Thr	Trp	0.0184277	0.15031	0.000374394	0.0785144	6.29444	[3.91;8.85]	0.0180533	0.107892	[-0.19;0.23]	refined
p.Thr87Tyr	substitution	87	Thr	Tyr	0.0359706	0.221071	0.00158313	0.16005	6.27522	[1.48;11.78]	0.0343875	0.182669	[-0.32;0.39]	refined
p.Thr87Val	substitution	87	Thr	Val	0.390846	0.355172	0.0276342	0.335881	5.86349	[-4.51;18.92]	0.363212	0.345662	[-0.31;1.04]	imputed
p.Pro88Ala	substitution	88	Pro	Ala	0.432642	0.355172	0.202888	0.335881	3.17596	[-7.79;14.77]	0.229754	0.345662	[-0.45;0.91]	imputed
p.Pro88Arg	substitution	88	Pro	Arg	0.239378	0.355172	0.343733	0.335881	1.04207	[-10.74;11.83]	-0.104355	0.345662	[-0.78;0.57]	imputed
p.Pro88Asn	substitution	88	Pro	Asn	0.117098	0.355172	0.0843288	0.335881	4.98141	[-5.53;17.52]	0.0327697	0.345662	[-0.64;0.71]	imputed
p.Pro88Asp	substitution	88	Pro	Asp	0.13247	0.355172	0.0855768	0.335881	4.96218	[-5.55;17.49]	0.046893	0.345662	[-0.63;0.72]	imputed
p.Pro88Cys	substitution	88	Pro	Cys	0.638966	0.213198	0.793294	0.252626	-6.47021	[-17.92;1.74]	-0.154328	0.240204	[-0.63;0.32]	refined
p.Pro88Gln	substitution	88	Pro	Gln	0.243696	0.355172	0.349973	0.335881	0.946693	[-10.88;11.71]	-0.106277	0.345662	[-0.78;0.57]	imputed
p.Pro88Glu	substitution	88	Pro	Glu	0.143178	0.355172	0.0873596	0.335881	4.93471	[-5.58;17.44]	0.0558183	0.345662	[-0.62;0.73]	imputed
p.Pro88Gly	substitution	88	Pro	Gly	0.0642396	0.299316	0.207043	0.198376	3.11317	[-2.97;9.34]	-0.142804	0.236852	[-0.61;0.32]	refined
p.Pro88His	substitution	88	Pro	His	0.130397	0.177586	0.0855768	0.118752	4.96218	[1.43;8.74]	0.0448205	0.141116	[-0.23;0.32]	refined
p.Pro88Ile	substitution	88	Pro	Ile	0.1331	0.450595	0.357772	0.264919	0.827326	[-8.10;8.99]	-0.224672	0.338329	[-0.89;0.44]	refined
p.Pro88Leu	substitution	88	Pro	Leu	0.239478	0.195778	0.162253	0.236022	3.79104	[-3.45;11.55]	0.0772246	0.223414	[-0.36;0.52]	refined
p.Pro88Lys	substitution	88	Pro	Lys	0.143178	0.355172	0.0873596	0.335881	4.93471	[-5.58;17.44]	0.0558183	0.345662	[-0.62;0.73]	imputed
p.Pro88Met	substitution	88	Pro	Met	0.128843	0.355172	0.0855768	0.335881	4.96218	[-5.55;17.49]	0.0432661	0.345662	[-0.63;0.72]	imputed
p.Pro88=	synonymous	88	Pro	NA	0.915968	0.0563566	0.958886	0.0532329	-9.80002	[-12.13;-7.65]	-0.0429176	0.0542941	[-0.15;0.06]	refined
p.Pro88Phe	substitution	88	Pro	Phe	0.117098	0.355172	0.0843288	0.335881	4.98141	[-5.53;17.52]	0.0327697	0.345662	[-0.64;0.71]	imputed
p.Pro88Ser	substitution	88	Pro	Ser	0.832036	0.358652	0.64308	0.319359	-3.7663	[-17.38;6.03]	0.188956	0.332973	[-0.46;0.84]	refined
p.Pro88Ter	nonsense	88	Pro	Ter	0	0.0941735	0.00275628	0.103415	6.25658	[3.14;9.67]	-0.00275628	0.100429	[-0.20;0.19]	refined
p.Pro88Thr	substitution	88	Pro	Thr	0.450604	0.355172	0.410055	0.335881	0.0213061	[-12.25;10.56]	0.0405492	0.345662	[-0.64;0.72]	imputed
p.Pro88Trp	substitution	88	Pro	Trp	0.111054	0.355172	0.0825459	0.335881	5.0089	[-5.50;17.56]	0.0285076	0.345662	[-0.65;0.71]	imputed
p.Pro88Tyr	substitution	88	Pro	Tyr	0.323634	0.113675	0.0800611	0.197731	5.04724	[-0.88;11.69]	0.243573	0.174277	[-0.10;0.59]	refined
p.Pro88Val	substitution	88	Pro	Val	0.341969	0.166972	0.13937	0.350956	4.13872	[-7.12;16.91]	0.202599	0.302336	[-0.39;0.80]	refined
p.Met89Ala	substitution	89	Met	Ala	0.0911023	0.205188	0.0844054	0.16238	4.98023	[0.14;10.29]	0.00669687	0.177799	[-0.34;0.36]	refined
p.Met89Arg	substitution	89	Met	Arg	0.328843	0.355172	0.138319	0.345899	4.15472	[-6.91;16.70]	0.190524	0.346942	[-0.49;0.87]	refined
p.Met89Asn	substitution	89	Met	Asn	0.00285313	0.113199	0.0525939	0.0682966	5.47302	[3.42;7.62]	-0.0497407	0.0859125	[-0.22;0.12]	refined
p.Met89Asp	substitution	89	Met	Asp	0.22228	0.355172	0.0167588	0.335881	6.03482	[-4.32;19.20]	0.205521	0.345662	[-0.47;0.88]	imputed
p.Met89Cys	substitution	89	Met	Cys	0.577029	0.355172	0.207167	0.335881	3.1113	[-7.87;14.68]	0.369862	0.345662	[-0.31;1.05]	imputed
p.Met89Gln	substitution	89	Met	Gln	0.0302721	0.199709	0.0287275	0.146295	5.8463	[1.47;10.74]	0.00154457	0.16602	[-0.32;0.33]	refined
p.Met89Glu	substitution	89	Met	Glu	0.112953	0.355172	0.102692	0.335881	4.69904	[-5.87;17.08]	0.0102613	0.345662	[-0.67;0.69]	imputed
p.Met89Gly	substitution	89	Met	Gly	0.113472	0.355172	0.127652	0.335881	4.31727	[-6.33;16.48]	-0.0141805	0.345662	[-0.69;0.66]	imputed
p.Met89His	substitution	89	Met	His	0.237306	0.355172	0.0180068	0.335881	6.01512	[-4.34;19.16]	0.219299	0.345662	[-0.46;0.90]	imputed
p.Met89Ile	substitution	89	Met	Ile	0.750432	0.355172	0.625423	0.335881	-3.46436	[-17.79;6.83]	0.125008	0.345662	[-0.55;0.80]	imputed
p.Met89Leu	substitution	89	Met	Leu	0.846318	0.131719	0.716732	0.0594161	-5.05985	[-7.24;-3.04]	0.129586	0.0902043	[-0.05;0.31]	refined
p.Met89Lys	substitution	89	Met	Lys	0.350259	0.355172	0.301658	0.335881	1.68247	[-9.82;12.67]	0.048601	0.345662	[-0.63;0.73]	imputed
p.Met89=	synonymous	89	Met	NA	NA	NA	NA	NA	NA	[NA;NA]	NA	NA	[NA;NA]	imputed
p.Met89Phe	substitution	89	Met	Phe	0.55475	0.355172	0.339276	0.335881	1.11012	[-10.64;11.92]	0.215473	0.345662	[-0.46;0.89]	imputed
p.Met89Pro	substitution	89	Met	Pro	0.0121855	0.219259	0.0609138	0.121169	5.34365	[1.73;9.25]	-0.0487283	0.160663	[-0.36;0.27]	refined
p.Met89Ser	substitution	89	Met	Ser	0.0105649	0.148218	0.0132291	0.125738	6.09059	[2.32;10.28]	-0.00266416	0.133652	[-0.26;0.26]	refined
p.Met89Ter	nonsense	89	Met	Ter	0	0.248137	0	0.11799	6.3004	[2.75;10.24]	0	0.172641	[-0.34;0.34]	refined
p.Met89Thr	substitution	89	Met	Thr	0.437651	0.355172	0.404707	0.335881	0.104273	[-12.13;10.66]	0.0329444	0.345662	[-0.64;0.71]	imputed
p.Met89Trp	substitution	89	Met	Trp	0.00738493	0.120435	0.017204	0.0975745	6.02779	[3.09;9.21]	-0.00981908	0.105745	[-0.22;0.20]	refined
p.Met89Tyr	substitution	89	Met	Tyr	0.401554	0.355172	0.127652	0.335881	4.31727	[-6.33;16.48]	0.273902	0.345662	[-0.40;0.95]	imputed
p.Met89Val	substitution	89	Met	Val	0.750432	0.355172	0.624175	0.118752	-3.44313	[-7.70;0.31]	0.126256	0.162946	[-0.19;0.45]	refined
p.Val90Ala	substitution	90	Val	Ala	0.134904	0.181392	0.153449	0.0459016	3.92466	[2.56;5.30]	-0.0185454	0.111231	[-0.24;0.20]	refined
p.Val90Arg	substitution	90	Val	Arg	0.0906736	0.355172	0.0196113	0.118752	5.9898	[2.43;9.91]	0.0710622	0.162946	[-0.25;0.39]	refined
p.Val90Asn	substitution	90	Val	Asn	0.0515304	0.0573869	0.00856741	0.144275	6.16438	[1.84;11.05]	0.042963	0.122371	[-0.20;0.28]	refined
p.Val90Asp	substitution	90	Val	Asp	0.212743	0.145509	0.0111727	0.210453	6.12313	[-0.19;13.60]	0.201571	0.191271	[-0.17;0.58]	refined
p.Val90Cys	substitution	90	Val	Cys	0.0438687	0.177586	0.0297736	0.118752	5.82987	[2.28;9.72]	0.0140952	0.141116	[-0.26;0.29]	refined
p.Val90Gln	substitution	90	Val	Gln	0.232815	0.355172	0.0796933	0.335881	5.05292	[-5.44;17.63]	0.153122	0.345662	[-0.52;0.83]	imputed
p.Val90Glu	substitution	90	Val	Glu	0.232815	0.355172	0.0311236	0.1656	5.80867	[0.86;11.42]	0.201692	0.19594	[-0.18;0.59]	refined
p.Val90Gly	substitution	90	Val	Gly	0.142961	0.0989192	0.0154949	0.104873	6.05478	[2.90;9.49]	0.127466	0.102927	[-0.07;0.33]	refined
p.Val90His	substitution	90	Val	His	0.0906736	0.355172	0.00178285	0.335881	6.27205	[-4.06;19.58]	0.0888907	0.345662	[-0.59;0.77]	imputed
p.Val90Ile	substitution	90	Val	Ile	0.0440976	0.273042	0.107193	0.238605	4.63003	[-2.62;12.75]	-0.0630959	0.25061	[-0.55;0.43]	refined
p.Val90Leu	substitution	90	Val	Leu	0.116382	0.202972	0.135694	0.147798	4.19468	[-0.22;8.86]	-0.0193123	0.168212	[-0.35;0.31]	refined
p.Val90Lys	substitution	90	Val	Lys	0.0906736	0.355172	0.0196113	0.335881	5.9898	[-4.37;19.12]	0.0710622	0.345662	[-0.61;0.75]	imputed
p.Val90Met	substitution	90	Val	Met	0.0324024	0.189654	0.0929883	0.129026	4.84808	[1.01;8.96]	-0.0605859	0.151947	[-0.36;0.24]	refined
p.Val90=	synonymous	90	Val	NA	0.812863	0.0249825	0.849295	0.0279871	-7.55028	[-8.65;-6.49]	-0.0364315	0.0270227	[-0.09;0.02]	refined
p.Val90Phe	substitution	90	Val	Phe	0.028976	0.111445	0.00688208	0.0974237	6.1911	[3.25;9.39]	0.0220939	0.102311	[-0.18;0.22]	refined
p.Val90Pro	substitution	90	Val	Pro	0.0356101	0.242584	0.0239112	0.101883	5.92205	[2.86;9.24]	0.0116989	0.162898	[-0.31;0.33]	refined
p.Val90Ser	substitution	90	Val	Ser	0.578252	0.379748	0.34492	0.36113	1.02393	[-11.89;12.80]	0.233332	0.367441	[-0.49;0.95]	refined
p.Val90Ter	nonsense	90	Val	Ter	0.331148	0.102294	0	0.122578	6.3004	[2.61;10.41]	0.331148	0.116211	[0.10;0.56]	refined
p.Val90Thr	substitution	90	Val	Thr	0.443869	0.355172	0.262792	0.335881	2.27098	[-9.00;13.48]	0.181077	0.345662	[-0.50;0.86]	imputed
p.Val90Trp	substitution	90	Val	Trp	0.0920553	0.355172	0.0196113	0.335881	5.9898	[-4.37;19.12]	0.0724439	0.345662	[-0.61;0.75]	imputed
p.Val90Tyr	substitution	90	Val	Tyr	0.0514521	0.248766	0.0755052	0.150204	5.11761	[0.64;10.01]	-0.0240531	0.188862	[-0.39;0.35]	refined
p.Arg91Ala	substitution	91	Arg	Ala	0.0969265	0.409725	0.341933	0.165348	1.06956	[-4.16;6.02]	-0.245006	0.272369	[-0.78;0.29]	refined
p.Arg91Asn	substitution	91	Arg	Asn	0.957468	0.247302	0.882135	0.231797	-8.20464	[-19.30;-0.26]	0.0753324	0.237078	[-0.39;0.54]	refined
p.Arg91Asp	substitution	91	Arg	Asp	0.549741	0.355172	0.435193	0.335881	-0.37043	[-12.85;10.09]	0.114547	0.345662	[-0.56;0.79]	imputed
p.Arg91Cys	substitution	91	Arg	Cys	0.0277722	0.179249	0.0286884	0.132613	5.84692	[1.88;10.24]	-0.000916184	0.14978	[-0.29;0.29]	refined
p.Arg91Gln	substitution	91	Arg	Gln	0.704318	0.355172	0.305402	0.335881	1.62565	[-9.90;12.60]	0.398916	0.345662	[-0.28;1.08]	imputed
p.Arg91Glu	substitution	91	Arg	Glu	0.712608	0.355172	0.614726	0.335881	-3.28286	[-17.49;7.00]	0.0978816	0.345662	[-0.58;0.78]	imputed
p.Arg91Gly	substitution	91	Arg	Gly	0.958965	0.202201	0.947747	0.173289	-9.56244	[-17.89;-3.17]	0.0112187	0.183433	[-0.35;0.37]	refined
p.Arg91His	substitution	91	Arg	His	0.572367	0.185055	0.102103	0.325055	4.70807	[-5.47;16.59]	0.470264	0.286104	[-0.09;1.03]	refined
p.Arg91Ile	substitution	91	Arg	Ile	0.528052	0.0502924	0.194175	0.0334933	3.30768	[2.32;4.30]	0.333877	0.0398871	[0.26;0.41]	refined
p.Arg91Leu	substitution	91	Arg	Leu	0.152882	0.152194	0.147849	0.160972	4.00974	[-0.81;9.10]	0.00503288	0.1581	[-0.30;0.31]	refined
p.Arg91Lys	substitution	91	Arg	Lys	0.922818	0.161618	0.798075	0.0895628	-6.56075	[-10.12;-3.42]	0.124743	0.118552	[-0.11;0.36]	refined
p.Arg91Met	substitution	91	Arg	Met	0.384974	0.355172	0.151542	0.335881	3.95363	[-6.79;15.93]	0.233432	0.345662	[-0.44;0.91]	imputed
p.Arg91=	synonymous	91	Arg	NA	NA	NA	NA	NA	NA	[NA;NA]	NA	NA	[NA;NA]	refined
p.Arg91Phe	substitution	91	Arg	Phe	0.534582	0.129428	0.407374	0.130572	0.0629194	[-4.12;3.95]	0.127208	0.130192	[-0.13;0.38]	refined
p.Arg91Pro	substitution	91	Arg	Pro	0.588601	0.355172	0.518096	0.335881	-1.68709	[-14.90;8.62]	0.0705051	0.345662	[-0.61;0.75]	imputed
p.Arg91Ser	substitution	91	Arg	Ser	0.439896	0.177586	0.362097	0.335881	0.761039	[-11.15;11.47]	0.0777997	0.218616	[-0.35;0.51]	imputed
p.Arg91Ter	nonsense	91	Arg	Ter	NA	NA	NA	NA	NA	[NA;NA]	NA	NA	[NA;NA]	refined
p.Arg91Thr	substitution	91	Arg	Thr	0.750658	0.147528	0.667032	0.116381	-4.18073	[-8.47;-0.43]	0.0836261	0.127611	[-0.17;0.33]	refined
p.Arg91Trp	substitution	91	Arg	Trp	0.0440874	0.227198	0.0416952	0.159288	5.64307	[0.89;10.98]	0.0023922	0.18472	[-0.36;0.36]	refined
p.Arg91Tyr	substitution	91	Arg	Tyr	0.963141	0.290293	0.802138	0.243205	-6.63792	[-17.65;1.32]	0.161003	0.259851	[-0.35;0.67]	refined
p.Arg91Val	substitution	91	Arg	Val	0.180416	0.251042	0.075769	0.271856	5.11353	[-3.18;14.81]	0.104647	0.2651	[-0.41;0.62]	refined
p.Ile92Ala	substitution	92	Ile	Ala	0.0892703	0.343904	0.0552724	0.193385	5.43133	[-0.36;12.01]	0.0339978	0.253683	[-0.46;0.53]	refined
p.Ile92Arg	substitution	92	Ile	Arg	0.443005	0.355172	0.11142	0.299201	4.5653	[-4.72;15.21]	0.331585	0.305927	[-0.27;0.93]	refined
p.Ile92Asn	substitution	92	Ile	Asn	0.449223	0.355172	0.0187199	0.335881	6.00387	[-4.36;19.15]	0.430503	0.345662	[-0.25;1.11]	imputed
p.Ile92Asp	substitution	92	Ile	Asp	0.178238	0.355172	0	0.118752	6.3004	[2.72;10.27]	0.178238	0.162946	[-0.14;0.50]	refined
p.Ile92Cys	substitution	92	Ile	Cys	0.517919	0.0964149	0.34383	0.0647751	1.04059	[-0.93;2.96]	0.174089	0.0767842	[0.02;0.32]	refined
p.Ile92Gln	substitution	92	Ile	Gln	0.102232	0.388984	0.0102091	0.154329	6.13838	[1.51;11.39]	0.0920226	0.257516	[-0.41;0.60]	refined
p.Ile92Glu	substitution	92	Ile	Glu	0.186701	0.355172	0.00178285	0.335881	6.27205	[-4.06;19.58]	0.184918	0.345662	[-0.49;0.86]	imputed
p.Ile92Gly	substitution	92	Ile	Gly	0.276857	0.355172	0.0952041	0.335881	4.81402	[-5.73;17.25]	0.181653	0.345662	[-0.50;0.86]	imputed
p.Ile92His	substitution	92	Ile	His	0.251295	0.355172	0.0707791	0.335881	5.19071	[-5.28;17.85]	0.180516	0.345662	[-0.50;0.86]	imputed
p.Ile92Leu	substitution	92	Ile	Leu	0.166038	0.271519	0.117519	0.281158	4.472	[-4.21;14.29]	0.0485193	0.277982	[-0.50;0.59]	refined
p.Ile92Lys	substitution	92	Ile	Lys	0.279965	0.355172	0.098235	0.335881	4.76745	[-5.78;17.18]	0.18173	0.345662	[-0.50;0.86]	imputed
p.Ile92Met	substitution	92	Ile	Met	0.836269	0.355172	0.683009	0.335881	-4.46045	[-19.44;5.91]	0.15326	0.345662	[-0.52;0.83]	imputed
p.Ile92=	synonymous	92	Ile	NA	0.803513	0.0291148	0.772922	0.0279828	-6.08782	[-7.13;-5.08]	0.0305913	0.0283652	[-0.03;0.09]	refined
p.Ile92Phe	substitution	92	Ile	Phe	0.909923	0.193849	0.694635	0.141158	-4.66567	[-10.07;-0.10]	0.215288	0.160653	[-0.10;0.53]	refined
p.Ile92Pro	substitution	92	Ile	Pro	0.186701	0.355172	0.00178285	0.335881	6.27205	[-4.06;19.58]	0.184918	0.345662	[-0.49;0.86]	imputed
p.Ile92Ser	substitution	92	Ile	Ser	0.618307	0.355172	0.120164	0.118752	4.43158	[0.90;8.15]	0.498143	0.162946	[0.18;0.82]	refined
p.Ile92Ter	nonsense	92	Ile	Ter	NA	NA	NA	NA	NA	[NA;NA]	NA	NA	[NA;NA]	imputed
p.Ile92Thr	substitution	92	Ile	Thr	0.716926	0.177586	0.616331	0.335881	-3.31002	[-17.53;6.98]	0.100595	0.218616	[-0.33;0.53]	imputed
p.Ile92Trp	substitution	92	Ile	Trp	0.186701	0.355172	0.00499198	0.335881	6.22108	[-4.12;19.50]	0.181709	0.345662	[-0.50;0.86]	imputed
p.Ile92Tyr	substitution	92	Ile	Tyr	0.478756	0.355172	0.197718	0.118752	3.25411	[-0.30;6.86]	0.281039	0.162946	[-0.04;0.60]	refined
p.Ile92Val	substitution	92	Ile	Val	0.904835	0.165684	0.883716	0.167367	-8.23654	[-15.83;-2.30]	0.0211192	0.166808	[-0.31;0.35]	refined
p.Asn93Ala	substitution	93	Asn	Ala	0.577029	0.355172	0.143163	0.335881	4.081	[-6.63;16.12]	0.433867	0.345662	[-0.24;1.11]	imputed
p.Asn93Arg	substitution	93	Asn	Arg	0.111608	0.344444	0.139559	0.318208	4.13584	[-5.91;15.41]	-0.0279514	0.327187	[-0.67;0.61]	refined
p.Asn93Asp	substitution	93	Asn	Asp	0.792055	0.177586	0.621679	0.335881	-3.40072	[-17.68;6.89]	0.170376	0.218616	[-0.26;0.60]	imputed
p.Asn93Cys	substitution	93	Asn	Cys	0.829099	0.306367	0.781925	0.282072	-6.25613	[-19.25;2.78]	0.0471746	0.290396	[-0.52;0.62]	refined
p.Asn93Gln	substitution	93	Asn	Gln	0.295337	0.355172	0.156891	0.335881	3.87241	[-6.89;15.81]	0.138446	0.345662	[-0.54;0.82]	imputed
p.Asn93Glu	substitution	93	Asn	Glu	0.109967	0.420053	0.200506	0.271856	3.21197	[-5.36;12.18]	-0.0905382	0.328763	[-0.73;0.55]	refined
p.Asn93Gly	substitution	93	Asn	Gly	0.342487	0.355172	0.108041	0.335881	4.61705	[-5.97;16.95]	0.234446	0.345662	[-0.44;0.91]	imputed
p.Asn93His	substitution	93	Asn	His	0.385641	0.214847	0.274799	0.158746	2.08938	[-2.80;6.88]	0.110842	0.179406	[-0.24;0.46]	refined
p.Asn93Ile	substitution	93	Asn	Ile	0.4038	0.355172	0.0196113	0.335881	5.9898	[-4.37;19.12]	0.384188	0.345662	[-0.29;1.06]	imputed
p.Asn93Leu	substitution	93	Asn	Leu	0.863786	0.292867	0.83198	0.250467	-7.21164	[-18.90;1.08]	0.0318064	0.265354	[-0.49;0.55]	refined
p.Asn93Lys	substitution	93	Asn	Lys	0.674611	0.355172	0.46158	0.335881	-0.785085	[-13.49;9.61]	0.213032	0.345662	[-0.46;0.89]	imputed
p.Asn93Met	substitution	93	Asn	Met	0.22228	0.177586	0.0461805	0.173493	5.573	[0.39;11.42]	0.176099	0.174868	[-0.17;0.52]	refined
p.Asn93=	synonymous	93	Asn	NA	0.898695	0.0341067	0.83841	0.0233343	-7.33689	[-8.25;-6.46]	0.0602849	0.0273998	[0.01;0.11]	refined
p.Asn93Phe	substitution	93	Asn	Phe	0.0641487	0.29335	0.0526287	0.189715	5.47248	[-0.20;11.92]	0.01152	0.22952	[-0.44;0.46]	refined
p.Asn93Pro	substitution	93	Asn	Pro	0.592401	0.355172	0.493849	0.335881	-1.29762	[-14.29;9.04]	0.0985515	0.345662	[-0.58;0.78]	imputed
p.Asn93Ser	substitution	93	Asn	Ser	0.966094	0.210501	0.911768	0.212515	-8.80928	[-19.06;-1.32]	0.054326	0.211846	[-0.36;0.47]	refined
p.Asn93Ter	nonsense	93	Asn	Ter	0	0.113086	0	0.124523	6.3004	[2.55;10.48]	0	0.120831	[-0.24;0.24]	refined
p.Asn93Thr	substitution	93	Asn	Thr	0.639378	0.177586	0.158495	0.118752	3.84806	[0.31;7.50]	0.480883	0.141116	[0.20;0.76]	refined
p.Asn93Trp	substitution	93	Asn	Trp	0.0519862	0.355172	0.0178285	0.335881	6.01793	[-4.34;19.17]	0.0341577	0.345662	[-0.64;0.71]	imputed
p.Asn93Tyr	substitution	93	Asn	Tyr	0.261519	0.0163116	0.148649	0.164825	3.99758	[-0.95;9.21]	0.112869	0.134908	[-0.15;0.38]	refined
p.Asn93Val	substitution	93	Asn	Val	0.114915	0.43074	0.0904952	0.268691	4.88643	[-3.32;14.35]	0.0244201	0.331625	[-0.63;0.67]	refined
p.Lys94Ala	substitution	94	Lys	Ala	0.765525	0.138964	0.544151	0.142562	-2.11016	[-7.05;2.24]	0.221374	0.141373	[-0.06;0.50]	refined
p.Lys94Arg	substitution	94	Lys	Arg	0.836091	0.125707	0.965356	0.139612	-9.93899	[-16.55;-4.61]	-0.129265	0.135136	[-0.39;0.14]	refined
p.Lys94Asn	substitution	94	Lys	Asn	0.881174	0.355172	0.811196	0.335881	-6.81078	[-23.40;3.93]	0.0699781	0.345662	[-0.61;0.75]	imputed
p.Lys94Asp	substitution	94	Lys	Asp	0.0498133	0.303016	0.0591601	0.257746	5.37089	[-2.44;14.56]	-0.00934681	0.273669	[-0.55;0.53]	refined
p.Lys94Cys	substitution	94	Lys	Cys	0.896734	0.326824	0.762018	0.20797	-5.88532	[-14.73;0.88]	0.134716	0.253848	[-0.36;0.63]	refined
p.Lys94Gln	substitution	94	Lys	Gln	0.879102	0.355172	0.813692	0.335881	-6.8586	[-23.48;3.90]	0.0654096	0.345662	[-0.61;0.74]	imputed
p.Lys94Glu	substitution	94	Lys	Glu	0.794301	0.355172	0.643252	0.335881	-3.76925	[-18.29;6.54]	0.151049	0.345662	[-0.53;0.83]	imputed
p.Lys94Gly	substitution	94	Lys	Gly	0.92822	0.188729	0.775957	0.14773	-6.14444	[-12.19;-1.18]	0.152264	0.16255	[-0.17;0.47]	refined
p.Lys94His	substitution	94	Lys	His	0.879275	0.355172	0.799964	0.335881	-6.5966	[-23.04;4.10]	0.0793103	0.345662	[-0.60;0.76]	imputed
p.Lys94Ile	substitution	94	Lys	Ile	0.0658077	0.358353	0.150323	0.34632	3.97216	[-7.16;16.43]	-0.084515	0.350377	[-0.77;0.60]	refined
p.Lys94Leu	substitution	94	Lys	Leu	0.91181	0.116882	0.729093	0.0764465	-5.28275	[-8.14;-2.69]	0.182717	0.0919232	[0.00;0.36]	refined
p.Lys94Met	substitution	94	Lys	Met	0.85016	0.171493	0.892326	0.173113	-8.41102	[-16.36;-2.26]	-0.0421662	0.172575	[-0.38;0.30]	refined
p.Lys94=	synonymous	94	Lys	NA	0.780736	0.072859	NA	NA	NA	[NA;NA]	NA	NA	[NA;NA]	imputed
p.Lys94Phe	substitution	94	Lys	Phe	0.0994385	0.418564	0.153952	0.402307	3.91702	[-9.45;19.02]	-0.0545139	0.407798	[-0.85;0.74]	refined
p.Lys94Pro	substitution	94	Lys	Pro	0.0420874	0.237348	0.0647473	0.230387	5.28416	[-1.66;13.30]	-0.0226598	0.23273	[-0.48;0.43]	refined
p.Lys94Ser	substitution	94	Lys	Ser	0.975268	0.195605	0.919948	0.160299	-8.97864	[-16.42;-3.13]	0.0553203	0.17287	[-0.28;0.39]	refined
p.Lys94Ter	nonsense	94	Lys	Ter	NA	NA	NA	NA	NA	[NA;NA]	NA	NA	[NA;NA]	imputed
p.Lys94Thr	substitution	94	Lys	Thr	0.82889	0.127368	0.949538	0.207999	-9.60051	[-19.91;-2.07]	-0.120648	0.185068	[-0.48;0.24]	refined
p.Lys94Trp	substitution	94	Lys	Trp	0.856157	0.146531	0.613615	0.113986	-3.26406	[-7.31;0.33]	0.242542	0.125774	[-0.00;0.49]	refined
p.Lys94Tyr	substitution	94	Lys	Tyr	0.759585	0.355172	0.649135	0.335881	-3.87053	[-18.46;6.45]	0.11045	0.345662	[-0.57;0.79]	imputed
p.Lys94Val	substitution	94	Lys	Val	0.114054	0.453905	0.175403	0.348942	3.59174	[-7.75;15.97]	-0.0613494	0.387105	[-0.82;0.70]	refined
p.Ile95Ala	substitution	95	Ile	Ala	0.110401	0.0535738	0.05253	0.0828856	5.47401	[2.99;8.10]	0.0578709	0.0744092	[-0.09;0.20]	refined
p.Ile95Arg	substitution	95	Ile	Arg	0.195527	0.158067	0.0663076	0.0980028	5.25997	[2.34;8.37]	0.129219	0.121373	[-0.11;0.37]	refined
p.Ile95Asn	substitution	95	Ile	Asn	0.242487	0.355172	0.178107	0.335881	3.5508	[-7.30;15.32]	0.0643804	0.345662	[-0.61;0.74]	imputed
p.Ile95Asp	substitution	95	Ile	Asp	0.00675053	0.120705	0	0.0961041	6.3004	[3.40;9.46]	0.00675053	0.104947	[-0.20;0.21]	refined
p.Ile95Cys	substitution	95	Ile	Cys	0.595313	0.129734	0.437154	0.140862	-0.40112	[-5.00;3.81]	0.158159	0.137253	[-0.11;0.43]	refined
p.Ile95Gln	substitution	95	Ile	Gln	0.00967185	0.355172	0.00178285	0.335881	6.27205	[-4.06;19.58]	0.007889	0.345662	[-0.67;0.69]	imputed
p.Ile95Glu	substitution	95	Ile	Glu	0.00967185	0.355172	0.00178285	0.335881	6.27205	[-4.06;19.58]	0.007889	0.345662	[-0.67;0.69]	imputed
p.Ile95Gly	substitution	95	Ile	Gly	0.0107391	0.100393	0.00362635	0.082324	6.24276	[3.75;8.92]	0.00711276	0.0887566	[-0.17;0.18]	refined
p.Ile95His	substitution	95	Ile	His	0.0191099	0.152952	0.0491319	0.0787286	5.52696	[3.17;8.02]	-0.030022	0.109226	[-0.24;0.18]	refined
p.Ile95Leu	substitution	95	Ile	Leu	0.142432	0.563656	0.159866	0.459337	3.82726	[-12.06;21.80]	-0.0174336	0.496551	[-0.99;0.96]	refined
p.Ile95Lys	substitution	95	Ile	Lys	0.01157	0.181081	0.00697923	0.121842	6.18956	[2.53;10.25]	0.00459076	0.144316	[-0.28;0.29]	refined
p.Ile95Met	substitution	95	Ile	Met	0.825907	0.355172	0.580496	0.335881	-2.70891	[-16.55;7.56]	0.245411	0.345662	[-0.43;0.92]	imputed
p.Ile95=	synonymous	95	Ile	NA	NA	NA	NA	NA	NA	[NA;NA]	NA	NA	[NA;NA]	imputed
p.Ile95Phe	substitution	95	Ile	Phe	0.862483	0.137836	0.561467	0.0759311	-2.39412	[-4.94;-0.02]	0.301016	0.100879	[0.10;0.50]	refined
p.Ile95Pro	substitution	95	Ile	Pro	0.00392654	0.146279	0.000507563	0.0960715	6.29232	[3.39;9.45]	0.00341898	0.115264	[-0.22;0.23]	refined
p.Ile95Ser	substitution	95	Ile	Ser	0.0792173	0.192492	0.0353377	0.148806	5.74258	[1.30;10.71]	0.0438797	0.164661	[-0.28;0.37]	refined
p.Ile95Ter	nonsense	95	Ile	Ter	0	0.277056	0	0.16503	6.3004	[1.35;12.00]	0	0.209149	[-0.41;0.41]	refined
p.Ile95Thr	substitution	95	Ile	Thr	0.521244	0.355172	0.436085	0.335881	-0.384378	[-12.87;10.07]	0.0851587	0.345662	[-0.59;0.76]	imputed
p.Ile95Trp	substitution	95	Ile	Trp	0.0034883	0.134771	0.000608078	0.10956	6.29073	[2.99;9.93]	0.00288023	0.118561	[-0.23;0.24]	refined
p.Ile95Tyr	substitution	95	Ile	Tyr	0.0737919	0.0815878	0.00417141	0.11759	6.23411	[2.70;10.15]	0.0696205	0.106944	[-0.14;0.28]	refined
p.Ile95Val	substitution	95	Ile	Val	0.758573	0.0884236	0.757664	0.0964828	-5.80487	[-9.54;-2.51]	0.00090895	0.0938733	[-0.18;0.18]	refined
p.Gly96Ala	substitution	96	Gly	Ala	0.873675	0.162805	0.902405	0.187213	-8.61673	[-17.39;-1.97]	-0.0287296	0.179446	[-0.38;0.32]	refined
p.Gly96Arg	substitution	96	Gly	Arg	0.941274	0.184244	0.959744	0.18953	-9.81842	[-19.14;-2.84]	-0.0184706	0.187785	[-0.39;0.35]	refined
p.Gly96Asn	substitution	96	Gly	Asn	0.766149	0.355172	0.663576	0.335881	-4.12059	[-18.87;6.22]	0.102572	0.345662	[-0.57;0.78]	imputed
p.Gly96Asp	substitution	96	Gly	Asp	0.768566	0.177586	0.788951	0.311885	-6.38824	[-21.21;3.56]	-0.0203847	0.274518	[-0.56;0.52]	refined
p.Gly96Cys	substitution	96	Gly	Cys	0.873877	0.293778	0.920904	0.30824	-8.99851	[-25.24;1.45]	-0.0470277	0.303496	[-0.64;0.55]	refined
p.Gly96Gln	substitution	96	Gly	Gln	0.126703	0.331308	0.0743827	0.280708	5.13496	[-3.45;15.23]	0.0523203	0.298529	[-0.53;0.64]	refined
p.Gly96Glu	substitution	96	Gly	Glu	0.748014	0.355172	0.58941	0.335881	-2.8574	[-16.79;7.42]	0.158604	0.345662	[-0.52;0.84]	imputed
p.Gly96His	substitution	96	Gly	His	0.615371	0.355172	0.431449	0.335881	-0.311891	[-12.76;10.16]	0.183922	0.345662	[-0.49;0.86]	imputed
p.Gly96Ile	substitution	96	Gly	Ile	0.551813	0.177586	0.547869	0.335881	-2.17094	[-15.68;8.11]	0.00394398	0.218616	[-0.42;0.43]	imputed
p.Gly96Leu	substitution	96	Gly	Leu	0.271348	0.319895	0.131252	0.400919	4.26237	[-8.92;19.53]	0.140096	0.375857	[-0.60;0.88]	refined
p.Gly96Lys	substitution	96	Gly	Lys	0.707427	0.355172	0.516491	0.335881	-1.66119	[-14.86;8.65]	0.190935	0.345662	[-0.49;0.87]	imputed
p.Gly96Met	substitution	96	Gly	Met	0.613126	0.355172	0.584774	0.335881	-2.7801	[-16.67;7.49]	0.0283516	0.345662	[-0.65;0.71]	imputed
p.Gly96=	synonymous	96	Gly	NA	NA	NA	NA	NA	NA	[NA;NA]	NA	NA	[NA;NA]	imputed
p.Gly96Phe	substitution	96	Gly	Phe	0.0981613	0.391386	0.0933108	0.342785	4.84312	[-5.94;17.63]	0.0048505	0.359716	[-0.70;0.71]	refined
p.Gly96Pro	substitution	96	Gly	Pro	0.670294	0.355172	0.631129	0.335881	-3.5616	[-17.95;6.74]	0.0391651	0.345662	[-0.64;0.72]	imputed
p.Gly96Ser	substitution	96	Gly	Ser	0.741436	0.126709	0.674141	0.0712045	-4.30486	[-6.86;-1.95]	0.0672947	0.0934438	[-0.12;0.25]	refined
p.Gly96Ter	nonsense	96	Gly	Ter	NA	NA	NA	NA	NA	[NA;NA]	NA	NA	[NA;NA]	refined
p.Gly96Thr	substitution	96	Gly	Thr	0.215862	0.268438	0.0816947	0.295477	5.02203	[-4.07;15.72]	0.134167	0.286747	[-0.43;0.70]	refined
p.Gly96Trp	substitution	96	Gly	Trp	0.619862	0.355172	0.638617	0.335881	-3.68968	[-18.16;6.62]	-0.0187547	0.345662	[-0.70;0.66]	imputed
p.Gly96Tyr	substitution	96	Gly	Tyr	0.196227	0.309141	0.275844	0.183789	2.07357	[-3.65;7.67]	-0.0796177	0.233184	[-0.54;0.38]	refined
p.Gly96Val	substitution	96	Gly	Val	0.726425	0.355172	0.0674381	0.276944	5.24245	[-3.21;15.22]	0.658987	0.286692	[0.10;1.22]	refined
p.Lys97Ala	substitution	97	Lys	Ala	0.0685118	0.333453	0.389355	0.167635	0.341726	[-5.08;5.35]	-0.320843	0.236216	[-0.78;0.14]	refined
p.Lys97Arg	substitution	97	Lys	Arg	0.771157	0.355172	0.672312	0.335881	-4.27289	[-19.13;6.08]	0.0988448	0.345662	[-0.58;0.78]	imputed
[truncated: 9,553 more rows]
