# Supplementary material for: A proactive genotype-to-patient-phenotype map for cystathionine beta-synthase
Source: Genome Med. 2020 Jan 30;12:13. doi: 10.1186/s13073-020-0711-1 (PMC6993387; doi:10.1186/s13073-020-0711-1)
Supplement: Supplementary file 7 — Additional file 7: Table S5. Patient clinical phenotypes and vitamin B6 responsiveness, and inferred activity from VE maps. [file 13073_2020_711_MOESM7_ESM.xlsx]

## Sheet: Table S5
Table S5. Patient clinical phenotypes and vitamin B6 responsiveness, and diploid scores derived from VE maps.
Patient	Inferred amino acid change	Nucleotide change	Elimination priority	Vitamin B6 responsivity	Disease severity	Age of symptoms onset	Vascular	Connective tissue	Neuropsychiatric	Present age of patient	VE map inferred diploid score
											low vitamin B6	high vitamin B6	high-low vitamin B6
1	p.[A71Yfs*25];[V10Wfs*71]	c.[210-1G>C];[28delG]	18	1	1	1	0	1	1	3	0	0	0
2	p.[I278T];[W409_G453del]	c.[833T>C];[1224-2A>C]	4	2	3	6	0	1	0	13	0.3418	0.4121	0.0703
3	p.[I278T];[E144K;A155T]	c.[833T>C];[430G>A;463G>A]	1	2	2	2	0	1	0	10	0.429337	0.594438	0.165101
4	p.[I278T];[E144K;A155T]	c.[833T>C];[430G>A;463G>A]	2	2	2	6	0	1	0	6	0.429337	0.594438	0.165101
5	p.[G246Dfs*52];[W409_G453del]	c.[828+1G>A];[1224-2A>C]	19	1	1	1.5	0	1	1	10	0	0	0
6	p.[W409_G453del];[E144K;A155T]	c.[1224-2A>C];[430G>A;463G>A]	10	1	3	7	0	1	0	9	0.0875368	0.182338	0.0948009
7	p.[I278T];[I278T]	c.[833T>C];[833T>C]	6	3	3	10	0	1	0	47	0.6836	0.8242	0.1406
8	p.[C165Y];[C165Y]	c.[494G>A];[494G>A]		1	1	4	0	1	1	5	0.2924	0.2814	-0.011
9	p.[I278T];[A71Yfs*25]	c.[833T>C];[210-1G>C]	5	1	1	27	1	1	1	29	0.3418	0.4121	0.0703
10	p.[W409_G453del];[W409_G453del]	c.[1224-2A>C];[1224-2A>C]	13	1	1	1	0	1	1	3	0	0	0
11	p.[I278T];[I278T]	c.[833T>C];[833T>C]	7	4	4	29	1	0	0	32	0.6836	0.8242	0.1406
12	p.[E144K;A155T];[?]	c.[430G>A;463G>A];[?]		1	1	3	1	1	1	17	0.0875368	0.182338	0.0948009
13	p.[I278T];[E144K;A155T]	c.[833T>C];[430G>A;463G>A]	3	2	2	18	1	1	0	19	0.429337	0.594438	0.165101
14	p.[I278T];[D376N]	c.[833T>C];[1126G>A]		2	3	8	0	1	0	10	0.4946	0.6438	0.1492
15	p.[I278T];[I278T]	c.[833T>C];[833T>C]	8	3	3	21	1	1	0	30	0.6836	0.8242	0.1406
16	p.[A71Yfs*25];[A71Yfs*25]	c.[210-1G>C];[210-1G>C]	14	1	1	0.5	0	0	1	1.25	0	0	0
17	p.[A71Yfs*25];[A71Yfs*25]	c.[210-1G>C];[210-1G>C]	17	1	1	5	0	1	1	9	0	0	0
18	p.[I278T];[I278T]	c.[833T>C];[833T>C]	9	3	4	21	1	0	0	35	0.6836	0.8242	0.1406
19	p.[P49L(;)R336H]	c.[146C>T(;)1007G>A]		4	4	40	1	0	0	54	0.5639	0.7276	0.1637
20	p.[P49L(;)R336H]	c.[146C>T(;)1007G>A]		4	3	46	1	1	0	51	0.5639	0.7276	0.1637
21	p.[P49L(;)R336H]	c.[146C>T(;)1007G>A]		4	5	NA (asymtpomatic, detected by family screening)	0	0	0	47	0.5639	0.7276	0.1637
22	p.[I278T];[I278T]	c.[833T>C];[833T>C]	12	3	4	19	1	0	0	44	0.6836	0.8242	0.1406
23	p.[I278T];[I278T]	c.[833T>C];[833T>C]	15	3	3	22	0	1	0	44	0.6836	0.8242	0.1406
24	p.[I278T];[R336C]	c.[833T>C];[1006C>T]		3	3	24	1	1	0	73	0.487	0.5494	0.0624
25	p.[P145L(;)I278T]	c.[434C>T(;)833T>C]		3	3	16	0	1	0	27	0.488	0.6086	0.1206
26	p.[Q7Pfs*30];[E144K; A155T]	c.[19dupC];[430G>A, 463G>A]		1	NA	NA (newborn screening)	0	0	0	0.025	0.0875368	0.182338	0.0948009
27	p.[A71Yfs*25(;)K211*]	c.[210-1G>C(;)631A>T]	11	1	1	5	1	1	1	33	0	0	0
28	p.[W409_G453del];[W409_G453del]	c.[1224-2A>C];[1224-2A>C]	16	1	NA	NA (newborn screening)	0	0	0	0.025	0	0	0
29	p.[L184V];[L184V]	c.[550C>G];[550C>G]		4	4	18	1	0	0	24	0.7818	1.191	0.4092
B6 responsivity based on response to B6 administration and necessity of other treatments: 1 nonresponsive (needs diet and betaine, may be receiving B6 due to historical reasons), 2 partial responsive (needs large doses of pyridoxine and varying degree of low protein diet), 3 fully responsive (needs only pyridoxine, doses > 0.5 mg/kg/day) and 4 extremely pyridoxine responsive (needs only doses < 0…
Severity of disease- takes into account which organ systems were affected by the disease (may include also symptoms manifesting between the first symptoms and the time of diagnosis, or complication occurring in poorly compliant patients); severity cannot be determined in patients detected by newborn screening as they are treated since neonatal period. 5-no symptoms at time of diagnosis (in a pati…
Elimination priority indicates the order in which samples were eliminated from the analysis to remove bias due to over-represented variants. The rules of the elimination procedure are described in the Methods section.
