# Supplementary material for: A proactive genotype-to-patient-phenotype map for cystathionine beta-synthase
Source: Genome Med. 2020 Jan 30;12:13. doi: 10.1186/s13073-020-0711-1 (PMC6993387; doi:10.1186/s13073-020-0711-1)
Supplement: Supplementary file 8 — Additional file 8: Table S6. List of enzymes containing cofactors. [file 13073_2020_711_MOESM8_ESM.xlsx]

## Sheet: Table S6
Table S6. List of enzymes containing cofactors.
Enzyme E.C. number	Enzyme name	Cofactor	UniprotID	Enzyme name	official gene name	Disease associated
1.8.1.7	Glutathione-disulfide reductase	FAD	P00390	GSHR	GSR	yes
1.4.3.2	L-amino-acid oxidase	FAD	Q96RQ9	OXLA	IL4I1
4.1.2.13	Fructose-bisphosphate aldolase	Zn(2+)	P09972	ALDOC	ALDOC
2.3.2.13	Protein-glutamine gamma-glutamyltransferase	Ca(2+)	P49221	TGM4	TGM4
2.3.2.13	Protein-glutamine gamma-glutamyltransferase	Ca(2+)	Q96PF1	TGM7	TGM7
3.4.11.9	Xaa-Pro aminopeptidase	Cobalt cation or Mn(2+)	Q9NQH7	XPP3	XPNPEP3	yes
4.4.1.16	Selenocysteine lyase	Pyridoxal 5'-phosphate	Q96I15	SCLY	SCLY
3.6.3.9	Sodium/potassium-exchanging ATPase	Mg(2+)	Q13733	AT1A4	ATP1A4
1.3.8.8	Long-chain-acyl-CoA dehydrogenase	FAD	P28330	ACADL	ACADL	yes
4.2.1.1	Carbonic anhydrase	Zn(2+)	P22748	CAH4	CA4	yes
1.14.14.1	Unspecific monooxygenase	Heme-thiolate	Q9HB55	CP343	CYP3A43
5.3.99.2	Prostaglandin-D synthase	Glutathione	P41222	PTGDS	PTGDS
3.6.3.1	Phospholipid-translocating ATPase	Mg(2+)	Q8TF62	AT8B4	ATP8B4
2.3.2.13	Protein-glutamine gamma-glutamyltransferase	Ca(2+)	Q08188	TGM3	TGM3
1.11.1.9	Glutathione peroxidase	Se(2+)	Q8TED1	GPX8	GPX8
4.2.1.1	Carbonic anhydrase	Zn(2+)	Q9Y2D0	CAH5B	CA5B
3.6.3.1	Phospholipid-translocating ATPase	Mg(2+)	Q9P241	AT10D	ATP10D
3.4.24.84	Ste24 endopeptidase	Zn(2+)	O75844	FACE1	ZMPSTE24	yes
1.14.99.38	Cholesterol 25-hydroxylase	Fe cation	O95992	CH25H	CH25H
6.4.1.4	Methylcrotonoyl-CoA carboxylase	Biotin	Q96RQ3	MCCA	MCCC1	yes
2.7.1.157	N-acetylgalactosamine kinase	Mg(2+)	Q01415	GALK2	GALK2
3.6.1.45	UDP-sugar diphosphatase	Divalent cation	O95848	NUD14	NUDT14
3.6.1.5	Apyrase	Ca(2+)	O75355	ENTP3	ENTPD3
3.4.11.18	Methionyl aminopeptidase	Cobalt cation	Q6UB28	MAP12	METAP1D
1.14.14.26	24-hydroxycholesterol 7-alpha-hydroxylase	Heme-thiolate	Q9NYL5	CP39A	CYP39A1
1.1.1.2	Alcohol dehydrogenase (NADP(+))	Zn(2+)	P14550	AK1A1	AKR1A1
1.14.14.1	Unspecific monooxygenase	Heme-thiolate	P33260	CP2CI	CYP2C18
1.14.13.148	Trimethylamine monooxygenase	Flavoprotein	P31513	FMO3	FMO3	yes
1.14.16.5	Alkylglycerol monooxygenase	Glutathione	Q6ZNB7	ALKMO	AGMO
3.4.24.7	Interstitial collagenase	Zn(2+)	P03956	MMP1	MMP1	yes
3.4.22.53	Calpain-2	Ca(2+)	P17655	CAN2	CAPN2
5.3.99.2	Prostaglandin-D synthase	Glutathione	O60760	HPGDS	HPGDS
2.4.1.133	Xylosylprotein 4-beta-galactosyltransferase	Mn(2+)	Q9UBV7	B4GT7	B4GALT7	yes
4.1.1.29	Sulfinoalanine decarboxylase	Pyridoxal 5'-phosphate	Q9Y600	CSAD	CSAD
2.4.1.212	Hyaluronan synthase	Mg(2+)	Q92839	HYAS1	HAS1
2.3.2.13	Protein-glutamine gamma-glutamyltransferase	Ca(2+)	O95932	TGM3L	TGM6	yes
6.4.1.2	Acetyl-CoA carboxylase	Biotin	O00763	ACACB	ACACB
2.6.1.7	Kynurenine--oxoglutarate transaminase	Pyridoxal 5'-phosphate	P00505	AATM	GOT2
3.5.4.34	tRNA(Ala)(adenine(37)) deaminase	Mg(2+)	Q9BUB4	ADAT1	ADAT1
3.1.3.74	Pyridoxal phosphatase	Mg(2+)	Q96GD0	PLPP	PDXP
4.3.1.19	Threonine ammonia-lyase	Pyridoxal 5'-phosphate or iron-sulfur	Q96GA7	SDSL	SDSL
2.5.1.59	Protein geranylgeranyltransferase type I	Zn(2+)	P49354	FNTA	FNTA
1.14.18.8	7-alpha-hydroxycholest-4-en-3-one 12-alpha-hydroxylase	Heme-thiolate	Q9UNU6	CP8B1	CYP8B1
2.7.1.127	Inositol-trisphosphate 3-kinase	Ca(2+)	Q96DU7	IP3KC	ITPKC	yes
5.1.1.18	Serine racemase	Pyridoxal 5'-phosphate	Q9GZT4	SRR	SRR
2.3.2.13	Protein-glutamine gamma-glutamyltransferase	Ca(2+)	O43548	TGM5	TGM5	yes
3.4.24.81	ADAM10 endopeptidase	Zn(2+)	O14672	ADA10	ADAM10	yes
1.18.1.6	Adrenodoxin-NADP(+) reductase	FAD	P22570	ADRO	FDXR
3.4.24.14	Procollagen N-endopeptidase	Zn(2+)	O95450	ATS2	ADAMTS2	yes
2.4.1.135	Galactosylgalactosylxylosylprotein 3-beta-glucuronosyltransferase	Mn(2+)	Q9P2W7	B3GA1	B3GAT1
4.2.1.11	Phosphopyruvate hydratase	Mg(2+)	P06733	ENOA	ENO1
3.1.1.4	Phospholipase A(2)	Ca(2+)	P04054	PA21B	PLA2G1B
2.7.11.18	[Myosin light-chain] kinase	Ca(2+)	Q32MK0	MYLK3	MYLK3
4.1.1.29	Sulfinoalanine decarboxylase	Pyridoxal 5'-phosphate	Q6ZQY3	GADL1	GADL1
1.14.11.27	[Histone H3]-lysine-36 demethylase	Fe(2+)	Q9Y2K7	KDM2A	KDM2A
6.4.1.2	Acetyl-CoA carboxylase	Biotin	Q13085	ACACA	ACACA	yes
3.6.1.45	UDP-sugar diphosphatase	Divalent cation	Q9BRQ3	NUD22	NUDT22
1.1.3.15	(S)-2-hydroxy-acid oxidase	FMN	Q9UJM8	HAOX1	HAO1
1.1.1.1	Alcohol dehydrogenase	Zn(2+) or Fe cation	P08319	ADH4	ADH4
1.8.3.5	Prenylcysteine oxidase	FAD	Q9UHG3	PCYOX	PCYOX1
1.14.17.1	Dopamine beta-monooxygenase	Cu cation	P09172	DOPO	DBH	yes
1.14.15.15	Cholestanetriol 26-monooxygenase	Heme-thiolate	Q02318	CP27A	CYP27A1	yes
5.3.99.3	Prostaglandin-E synthase	Glutathione	Q15185	TEBP	PTGES3
2.7.11.17	Calcium/calmodulin-dependent protein kinase	Ca(2+)	Q13554	KCC2B	CAMK2B
1.14.13.30	Leukotriene-B(4) 20-monooxygenase	Heme-thiolate	Q08477	CP4F3	CYP4F3
2.7.1.127	Inositol-trisphosphate 3-kinase	Ca(2+)	P23677	IP3KA	ITPKA
1.13.11.19	Cysteamine dioxygenase	Fe cation	Q96SZ5	AEDO	ADO
2.3.1.50	Serine C-palmitoyltransferase	Pyridoxal 5'-phosphate	Q9NUV7	SPTC3	SPTLC3
2.4.1.212	Hyaluronan synthase	Mg(2+)	Q92819	HYAS2	HAS2
1.14.13.70	Sterol 14-alpha-demethylase	Heme-thiolate	Q16850	CP51A	CYP51A1	yes
3.1.1.4	Phospholipase A(2)	Ca(2+)	Q9NZK7	PA2GE	PLA2G2E
1.5.8.4	Dimethylglycine dehydrogenase	FAD	Q9UI17	M2GD	DMGDH	yes
1.14.19.3	Acyl-CoA 6-desaturase	Fe cation	O95864	FADS2	FADS2
3.4.17.21	Glutamate carboxypeptidase II	Zn(2+)	Q9UQQ1	NALDL	NAALADL1
1.1.3.15	(S)-2-hydroxy-acid oxidase	FMN	Q9NYQ3	HAOX2	HAO2
3.4.13.19	Membrane dipeptidase	Zn(2+)	Q9H4B8	DPEP3	DPEP3
1.14.17.3	Peptidylglycine monooxygenase	Cu cation	P19021	AMD	PAM	yes
1.13.11.11	Tryptophan 2,3-dioxygenase	Heme	P48775	T23O	TDO2
4.2.1.1	Carbonic anhydrase	Zn(2+)	P43166	CAH7	CA7
2.6.1.5	Tyrosine transaminase	Pyridoxal 5'-phosphate	P17735	ATTY	TAT	yes
1.1.1.1	Alcohol dehydrogenase	Zn(2+) or Fe cation	P07327	ADH1A	ADH1A
1.14.14.1	Unspecific monooxygenase	Heme-thiolate	Q7Z449	CP2U1	CYP2U1	yes
2.3.1.50	Serine C-palmitoyltransferase	Pyridoxal 5'-phosphate	O15269	SPTC1	SPTLC1	yes
2.5.1.21	Squalene synthase	Mn(2+) or Mg(2+)	P37268	FDFT	FDFT1
1.13.11.33	Arachidonate 15-lipoxygenase	Fe cation	P16050	LOX15	ALOX15
4.1.1.15	Glutamate decarboxylase	Pyridoxal 5'-phosphate	Q05329	DCE2	GAD2
5.3.1.8	Mannose-6-phosphate isomerase	Zn(2+)	P34949	MPI	MPI	yes
3.6.3.1	Phospholipid-translocating ATPase	Mg(2+)	O60312	AT10A	ATP10A	yes
1.3.5.2	Dihydroorotate dehydrogenase (quinone)	FMN	Q02127	PYRD	DHODH	yes
1.14.13.8	Flavin-containing monooxygenase	FAD	O60774	FMO6	FMO6P
5.3.99.5	Thromboxane-A synthase	Heme-thiolate	P24557	THAS	TBXAS1	yes
3.4.17.3	Lysine carboxypeptidase	Zn(2+)	P15169	CBPN	CPN1	yes
3.6.3.9	Sodium/potassium-exchanging ATPase	Mg(2+)	P05023	AT1A1	ATP1A1	yes
2.6.1.13	Ornithine aminotransferase	Pyridoxal 5'-phosphate	P04181	OAT	OAT	yes
1.1.1.1	Alcohol dehydrogenase	Zn(2+) or Fe cation	P28332	ADH6	ADH6
1.14.18.1	Tyrosinase	Cu cation	P14679	TYRO	TYR	yes
1.8.1.4	Dihydrolipoyl dehydrogenase	FAD	P09622	DLDH	DLD	yes
3.6.3.8	Calcium-transporting ATPase	Mg(2+)	Q16720	AT2B3	ATP2B3	yes
3.4.11.2	Membrane alanyl aminopeptidase	Zn(2+)	P15144	AMPN	ANPEP
3.6.3.8	Calcium-transporting ATPase	Mg(2+)	P23634	AT2B4	ATP2B4
1.14.14.1	Unspecific monooxygenase	Heme-thiolate	Q96SQ9	CP2S1	CYP2S1
3.1.1.32	Phospholipase A(1)	Ca(2+)	Q8WU67	ABHD3	ABHD3
4.2.1.1	Carbonic anhydrase	Zn(2+)	Q8N1Q1	CAH13	CA13
3.1.3.4	Phosphatidate phosphatase	Mg(2+)	Q9BQK8	LPIN3	LPIN3	yes
3.4.24.19	Procollagen C-endopeptidase	Zn(2+)	P13497	BMP1	BMP1	yes
4.1.1.15	Glutamate decarboxylase	Pyridoxal 5'-phosphate	Q99259	DCE1	GAD1	yes
1.13.11.5	Homogentisate 1,2-dioxygenase	Fe cation	Q93099	HGD	HGD	yes
3.6.3.1	Phospholipid-translocating ATPase	Mg(2+)	Q9Y2Q0	AT8A1	ATP8A1
3.1.1.4	Phospholipase A(2)	Ca(2+)	Q9BZM2	PA2GF	PLA2G2F
1.14.14.32	17-alpha-hydroxyprogesterone deacetylase	Heme-thiolate	P05093	CP17A	CYP17A1	yes
3.1.1.4	Phospholipase A(2)	Ca(2+)	Q3MJ16	PA24E	PLA2G4E
3.4.24.71	Endothelin-converting enzyme 1	Zn(2+)	P42892	ECE1	ECE1	yes
1.1.1.41	Isocitrate dehydrogenase (NAD(+))	Mn(2+) or Mg(2+)	P50213	IDH3A	IDH3A
3.6.3.8	Calcium-transporting ATPase	Mg(2+)	P98194	AT2C1	ATP2C1	yes
3.4.19.6	Pyroglutamyl-peptidase II	Zn(2+)	Q9UKU6	TRHDE	TRHDE
3.5.1.14	N-acyl-aliphatic-L-amino acid amidohydrolase	Zn(2+)	Q03154	ACY1	ACY1	yes
3.4.17.10	Carboxypeptidase E	Zn(2+)	P16870	CBPE	CPE
3.1.3.96	Pseudouridine 5'-phosphatase	Mg(2+)	Q08623	HDHD1	HDHD1
3.5.4.5	Cytidine deaminase	Zn(2+)	P32320	CDD	CDA
2.4.1.79	Globotriaosylceramide 3-beta-N-acetylgalactosaminyltransferase	Mn(2+)	O75752	B3GL1	B3GALNT1	yes
1.13.11.6	3-hydroxyanthranilate 3,4-dioxygenase	Fe cation	P46952	3HAO	HAAO
1.2.4.1	Pyruvate dehydrogenase (acetyl-transferring)	Thiamine diphosphate	P11177	ODPB	PDHB	yes
1.6.2.2	Cytochrome-b5 reductase	FAD	Q9UHQ9	NB5R1	CYB5R1
1.14.11.n2	Methylcytosine dioxygenase	Fe(2+)	O43151	TET3	TET3
2.7.11.17	Calcium/calmodulin-dependent protein kinase	Ca(2+)	Q8IU85	KCC1D	CAMK1D
2.7.11.17	Calcium/calmodulin-dependent protein kinase	Ca(2+)	Q9UQM7	KCC2A	CAMK2A
1.11.1.7	Peroxidase	Heme	Q92626	PXDN	PXDN	yes
2.4.1.186	Glycogenin glucosyltransferase	Mn(2+)	P46976	GLYG	GYG1	yes
2.7.11.17	Calcium/calmodulin-dependent protein kinase	Ca(2+)	Q13557	KCC2D	CAMK2D
3.1.1.4	Phospholipase A(2)	Ca(2+)	Q86XP0	PA24D	PLA2G4D
2.7.11.17	Calcium/calmodulin-dependent protein kinase	Ca(2+)	Q8N5S9	KKCC1	CAMKK1
3.4.17.1	Carboxypeptidase A	Zn(2+)	P15088	CBPA3	CPA3
3.1.1.4	Phospholipase A(2)	Ca(2+)	O15496	PA2GX	PLA2G10
1.14.14.25	Cholesterol 24-hydroxylase	Heme-thiolate	Q9Y6A2	CP46A	CYP46A1
3.6.1.55	8-oxo-dGTP diphosphatase	Mg(2+)	P36639	8ODP	NUDT1
2.7.9.3	Selenide, water dikinase	Mg(2+)	P49903	SPS1	SEPHS1
1.14.14.16	Steroid 21-monooxygenase	Heme-thiolate	P08686	CP21A	CYP21A2	yes
3.1.1.4	Phospholipase A(2)	Ca(2+)	Q6P1J6	PLB1	PLB1
3.4.24.56	Insulysin	Zn(2+)	P14735	IDE	IDE
2.2.1.1	Transketolase	Thiamine diphosphate	P29401	TKT	TKT
3.4.24.64	Mitochondrial processing peptidase	Zn(2+)	O75439	MPPB	PMPCB
3.6.3.1	Phospholipid-translocating ATPase	Mg(2+)	Q9NTI2	AT8A2	ATP8A2	yes
1.14.11.42	tRNA(Phe) (7-(3-amino-3-carboxypropyl)wyosine(37)-C(2))-hydroxylase	Fe(2+)	A2RUC4	TYW5	TYW5
1.5.5.3	Hydroxyproline dehydrogenase	FAD	Q9UF12	HYPDH	PRODH2
2.8.1.7	Cysteine desulfurase	Pyridoxal 5'-phosphate	Q9Y697	NFS1	NFS1
1.1.1.1	Alcohol dehydrogenase	Zn(2+) or Fe cation	P40394	ADH7	ADH7
3.6.3.1	Phospholipid-translocating ATPase	Mg(2+)	Q8NB49	AT11C	ATP11C
1.14.14.1	Unspecific monooxygenase	Heme-thiolate	P20853	CP2A7	CYP2A7
5.3.3.12	L-dopachrome isomerase	Zn(2+)	P40126	TYRP2	DCT
2.3.1.37	5-aminolevulinate synthase	Pyridoxal 5'-phosphate	P13196	HEM1	ALAS1
1.14.16.4	Tryptophan 5-monooxygenase	Fe cation	Q8IWU9	TPH2	TPH2	yes
3.1.3.4	Phosphatidate phosphatase	Mg(2+)	Q5VZY2	PLPP4	PPAPDC1A
3.4.15.1	Peptidyl-dipeptidase A	Zn(2+)	P12821	ACE	ACE	yes
3.1.1.96	D-aminoacyl-tRNA deacylase	Zn(2+)	Q8TEA8	DTD1	DTD1
1.3.8.1	Short-chain acyl-CoA dehydrogenase	FAD	P16219	ACADS	ACADS	yes
5.3.99.3	Prostaglandin-E synthase	Glutathione	O14684	PTGES	PTGES
1.3.8.9	Very-long-chain acyl-CoA dehydrogenase	FAD	P49748	ACADV	ACADVL	yes
3.4.24.80	Membrane-type matrix metalloproteinase-1	Zn(2+)	P50281	MMP14	MMP14	yes
1.4.3.4	Monoamine oxidase	FAD	P27338	AOFB	MAOB
4.4.1.13	Cysteine-S-conjugate beta-lyase	Pyridoxal 5'-phosphate	Q16773	KAT1	CCBL1
1.16.3.1	Ferroxidase	Cu cation	P00450	CERU	CP	yes
1.13.11.54	Acireductone dioxygenase (Fe(2+)-requiring)	Fe(2+)	Q9BV57	MTND	ADI1
1.5.8.3	Sarcosine dehydrogenase	FMN	Q9UL12	SARDH	SARDH	yes
1.13.11.18	Persulfide dioxygenase	Fe cation	O95571	ETHE1	ETHE1	yes
5.5.1.4	Inositol-3-phosphate synthase	NAD(+)	Q9NPH2	INO1	ISYNA1
3.6.3.1	Phospholipid-translocating ATPase	Mg(2+)	O94823	AT10B	ATP10B
3.1.3.67	Phosphatidylinositol-3,4,5-trisphosphate 3-phosphatase	Mg(2+)	P60484	PTEN	PTEN
1.14.14.1	Unspecific monooxygenase	Heme-thiolate	Q86W10	CP4Z1	CYP4Z1
3.4.11.3	Cystinyl aminopeptidase	Zn(2+)	Q9UIQ6	LCAP	LNPEP
3.1.1.4	Phospholipase A(2)	Ca(2+)	Q9UNK4	PA2GD	PLA2G2D
1.14.13.8	Flavin-containing monooxygenase	FAD	P49326	FMO5	FMO5
3.1.4.54	N-acetylphosphatidylethanolamine-hydrolyzing phospholipase D	Zn(2+)	Q6IQ20	NAPEP	NAPEPLD
4.2.3.12	6-pyruvoyltetrahydropterin synthase	Mg(2+)	Q03393	PTPS	PTS	yes
3.4.24.16	Neurolysin	Zn(2+)	Q9BYT8	NEUL	NLN
3.4.24.82	ADAMTS-4 endopeptidase	Zn(2+)	O75173	ATS4	ADAMTS4
2.2.1.1	Transketolase	Thiamine diphosphate	Q9H0I9	TKTL2	TKTL2
1.5.1.20	Methylenetetrahydrofolate reductase (NAD(P)H)	FAD	P42898	MTHFR	MTHFR	yes
2.7.11.19	Phosphorylase kinase	Ca(2+)	P15735	PHKG2	PHKG2	yes
3.1.1.4	Phospholipase A(2)	Ca(2+)	P39877	PA2G5	PLA2G5	yes
3.4.11.9	Xaa-Pro aminopeptidase	Cobalt cation or Mn(2+)	Q9NQW7	XPP1	XPNPEP1
4.2.1.3	Aconitate hydratase	Iron-sulfur	Q99798	ACON	ACO2	yes
3.6.3.8	Calcium-transporting ATPase	Mg(2+)	O75185	AT2C2	ATP2C2
2.7.11.18	[Myosin light-chain] kinase	Ca(2+)	Q9H1R3	MYLK2	MYLK2	yes
1.14.14.1	Unspecific monooxygenase	Heme-thiolate	P05177	CP1A2	CYP1A2	yes
1.1.5.3	Glycerol-3-phosphate dehydrogenase	Flavin	P43304	GPDM	GPD2	yes
1.4.3.1	D-aspartate oxidase	FAD	Q99489	OXDD	DDO
3.5.3.1	Arginase	Mn(2+)	P78540	ARGI2	ARG2
2.5.1.46	Deoxyhypusine synthase	NAD(+)	P49366	DHYS	DHPS
1.13.11.33	Arachidonate 15-lipoxygenase	Fe cation	O15296	LX15B	ALOX15B
1.2.1.36	Retinal dehydrogenase	FAD	P00352	AL1A1	ALDH1A1
1.6.5.5	NADPH:quinone reductase	Zn(2+)	Q08257	QOR	CRYZ
2.3.1.29	Glycine C-acetyltransferase	Pyridoxal 5'-phosphate	O75600	KBL	GCAT
1.14.15.18	Calcidiol 1-monooxygenase	Heme-thiolate	O15528	CP27B	CYP27B1	yes
3.1.1.4	Phospholipase A(2)	Ca(2+)	Q9BZM1	PG12A	PLA2G12A
6.4.1.3	Propionyl-CoA carboxylase	Biotin	P05166	PCCB	PCCB	yes
4.1.1.35	UDP-glucuronate decarboxylase	NAD(+)	Q8NBZ7	UXS1	UXS1
3.4.24.11	Neprilysin	Zn(2+)	P08473	NEP	MME	yes
2.7.11.20	[Elongation factor 2] kinase	Ca(2+)	O00418	EF2K	EEF2K
2.5.1.59	Protein geranylgeranyltransferase type I	Zn(2+)	P53609	PGTB1	PGGT1B
3.5.1.88	Peptide deformylase	Fe(2+)	Q9HBH1	DEFM	PDF
2.6.1.44	Alanine--glyoxylate transaminase	Pyridoxal 5'-phosphate	Q9BYV1	AGT2	AGXT2	yes
1.3.3.6	Acyl-CoA oxidase	FAD	O15254	ACOX3	ACOX3
2.7.11.18	[Myosin light-chain] kinase	Ca(2+)	Q15746	MYLK	MYLK	yes
3.5.1.114	N-acyl-aromatic-L-amino acid amidohydrolase	Zn(2+)	Q96HD9	ACY3	ACY3
4.1.1.28	Aromatic-L-amino-acid decarboxylase	Pyridoxal 5'-phosphate	P20711	DDC	DDC	yes
3.1.1.32	Phospholipase A(1)	Ca(2+)	P53816	PA216	PLA2G16
3.1.1.4	Phospholipase A(2)	Ca(2+)	Q9NZ20	PA2G3	PLA2G3
3.1.3.4	Phosphatidate phosphatase	Mg(2+)	Q92539	LPIN2	LPIN2	yes
1.17.4.1	Ribonucleoside-diphosphate reductase	Fe(3+) or adenosylcob(III)alamin or Mn(2+)	Q7LG56	RIR2B	RRM2B	yes
1.6.2.2	Cytochrome-b5 reductase	FAD	Q6BCY4	NB5R2	CYB5R2
1.14.14.53	(R)-limonene 6-monooxygenase	Heme-thiolate	P33261	CP2CJ	CYP2C19	yes
3.1.3.4	Phosphatidate phosphatase	Mg(2+)	Q14693	LPIN1	LPIN1	yes
3.5.3.1	Arginase	Mn(2+)	P05089	ARGI1	ARG1	yes
2.3.2.13	Protein-glutamine gamma-glutamyltransferase	Ca(2+)	P22735	TGM1	TGM1	yes
4.2.3.2	Ethanolamine-phosphate phospho-lyase	Pyridoxal 5'-phosphate	Q8TBG4	AT2L1	ETNPPL
1.14.13.8	Flavin-containing monooxygenase	FAD	Q01740	FMO1	FMO1
1.3.3.3	Coproporphyrinogen oxidase	Fe cation	P36551	HEM6	CPOX	yes
2.5.1.108	2-(3-amino-3-carboxypropyl)histidine synthase	Iron-sulfur	Q9BQC3	DPH2	DPH2
3.4.17.20	Carboxypeptidase U	Zn(2+)	Q96IY4	CBPB2	CPB2
1.1.1.42	Isocitrate dehydrogenase (NADP(+))	Mn(2+) or Mg(2+)	O75874	IDHC	IDH1	yes
1.4.3.5	Pyridoxal 5'-phosphate synthase	FMN	Q9NVS9	PNPO	PNPO	yes
4.2.1.1	Carbonic anhydrase	Zn(2+)	P35218	CAH5A	CA5A
3.6.3.1	Phospholipid-translocating ATPase	Mg(2+)	Q9Y2G3	AT11B	ATP11B
1.1.1.42	Isocitrate dehydrogenase (NADP(+))	Mn(2+) or Mg(2+)	P48735	IDHP	IDH2	yes
1.14.16.4	Tryptophan 5-monooxygenase	Fe cation	P17752	TPH1	TPH1	yes
4.2.1.11	Phosphopyruvate hydratase	Mg(2+)	P13929	ENOB	ENO3	yes
2.3.1.37	5-aminolevulinate synthase	Pyridoxal 5'-phosphate	P22557	HEM0	ALAS2	yes
1.4.4.2	Glycine dehydrogenase (aminomethyl-transferring)	Pyridoxal 5'-phosphate	P23378	GCSP	GLDC	yes
1.4.3.3	D-amino-acid oxidase	FAD	P14920	OXDA	DAO	yes
1.11.1.8	Iodide peroxidase	Heme	P07202	PERT	TPO	yes
3.6.1.53	Mn(2+)-dependent ADP-ribose/CDP-alcohol diphosphatase	Mn(2+)	Q3LIE5	ADPRM	ADPRM
2.7.11.19	Phosphorylase kinase	Ca(2+)	Q16816	PHKG1	PHKG1
3.1.1.4	Phospholipase A(2)	Ca(2+)	P47712	PA24A	PLA2G4A	yes
1.6.2.2	Cytochrome-b5 reductase	FAD	Q7L1T6	NB5R4	CYB5R4
3.4.11.9	Xaa-Pro aminopeptidase	Cobalt cation or Mn(2+)	O43895	XPP2	XPNPEP2	yes
3.4.11.18	Methionyl aminopeptidase	Cobalt cation	Q9HAU8	RNPL1	RNPEPL1
1.14.13.8	Flavin-containing monooxygenase	FAD	Q99518	FMO2	FMO2
3.4.11.7	Glutamyl aminopeptidase	Zn(2+)	Q07075	AMPE	ENPEP
1.14.14.1	Unspecific monooxygenase	Heme-thiolate	P04798	CP1A1	CYP1A1
4.1.3.44	tRNA 4-demethylwyosine synthase (AdoMet-dependent)	Iron-sulfur	Q6NUM6	TYW1B	TYW1B
1.13.11.71	Carotenoid-9',10'-cleaving dioxygenase	Fe cation	Q9BYV7	BCDO2	BCO2
2.7.8.41	Cardiolipin synthase (CMP-forming)	Divalent cation	Q9UJA2	CRLS1	CRLS1
2.2.1.1	Transketolase	Thiamine diphosphate	P51854	TKTL1	TKTL1
3.4.13.19	Membrane dipeptidase	Zn(2+)	Q9H4A9	DPEP2	DPEP2
2.1.2.5	Glutamate formimidoyltransferase	Pyridoxal 5'-phosphate	O95954	FTCD	FTCD	yes
3.4.22.53	Calpain-2	Ca(2+)	A6NHC0	CAN8	CAPN8
1.4.3.4	Monoamine oxidase	FAD	P21397	AOFA	MAOA	yes
4.1.2.13	Fructose-bisphosphate aldolase	Zn(2+)	P05062	ALDOB	ALDOB	yes
1.17.4.1	Ribonucleoside-diphosphate reductase	Fe(3+) or adenosylcob(III)alamin or Mn(2+)	P23921	RIR1	RRM1
2.6.1.2	Alanine transaminase	Pyridoxal 5'-phosphate	Q8TD30	ALAT2	GPT2
1.5.5.2	Proline dehydrogenase	FAD	O43272	PROD	PRODH	yes
3.4.24.71	Endothelin-converting enzyme 1	Zn(2+)	P0DPD8	EFCE2	EEF1AKMT4-ECE2
4.1.1.17	Ornithine decarboxylase	Pyridoxal 5'-phosphate	P11926	DCOR	ODC1	yes
2.10.1.1	Molybdopterin molybdotransferase	Zn(2+) or Mg(2+)	Q9NQX3	GEPH	GPHN	yes
4.1.1.36	Phosphopantothenoylcysteine decarboxylase	FMN	Q96CD2	COAC	PPCDC
1.14.14.1	Unspecific monooxygenase	Heme-thiolate	Q8N118	CP4X1	CYP4X1
3.1.3.4	Phosphatidate phosphatase	Mg(2+)	O14495	PLPP3	PPAP2B
3.1.3.4	Phosphatidate phosphatase	Mg(2+)	Q96GM1	PLPR2	PLPPR2
3.6.1.5	Apyrase	Ca(2+)	Q5MY95	ENTP8	ENTPD8
5.4.99.2	Methylmalonyl-CoA mutase	Cob(II)alamin	P22033	MUTA	MUT	yes
1.14.13.30	Leukotriene-B(4) 20-monooxygenase	Heme-thiolate	P78329	CP4F2	CYP4F2
3.6.3.8	Calcium-transporting ATPase	Mg(2+)	Q01814	AT2B2	ATP2B2	yes
3.6.3.1	Phospholipid-translocating ATPase	Mg(2+)	O43861	ATP9B	ATP9B
2.5.1.108	2-(3-amino-3-carboxypropyl)histidine synthase	Iron-sulfur	Q9BZG8	DPH1	DPH1
1.1.1.1	Alcohol dehydrogenase	Zn(2+) or Fe cation	P00325	ADH1B	ADH1B	yes
1.16.3.1	Ferroxidase	Cu cation	Q8N4E7	FTMT	FTMT	yes
1.14.11.33	DNA oxidative demethylase	Fe cation	Q6NS38	ALKB2	ALKBH2
2.4.1.186	Glycogenin glucosyltransferase	Mn(2+)	O15488	GLYG2	GYG2
3.3.2.6	Leukotriene-A(4) hydrolase	Zn(2+)	P09960	LKHA4	LTA4H
1.14.14.1	Unspecific monooxygenase	Heme-thiolate	P51589	CP2J2	CYP2J2
3.6.3.1	Phospholipid-translocating ATPase	Mg(2+)	P98196	AT11A	ATP11A
3.4.22.54	Calpain-3	Ca(2+)	P20807	CAN3	CAPN3	yes
1.14.14.1	Unspecific monooxygenase	Heme-thiolate	P20815	CP3A5	CYP3A5	yes
3.4.24.61	Nardilysin	Zn(2+)	O43847	NRDC	NRD1
1.14.11.27	[Histone H3]-lysine-36 demethylase	Fe(2+)	Q8N371	KDM8	KDM8
3.4.17.1	Carboxypeptidase A	Zn(2+)	P15085	CBPA1	CPA1	yes
3.6.3.1	Phospholipid-translocating ATPase	Mg(2+)	O43520	AT8B1	ATP8B1	yes
1.5.3.13	N(1)-acetylpolyamine oxidase	FAD	Q6QHF9	PAOX	PAOX
1.13.11.27	4-hydroxyphenylpyruvate dioxygenase	Fe cation	P32754	HPPD	HPD	yes
1.11.1.12	Phospholipid-hydroperoxide glutathione peroxidase	Se(2+)	P36969	GPX4	GPX4
1.2.4.4	3-methyl-2-oxobutanoate dehydrogenase (2-methylpropanoyl-transferring)	Thiamine diphosphate	P12694	ODBA	BCKDHA	yes
1.14.14.1	Unspecific monooxygenase	Heme-thiolate	87X1C5	CP2D7	0
2.7.11.17	Calcium/calmodulin-dependent protein kinase	Ca(2+)	Q6P2M8	KCC1B	PNCK
3.1.1.4	Phospholipase A(2)	Ca(2+)	P30041	PRDX6	PRDX6
1.15.1.1	Superoxide dismutase	Fe cation or Mn(2+) or (Zn(2+) and Cu cation)	P04179	SODM	SOD2	yes
1.14.14.1	Unspecific monooxygenase	Heme-thiolate	P24903	CP2F1	CYP2F1
4.3.1.19	Threonine ammonia-lyase	Pyridoxal 5'-phosphate or iron-sulfur	P20132	SDHL	SDS
3.1.1.4	Phospholipase A(2)	Ca(2+)	O60733	PLPL9	PLA2G6	yes
1.6.2.2	Cytochrome-b5 reductase	FAD	P00387	NB5R3	CYB5R3	yes
3.4.24.64	Mitochondrial processing peptidase	Zn(2+)	Q10713	MPPA	PMPCA
3.4.11.5	Prolyl aminopeptidase	Mn(2+)	P28838	AMPL	LAP3
2.4.1.135	Galactosylgalactosylxylosylprotein 3-beta-glucuronosyltransferase	Mn(2+)	Q9NPZ5	B3GA2	B3GAT2
4.1.3.25	(S)-citramalyl-CoA lyase	Mg(2+)	Q8N0X4	CLYBL	CLYBL
4.2.1.1	Carbonic anhydrase	Zn(2+)	P23280	CAH6	CA6
1.13.11.52	Indoleamine 2,3-dioxygenase	Heme	P14902	I23O1	IDO1
1.14.16.1	Phenylalanine 4-monooxygenase	Fe cation	P00439	PH4H	PAH	yes
1.2.4.1	Pyruvate dehydrogenase (acetyl-transferring)	Thiamine diphosphate	P08559	ODPA	PDHA1	yes
1.14.14.1	Unspecific monooxygenase	Heme-thiolate	Q16678	CP1B1	CYP1B1	yes
6.4.1.4	Methylcrotonoyl-CoA carboxylase	Biotin	Q9HCC0	MCCB	MCCC2	yes
2.7.1.127	Inositol-trisphosphate 3-kinase	Ca(2+)	P27987	IP3KB	ITPKB
2.7.11.17	Calcium/calmodulin-dependent protein kinase	Ca(2+)	Q13555	KCC2G	CAMK2G
1.13.99.1	Inositol oxygenase	Fe cation	Q9UGB7	MIOX	MIOX
3.4.11.18	Methionyl aminopeptidase	Cobalt cation	P50579	MAP2	METAP2
3.4.17.21	Glutamate carboxypeptidase II	Zn(2+)	Q04609	FOLH1	FOLH1
2.9.1.2	O-phospho-L-seryl-tRNA(Sec):L-selenocysteinyl-tRNA synthase	Pyridoxal 5'-phosphate	Q9HD40	SPCS	SEPSECS	yes
1.2.4.2	Oxoglutarate dehydrogenase (succinyl-transferring)	Thiamine diphosphate	Q96HY7	DHTK1	DHTKD1	yes
1.15.1.1	Superoxide dismutase	Fe cation or Mn(2+) or (Zn(2+) and Cu cation)	P00441	SODC	SOD1	yes
2.7.11.17	Calcium/calmodulin-dependent protein kinase	Ca(2+)	Q14012	KCC1A	CAMK1
3.4.24.86	ADAM 17 endopeptidase	Zn(2+)	P78536	ADA17	ADAM17	yes
1.14.19.1	Stearoyl-CoA 9-desaturase	Fe cation	Q86SK9	SCD5	SCD5
1.14.13.8	Flavin-containing monooxygenase	FAD	P31512	FMO4	FMO4
4.2.1.49	Urocanate hydratase	NAD(+)	Q96N76	HUTU	UROC1	yes
1.14.14.1	Unspecific monooxygenase	Heme-thiolate	P10632	CP2C8	CYP2C8	yes
4.6.1.15	FAD-AMP lyase (cyclizing)	Cobalt cation or Mn(2+)	Q3LXA3	TKFC	DAK
1.1.1.1	Alcohol dehydrogenase	Zn(2+) or Fe cation	P00326	ADH1G	ADH1C	yes
1.14.14.1	Unspecific monooxygenase	Heme-thiolate	Q9HCS2	CP4FC	CYP4F12
2.7.11.17	Calcium/calmodulin-dependent protein kinase	Ca(2+)	Q96RR4	KKCC2	CAMKK2
1.1.1.1	Alcohol dehydrogenase	Zn(2+) or Fe cation	P11766	ADHX	ADH5
3.1.1.4	Phospholipase A(2)	Ca(2+)	P0C869	PA24B	PLA2G4B
3.6.3.10	Hydrogen/potassium-exchanging ATPase	Mg(2+)	P20648	ATP4A	ATP4A
2.5.1.61	Hydroxymethylbilane synthase	Dipyrromethane	P08397	HEM3	HMBS	yes
3.6.3.8	Calcium-transporting ATPase	Mg(2+)	Q93084	AT2A3	ATP2A3	yes
3.6.3.8	Calcium-transporting ATPase	Mg(2+)	O14983	AT2A1	ATP2A1	yes
1.14.11.27	[Histone H3]-lysine-36 demethylase	Fe(2+)	Q9H6W3	RIOX1	RIOX1
1.13.11.34	Arachidonate 5-lipoxygenase	Fe cation	P09917	LOX5	ALOX5	yes
4.2.1.1	Carbonic anhydrase	Zn(2+)	Q16790	CAH9	CA9
3.4.17.21	Glutamate carboxypeptidase II	Zn(2+)	Q9Y3Q0	NALD2	NAALAD2
3.1.8.1	Aryldialkylphosphatase	Divalent cation	P27169	PON1	PON1	yes
1.1.99.2	L-2-hydroxyglutarate dehydrogenase	FAD	Q9H9P8	L2HDH	L2HGDH	yes
3.5.4.33	tRNA(adenine(34)) deaminase	Zn(2+)	Q7Z6V5	ADAT2	ADAT2
3.1.1.4	Phospholipase A(2)	Ca(2+)	Q9UP65	PA24C	PLA2G4C
4.1.2.13	Fructose-bisphosphate aldolase	Zn(2+)	P04075	ALDOA	ALDOA	yes
3.4.11.18	Methionyl aminopeptidase	Cobalt cation	P53582	MAP11	METAP1
1.8.4.14	L-methionine (R)-S-oxide reductase	NADPH	Q9Y3D2	MSRB2	MSRB2
5.3.99.4	Prostaglandin-I synthase	Heme-thiolate	Q16647	PTGIS	PTGIS	yes
4.1.1.22	Histidine decarboxylase	Pyruvate or pyridoxal 5'-phosphate	P19113	DCHS	HDC	yes
1.14.14.29	25/26-hydroxycholesterol 7-alpha-hydroxylase	Heme-thiolate	O75881	CP7B1	CYP7B1	yes
1.21.1.1	Iodotyrosine deiodinase	FMN	Q6PHW0	IYD1	IYD	yes
4.1.1.50	Adenosylmethionine decarboxylase	Pyruvate	P17707	DCAM	AMD1
1.14.11.27	[Histone H3]-lysine-36 demethylase	Fe(2+)	Q9UPP1	PHF8	PHF8	yes
3.4.24.59	Mitochondrial intermediate peptidase	Zn(2+)	Q99797	MIPEP	MIPEP
3.4.24.79	Pappalysin-1	Zn(2+)	Q13219	PAPP1	PAPPA
1.2.4.1	Pyruvate dehydrogenase (acetyl-transferring)	Thiamine diphosphate	P29803	ODPAT	PDHA2
2.6.1.52	Phosphoserine transaminase	Pyridoxal 5'-phosphate	Q9Y617	SERC	PSAT1	yes
1.14.14.17	Squalene monooxygenase	FAD	Q14534	ERG1	SQLE
1.13.11.63	Beta-carotene 15,15'-dioxygenase	Fe cation	Q9HAY6	BCDO1	BCMO1	yes
1.14.19.1	Stearoyl-CoA 9-desaturase	Fe cation	O00767	ACOD	SCD
5.3.3.12	L-dopachrome isomerase	Zn(2+)	P14174	MIF	MIF	yes
1.2.4.4	3-methyl-2-oxobutanoate dehydrogenase (2-methylpropanoyl-transferring)	Thiamine diphosphate	P21953	ODBB	BCKDHB	yes
2.7.1.52	Fucokinase	Divalent cation	Q8N0W3	FUK	FUK
2.7.7.2	FAD synthetase	Mg(2+)	Q8NFF5	FAD1	FLAD1
4.2.1.22	Cystathionine beta-synthase	Pyridoxal 5'-phosphate	P0DN79	CBSL	CBSL
2.1.2.1	Glycine hydroxymethyltransferase	Pyridoxal 5'-phosphate	P34897	GLYM	SHMT2
3.4.17.2	Carboxypeptidase B	Zn(2+)	P15086	CBPB1	CPB1
4.2.1.3	Aconitate hydratase	Iron-sulfur	P21399	ACOC	ACO1
1.2.4.2	Oxoglutarate dehydrogenase (succinyl-transferring)	Thiamine diphosphate	Q02218	ODO1	OGDH
3.4.24.11	Neprilysin	Zn(2+)	Q495T6	MMEL1	MMEL1
6.4.1.3	Propionyl-CoA carboxylase	Biotin	P05165	PCCA	PCCA	yes
1.11.1.9	Glutathione peroxidase	Se(2+)	P18283	GPX2	GPX2
1.11.1.9	Glutathione peroxidase	Se(2+)	P59796	GPX6	GPX6
3.1.8.1	Aryldialkylphosphatase	Divalent cation	Q15166	PON3	PON3	yes
2.3.2.13	Protein-glutamine gamma-glutamyltransferase	Ca(2+)	P00488	F13A	F13A1	yes
2.6.1.19	4-aminobutyrate--2-oxoglutarate transaminase	Pyridoxal 5'-phosphate	P80404	GABT	ABAT	yes
3.4.17.12	Carboxypeptidase M	Zn(2+)	P14384	CBPM	CPM
3.1.3.74	Pyridoxal phosphatase	Mg(2+)	Q8TCD6	PHOP2	PHOSPHO2
3.4.11.14	Cytosol alanyl aminopeptidase	Cobalt cation or Zn(2+)	P55786	PSA	NPEPPS
1.14.15.16	Vitamin D(3) 24-hydroxylase	Heme-thiolate	Q07973	CP24A	CYP24A1	yes
3.1.3.75	Phosphoethanolamine/phosphocholine phosphatase	Mg(2+) or cobalt cation or Mn(2+)	Q8TCT1	PHOP1	PHOSPHO1
1.14.15.6	Cholesterol monooxygenase (side-chain-cleaving)	Heme-thiolate	P05108	CP11A	CYP11A1	yes
2.1.1.5	Betaine--homocysteine S-methyltransferase	Zn(2+)	Q93088	BHMT1	BHMT
3.3.1.1	Adenosylhomocysteinase	NAD(+)	P23526	SAHH	AHCY	yes
3.6.3.10	Hydrogen/potassium-exchanging ATPase	Mg(2+)	P54707	AT12A	ATP12A
3.4.24.63	Meprin B	Zn(2+)	Q16820	MEP1B	MEP1B
1.14.11.n2	Methylcytosine dioxygenase	Fe(2+)	Q8NFU7	TET1	TET1
1.9.3.1	Cytochrome-c oxidase	Cu cation	P00395	COX1	MT-CO1
2.6.1.42	Branched-chain-amino-acid transaminase	Pyridoxal 5'-phosphate	O15382	BCAT2	BCAT2
1.14.15.5	Corticosterone 18-monooxygenase	Heme-thiolate	P19099	C11B2	CYP11B2	yes
5.4.4.7	Hydroperoxy icosatetraenoate isomerase	Fe(2+)	Q9BYJ1	LOXE3	ALOXE3	yes
3.1.3.76	Lipid-phosphate phosphatase	Mg(2+)	P34913	HYES	EPHX2	yes
3.4.24.18	Meprin A	Zn(2+)	Q16819	MEP1A	MEP1A
2.6.1.39	2-aminoadipate transaminase	Pyridoxal 5'-phosphate	Q8N5Z0	AADAT	AADAT
1.16.3.1	Ferroxidase	Cu cation	P02794	FRIH	FTH1	yes
2.4.1.212	Hyaluronan synthase	Mg(2+)	O00219	HYAS3	HAS3
1.15.1.1	Superoxide dismutase	Fe cation or Mn(2+) or (Zn(2+) and Cu cation)	P08294	SODE	SOD3	yes
4.2.1.24	Porphobilinogen synthase	Zn(2+)	P13716	HEM2	ALAD	yes
4.2.1.11	Phosphopyruvate hydratase	Mg(2+)	A6NNW6	ENO4	ENO4
3.4.13.18	Cytosol nonspecific dipeptidase	Zn(2+)	Q96KP4	CNDP2	CNDP2
3.4.13.19	Membrane dipeptidase	Zn(2+)	P16444	DPEP1	DPEP1
3.6.3.8	Calcium-transporting ATPase	Mg(2+)	P16615	AT2A2	ATP2A2	yes
1.14.11.54	mRNA N(1)-methyladenine demethylase	Fe(2+)	Q96Q83	ALKB3	ALKBH3
1.6.5.2	NAD(P)H dehydrogenase (quinone)	FAD	P15559	NQO1	NQO1	yes
1.2.1.36	Retinal dehydrogenase	FAD	O94788	AL1A2	ALDH1A2	yes
1.17.4.1	Ribonucleoside-diphosphate reductase	Fe(3+) or adenosylcob(III)alamin or Mn(2+)	P31350	RIR2	RRM2
2.7.11.17	Calcium/calmodulin-dependent protein kinase	Ca(2+)	Q16566	KCC4	CAMK4
3.6.3.9	Sodium/potassium-exchanging ATPase	Mg(2+)	P50993	AT1A2	ATP1A2	yes
1.5.3.1	Sarcosine oxidase	FAD	Q9P0Z9	SOX	PIPOX
1.14.14.23	Cholesterol 7-alpha-monooxygenase	Heme-thiolate	P22680	CP7A1	CYP7A1	yes
1.11.1.7	Peroxidase	Heme	P22079	PERL	LPO
4.2.1.1	Carbonic anhydrase	Zn(2+)	P00915	CAH1	CA1	yes
1.1.99.1	Choline dehydrogenase	Pyrroloquinoline quinone	Q8NE62	CHDH	CHDH
3.4.24.71	Endothelin-converting enzyme 1	Zn(2+)	P0DPD6	ECE2	ECE2
2.7.1.26	Riboflavin kinase	Mg(2+) or Zn(2+) or Mn(2+)	Q969G6	RIFK	RFK
1.14.14.1	Unspecific monooxygenase	Heme-thiolate	P10635	CP2D6	CYP2D6	yes
3.4.22.52	Calpain-1	Ca(2+)	P07384	CAN1	CAPN1
4.1.1.65	Phosphatidylserine decarboxylase	Pyruvate or pyridoxal 5'-phosphate	Q9UG56	PISD	PISD
4.2.1.1	Carbonic anhydrase	Zn(2+)	O43570	CAH12	CA12	yes
1.14.16.2	Tyrosine 3-monooxygenase	Fe cation	P07101	TY3H	TH	yes
1.14.11.27	[Histone H3]-lysine-36 demethylase	Fe(2+)	Q8NHM5	KDM2B	KDM2B
4.4.1.13	Cysteine-S-conjugate beta-lyase	Pyridoxal 5'-phosphate	Q6YP21	KAT3	CCBL2
1.6.2.2	Cytochrome-b5 reductase	FAD	Q6IPT4	NB5R5	CYB5RL
1.14.11.n2	Methylcytosine dioxygenase	Fe(2+)	Q6N021	TET2	TET2	yes
3.1.1.4	Phospholipase A(2)	Ca(2+)	Q68DD2	PA24F	PLA2G4F
3.7.1.3	Kynureninase	Pyridoxal 5'-phosphate	Q16719	KYNU	KYNU	yes
2.7.9.3	Selenide, water dikinase	Mg(2+)	Q99611	SPS2	SEPHS2
2.6.1.51	Serine--pyruvate transaminase	Pyridoxal 5'-phosphate	P21549	SPYA	AGXT	yes
2.7.1.147	ADP-specific glucokinase	Mg(2+)	Q9BRR6	ADPGK	ADPGK
1.11.1.7	Peroxidase	Heme	A1KZ92	PXDNL	PXDNL
3.6.3.1	Phospholipid-translocating ATPase	Mg(2+)	P98198	AT8B2	ATP8B2
4.1.1.15	Glutamate decarboxylase	Pyridoxal 5'-phosphate	P15104	GLNA	GLUL	yes
4.1.3.44	tRNA 4-demethylwyosine synthase (AdoMet-dependent)	Iron-sulfur	Q9NV66	TYW1	TYW1
2.6.1.42	Branched-chain-amino-acid transaminase	Pyridoxal 5'-phosphate	P54687	BCAT1	BCAT1
3.1.3.4	Phosphatidate phosphatase	Mg(2+)	Q8NEB5	PLPP5	PPAPDC1B
1.14.15.4	Steroid 11-beta-monooxygenase	Heme-thiolate	P15538	C11B1	CYP11B1	yes
2.6.1.2	Alanine transaminase	Pyridoxal 5'-phosphate	P24298	ALAT1	GPT	yes
3.1.1.96	D-aminoacyl-tRNA deacylase	Zn(2+)	Q96FN9	DTD2	DTD2
4.2.1.46	dTDP-glucose 4,6-dehydratase	NAD(+)	O95455	TGDS	TGDS
2.3.2.13	Protein-glutamine gamma-glutamyltransferase	Ca(2+)	P21980	TGM2	TGM2	yes
1.3.8.4	Isovaleryl-CoA dehydrogenase	FAD	P26440	IVD	IVD	yes
2.8.1.9	Molybdenum cofactor sulfurtransferase	Pyridoxal 5'-phosphate	Q96EN8	MOCOS	MOCOS	yes
1.3.8.6	Glutaryl-CoA dehydrogenase (ETF)	FAD	Q92947	GCDH	GCDH	yes
2.3.1.50	Serine C-palmitoyltransferase	Pyridoxal 5'-phosphate	O15270	SPTC2	SPTLC2	yes
1.14.14.56	1,8-cineole 2-exo-monooxygenase	Heme-thiolate	P08684	CP3A4	CYP3A4	yes
3.6.3.1	Phospholipid-translocating ATPase	Mg(2+)	O75110	ATP9A	ATP9A
4.1.2.27	Sphinganine-1-phosphate aldolase	Pyridoxal 5'-phosphate	O95470	SGPL1	SGPL1
1.3.8.5	2-methyl-branched-chain-enoyl-CoA reductase	FAD	P45954	ACDSB	ACADSB	yes
1.6.3.5	Renalase	FAD	Q5VYX0	RNLS	RNLS	yes
3.6.3.9	Sodium/potassium-exchanging ATPase	Mg(2+)	P13637	AT1A3	ATP1A3	yes
1.14.14.1	Unspecific monooxygenase	Heme-thiolate	Q16696	CP2AD	CYP2A13
4.2.1.11	Phosphopyruvate hydratase	Mg(2+)	P09104	ENOG	ENO2
2.1.2.1	Glycine hydroxymethyltransferase	Pyridoxal 5'-phosphate	P34896	GLYC	SHMT1
5.3.99.3	Prostaglandin-E synthase	Glutathione	Q9H7Z7	PGES2	PTGES2
4.2.1.1	Carbonic anhydrase	Zn(2+)	Q9ULX7	CAH14	CA14
4.2.1.1	Carbonic anhydrase	Zn(2+)	P07451	CAH3	CA3
1.3.3.6	Acyl-CoA oxidase	FAD	Q15067	ACOX1	ACOX1	yes
3.1.3.4	Phosphatidate phosphatase	Mg(2+)	O43688	PLPP2	PPAP2C
2.7.11.17	Calcium/calmodulin-dependent protein kinase	Ca(2+)	Q96NX5	KCC1G	CAMK1G
6.2.1.7	Cholate--CoA ligase	Mg(2+)	Q9Y2P5	S27A5	SLC27A5	yes
3.4.17.22	Metallocarboxypeptidase D	Zn(2+)	O75976	CBPD	CPD
1.14.11.51	DNA N(6)-methyladenine demethylase	Fe(3+)	Q13686	ALKB1	ALKBH1
3.1.3.4	Phosphatidate phosphatase	Mg(2+)	O14494	PLPP1	PPAP2A
3.1.3.67	Phosphatidylinositol-3,4,5-trisphosphate 3-phosphatase	Mg(2+)	Q6XPS3	TPTE2	TPTE2
2.8.1.2	3-mercaptopyruvate sulfurtransferase	Zn(2+)	P25325	THTM	MPST
1.5.3.16	Spermine oxidase	FAD	Q9NWM0	SMOX	SMOX
4.4.1.1	Cystathionine gamma-lyase	Pyridoxal 5'-phosphate	P32929	CGL	CTH	yes
2.4.1.134	Galactosylxylosylprotein 3-beta-galactosyltransferase	Mn(2+)	Q96L58	B3GT6	B3GALT6	yes
1.11.1.9	Glutathione peroxidase	Se(2+)	O75715	GPX5	GPX5
4.1.1.41	Methylmalonyl-CoA decarboxylase	Biotin	Q9NTX5	ECHD1	ECHDC1
3.6.3.1	Phospholipid-translocating ATPase	Mg(2+)	O60423	AT8B3	ATP8B3
1.13.11.31	Arachidonate 12-lipoxygenase	Fe cation	P18054	LOX12	ALOX12
1.8.4.14	L-methionine (R)-S-oxide reductase	NADPH	Q8IXL7	MSRB3	MSRB3	yes
1.1.2.4	D-lactate dehydrogenase (cytochrome)	FAD	Q86WU2	LDHD	LDHD
3.4.24.15	Thimet oligopeptidase	Zn(2+)	P52888	THOP1	THOP1
1.3.3.4	Protoporphyrinogen oxidase	FAD	P50336	PPOX	PPOX	yes
1.14.14.1	Unspecific monooxygenase	Heme-thiolate	P13584	CP4B1	CYP4B1
1.14.13.n7	4-nitrophenol 2-hydroxylase	Heme-thiolate	P05181	CP2E1	CYP2E1	yes
1.13.11.24	Quercetin 2,3-dioxygenase	Fe cation or Cu cation	O00625	PIR	PIR
4.2.1.47	GDP-mannose 4,6-dehydratase	NAD(+)	O60547	GMDS	GMDS
3.6.1.5	Apyrase	Ca(2+)	P49961	ENTP1	ENTPD1	yes
2.4.1.135	Galactosylgalactosylxylosylprotein 3-beta-glucuronosyltransferase	Mn(2+)	O94766	B3GA3	B3GAT3	yes
3.1.3.4	Phosphatidate phosphatase	Mg(2+)	Q6T4P5	PLPR3	PLPPR3
1.14.11.16	Peptide-aspartate beta-dioxygenase	Fe(2+)	Q12797	ASPH	ASPH
1.14.14.1	Unspecific monooxygenase	Heme-thiolate	P98187	CP4F8	CYP4F8
3.3.1.1	Adenosylhomocysteinase	NAD(+)	Q96HN2	SAHH3	AHCYL2
1.14.14.1	Unspecific monooxygenase	Heme-thiolate	P24462	CP3A7	CYP3A7	yes
3.4.13.9	Xaa-Pro dipeptidase	Mn(2+)	P12955	PEPD	PEPD	yes
5.1.3.2	UDP-glucose 4-epimerase	NAD(+)	Q14376	GALE	GALE	yes
3.6.3.8	Calcium-transporting ATPase	Mg(2+)	P20020	AT2B1	ATP2B1
1.16.3.1	Ferroxidase	Cu cation	Q16595	FRDA	FXN	yes
3.4.11.6	Aminopeptidase B	Zn(2+)	Q9H4A4	AMPB	RNPEP
4.2.3.134	5-phosphonooxy-L-lysine phospho-lyase	Pyridoxal 5'-phosphate	Q8IUZ5	AT2L2	PHYKPL
4.2.1.22	Cystathionine beta-synthase	Pyridoxal 5'-phosphate	P35520	CBS	CBS	yes
1.11.1.9	Glutathione peroxidase	Se(2+)	P07203	GPX1	GPX1	yes
1.14.13.9	Kynurenine 3-monooxygenase	FAD	O15229	KMO	KMO
4.2.1.1	Carbonic anhydrase	Zn(2+)	P00918	CAH2	CA2	yes
1.14.14.53	(R)-limonene 6-monooxygenase	Heme-thiolate	P11712	CP2C9	CYP2C9	yes
3.1.1.4	Phospholipase A(2)	Ca(2+)	P14555	PA2GA	PLA2G2A	yes
1.11.1.9	Glutathione peroxidase	Se(2+)	Q96SL4	GPX7	GPX7
3.1.1.4	Phospholipase A(2)	Ca(2+)	Q9HCN3	TMM8A	TMEM8A
1.11.1.9	Glutathione peroxidase	Se(2+)	P22352	GPX3	GPX3
3.4.17.15	Carboxypeptidase A2	Zn(2+)	P48052	CBPA2	CPA2
1.8.4.14	L-methionine (R)-S-oxide reductase	NADPH	Q9NZV6	MSRB1	MSRB1
2.6.1.3	Cysteine transaminase	Pyridoxal 5'-phosphate	P17174	AATC	GOT1	yes
3.4.24.85	S2P endopeptidase	Zn(2+)	O43462	MBTP2	MBTPS2	yes
2.8.1.8	Lipoyl synthase	Iron-sulfur	O43766	LIAS	LIAS	yes
2.8.4.5	tRNA (N(6)-L-threonylcarbamoyladenosine(37)-C(2))-methylthiotransferase	Iron-sulfur	Q5VV42	CDKAL	CDKAL1	yes
1.11.1.7	Peroxidase	Heme	P11678	PERE	EPX	yes
3.1.3.4	Phosphatidate phosphatase	Mg(2+)	Q7Z2D5	PLPR4	PLPPR4
